# Supplementary material for: Poly(I:C)-exposed zebrafish shows autism-like behaviors which are ameliorated by fabp2 gene knockout
Source: Front Mol Neurosci. 2023 Jan 5;15:1068019. doi: 10.3389/fnmol.2022.1068019 (PMC9849760; doi:10.3389/fnmol.2022.1068019)
Supplement: Supplementary file 3 [file Data_Sheet_3.XLSX]

## Sheet: Behavior test information
Tests	Inner size (cm)	Outer size (cm)	Artificial area (cm)	Thickness (cm)	Water height (cm)	Acclimation (min)	Recording (min)	Analysis (min)
Social preference test (7dpf-21dpf)	3.2 x 4 x 1.9 social objects' active area: 1.4 x 1.1	3.4 x 4.2 x 2	-	0.1	0.5	1	7 (including acclimation)	6
Social preference test (1mpf-3mpf)	49 x 9 x 9.5	50 x 10 x 10	-	0.5	8	1	11 (including acclimation)	10
Shoaling behavior (7dpf-21dpf)	petri dish diameter: 8.5cm petri dish height: 1.8cm	-	-	0.1	0.8	10	10	10
Shoaling behavior (1mpf-3mpf)	29 x 17 x 19.5	30 x 18 x 20	-	0.5	15	10	10	10
Open field test (1mpf-3mpf)	23 x 15 x 17.5	24 x 16 x 18	center area: 6 x 4	0.5	12	1	10	10
Novel tank test (1mpf-3mpf)	bottom: 19.5 x 6 top: 25 x 6 heght: 14.5	bottom: 21.5 x 7 top: 26 x 7 heght: 15	-	0.5	12	10	12	12
Mirror test (1mpf-3mpf)	19 x 9 x 10.5	20 x 10 x 11	mirror area: 3 x 9	0.5	8.5	6	10	10
Inattentive behavior test (7dpf-21dpf)	lanes: 7.5 x 2.5 x 0.3	20 x 17	-	0.8	0.3	1	31 (including acclimation)	30

## Sheet: Data of each group
Social Preference Test - MIA
Group	Age	N for batches	Replicates (n) for each other	Behavioral parameters
				With social stimulus				Without social stimulus
				Time spent in social zone (s)	Time spent in control zone (s)	Total distance (m)	Average velocity (m/s)	Time spent in social zone (s)	Time spent in control zone (s)	Total distance (m)	Average velocity (m/s)
control	7dpf	2	127	65.5±8.2	56.1±7.6	0.34±0.02	0.001±0.000	43.3±5.5	37.7±4.3	0.52±0.02	0.001±0.000
PBS	7dpf	4	208	70.5±5.6	51.6±4.9	0.54±0.03	0.001±0.000	58.5±4.3	44.6±4.2	0.57±0.02	0.002±0.000
20μg/g	7dpf	3	143	58.5±7.1	53.27±6.5	0.41±0.02	0.001±0.000	47.6±5.3	67.4±7.3	0.45±0.02	0.001±0.000
50μg/g	7dpf	2	148	55.0±6.5	58.0±6.6	0.33±0.02	0.001±0.000	47.1±5.4	59.4±6,4	0.47±0.03	0.001±0.000
control	14dpf	5	182	65.1±7.0	57.1±5.8	0.41±0.02	0.001±0.000	47.9±5.7	72.2±7.0	0.42±0.03	0.001±0.000
PBS	14dpf	5	168	65.8±6.7	59.5±6.5	0.49±0.03	0.001±0.000	57.5±5.7	69.9±5.7	0.61±0.03	0.002±0.000
20μg/g	14dpf	4	144	75.6±6.6	54.8±6.4	0.69±0.04	0.002±0.000	46.8±4.3	62.4±5.3	0.84±0.04	0.002±0.000
50μg/g	14dpf	4	124	74.1±8.1	37.2±4.6	0.78±0.04	0.002±0.000	54.4±5.7	55.1±5.7	0.86±0.04	0.003±0.000
control	21dpf	3	160	124.8±10.0	55.5±7.0	0.73±0.03	0.002±0.000	58.6±4.6	74.3±6.4	1.01±0.03	0.003±0.000
PBS	21dpf	3	128	121.2±10.6	54.3±7.0	0.88±0.04	0.002±0.000	60.3±5.3	74.9±6.1	1.23±0.04	0.003±0.000
20μg/g	21dpf	2	174	99.3±7.6	68.4±6.8	0.77±0.04	0.002±0.000	67.6±5.0	67.8±4.9	1.04±0.04	0.003±0.000
50μg/g	21dpf	2	120	66.48±8.0	87.5±8.3	0.90±0.06	0.003±0.000	44.8±5.6	86.1±6.6	1.15±0.06	0.003±0.000
Social Preference Test - PIVE
Group	Age	N for batches	Replicates (n) for each other	Behavioral parameters
				With social stimulus				Without social stimulus
				Time spent in social zone (s)	Time spent in control zone (s)	Total distance (m)	Average velocity (m/s)	Time spent in social zone (s)	Time spent in control zone (s)	Total distance (m)	Average velocity (m/s)
E3	7dpf	5	194	72.8±6.6	74.9±6.0	0.56±0.03	0.002±0.000	44.4±4.1	65.6±4.6	0.61±0.03	0.002±0.000
10μM	7dpf	5	166	65.8±5.6	70.6±6.1	0.65±0.03	0.002±0.000	55.0±4.6	68.9±5.3	0.61±0.03	0.002±0.000
50μM	7dpf	4	145	55.2±5.5	74.3±6.2	0.58±0.04	0.002±0.000	60.3±5.5	74.2±6.1	0.54±0.05	0.001±0.000
100μM	7dpf	4	171	50.1±5.7	94.9±7.3	0.47±0.03	0.001±0.000	39.1±3.9	88.2±6.4	0.50±0.03	0.001±0.000
E3	14dpf	4	137	63.6±7.5	54.7±6.3	0.55±0.03	0.002±0.000	55.8±5.6	69.1±7.2	0.60±0.04	0.002±0.000
10μM	14dpf	4	156	77.6±7.0	80.3±6.7	0.62±0.04	0.002±0.000	62.5±6.0	78.6±6.3	0.65±0.04	0.002±0.000
50μM	14dpf	4	159	81.1±7.3	52.3±5.4	0.64±0.03	0.002±0.000	62.6±5.4	52.0±5.7	0.63±0.04	0.002±0.000
100μM	14dpf	4	119	62.3±5.5	58.9±6.4	0.96±0.05	0.003±0.000	55.0±4.2	43.0±4.6	0.94±0.05	0.003±0.000
E3	21dpf	3	53	115.1±17.6	67.9±12.2	0.78±0.08	0.002±0.000	47.7±8.1	62.1±9.0	0.94±0.06	0.003±0.000
10μM	21dpf	2	82	118.7±12.3	53.2±8.2	0.87±0.06	0.002±0.000	66.9±6.8	60.9±5.9	1.12±0.07	0.003±0.000
50μM	21dpf	2	92	117.6±12.0	55.2±6.9	1.17±0.07	0.003±0.000	67.7±6.3	50.8±5.3	1.35±0.08	0.004±0.000
100μM	21dpf	2	83	67.8±10.3	53.2±9.2	0.36±0.04	0.001±0.000	47.9±7.5	50.7±7.6	0.48±0.05	0.001±0.000
Social Preference Test - MIA
Group	Age	N for batches	Replicates (n) for each other	Behavioral parameters
				Time spent in conspecific sector (s)	Time spent in center sector (s)	Time spent in empty sector (s)	Total distance (m)	Average velocity (m/s)
control	1mpf	5	43	312.9±13.7	153.9±8.6	133.2±8.8	15.44±0.55	0.03±0.00
PBS	1mpf	5	43	325.3±18.6	139.3±11.1	135.4±10.4	13.42±0.50	0.02±0.00
20μg/g	1mpf	7	48	295.5±14.6	143.5±8.0	161.0±10.7	12.29±0.59	0.02±0.00
50μg/g	1mpf	4	45	243.4±12.0	187.7±9.4	168.9±8.3	14.75±0.71	0.02±0.00
control	2mpf	2	21	305.1±23.5	162.3±15.1	132.6±14.2	19.88±1.31	0.03±0.00
PBS	2mpf	3	28	281.5±25.1	168.6±14.4	149.9±14.2	20.51±0.81	0.03±0.00
20μg/g	2mpf	5	34	339.7±24.3	132.0±16.1	128.3±13.6	21.87±1.05	0.04±0.00
50μg/g	2mpf	3	36	328.0±26.0	114.2±9.8	157.8±23.6	17.86±0.82	0.03±0.00
control	3mpf	4	26	284.3±23.9	175.2±17.9	140.5±15.6	23.48±1.85	0.04±0.00
PBS	3mpf	4	34	262.0±26.1	182.9±20.1	155.0±22.6	18.97±1.68	0.03±0.00
20μg/g	3mpf	4	21	328.1±21.7	139.6±13.8	132.3±12.9	28.02±1.63	0.05±0.00
50μg/g	3mpf	4	29	335.0±22.6	149.3±18.6	115.7±15.7	23.19±1.60	0.04±0.00
Social Preference Test - PIVE
Group	Age	N for batches	Replicates (n) for each other	Behavioral parameters
				Time spent in conspecific sector (s)	Time spent in center sector (s)	Time spent in empty sector (s)	Total distance (m)	Average velocity (m/s)
E3	1mpf	4	38	269.3±17.8	183.8±10.4	146.9±14.4	14.91±0.70	0.02±0.00
10μM	1mpf	4	32	299.6±21.3	154.5±11.7	145.9±14.6	12.76±0.45	0.02±0.00
50μM	1mpf	4	37	286.8±15.9	158.6±9.3	154.6±11.2	12.37±0.60	0.02±0.00
100μM	1mpf	5	36	211.6±15.5	191.0±9.2	197.4±11.9	13.51±0.59	0.02±0.00
E3	2mpf	3	38	257.7±33.7	172.4±18.2	169.9±25.6	18.81±1.30	0.03±0.00
10μM	2mpf	4	27	260.8±24.1	195.2±13.7	144.1±14.1	20.57±0.72	0.03±0.00
50μM	2mpf	3	36	311.5±29.7	145.0±20.0	143.5±19.5	20.42±1.20	0.03±0.00
100μM	2mpf	3	25	294.3±18.6	139.0±13.4	166.7±17.2	16.76±0.80	0.03±0.00
E3	3mpf	4	33	219.7±18.4	167.4±15.2	212.9±20.6	24.71±2.04	0.04±0.00
10μM	3mpf	4	24	229.2±22.6	203.7±18.2	167.1±15.3	21.55±1.70	0.04±0.00
50μM	3mpf	6	40	299.84±25.00	170.89±17.00	129.27±19.44	24.99±1.53	0.04±0.00
100μM	3mpf	6	25	328.32±32.34	125.81±15.54	145.87±28.66	22.33±1.51	0.04±0.00
Social Preference Test _ fabp2-KO
Group	Age	N for batches	Replicates (n) for each other	Behavioral parameters
				With social stimulus				Without social stimulus
				Time spent in social zone (s)	Time spent in control zone (s)	Total distance (m)	Average velocity (m/s)	Time spent in social zone (s)	Time spent in control zone (s)	Total distance (m)	Average velocity (m/s)
50 μg/g-fabp2-/-	21dpf	4	35	158.6±21.3	22.4±6.2	0.63±0.06	0.002±0.000	92.2±14.9	62.4±12.4	0.97±0.08	0.003±0.000
50 μg/g-fabp2+/+	21dpf	4	36	79.0±16.5	42.9±11.5	0.65±0.08	0.002±0.000	50.9±11.6	59.5±11.2	0.83±0.09	0.002±0.000
100 μM-fabp2-/-	21dpf	4	48	93.7±15.1	52.3±10.9	0.77±0.05	0.002±0.000	58.2±9.3	51.2±7.6	1.04±0.06	0.003±0.000
100 μM-fabp2+/+	21dpf	6	46	110.0±18.8	53.5±12.2	0.73±0.06	0.002±0.000	65.3±11.7	36.7±8.2	0.94±0.07	0.003±0.000
WT-fabp2-/-	21dpf	2	36	77.6±17.0	38.1±12.21	0.61±0.08	0.002±0.000	49.3±9.4	28.9±7.9	0.65±0.09	0.002±0.000
WT-fabp2+/+	21dpf	2	27	95.6±22.4	62.2±15.1	0.79±0.14	0.002±0.000	48.1±12.6	35.5±8.2	0.82±0.13	0.002±0.000
Shoaling Assay - MIA
Group	Age	N for batches	Replicates (n) for each other	Behavioral parameters
				Distance of inter-fish(cm)	Total distance (m)	Average velocity(m/s)
control	7dpf	4	76	3.90±0.06	1.76±0.11	0.001±0.000
PBS	7dpf	5	64	3.74±0.09	1.46±0.12	0.001±0.000
20μg/g	7dpf	5	72	4.49±0.07	2.63±0.23	0.003±0.001
50μg/g	7dpf	4	80	4.16±0.07	1.86±0.12	0.001±0.000
control	14dpf	4	64	3.68±0.09	2.82±0.21	0.004±0.001
PBS	14dpf	6	108	3.09±0.07	2.09±0.12	0.003±0.001
20μg/g	14dpf	5	76	4.42±0.06	4.02±0.23	0.006±0.001
50μg/g	14dpf	4	60	3.75±0.06	2.38±0.16	0.003±0.001
control	21dpf	3	48	3.20±0.09	2.11±0.16	0.002±0.001
PBS	21dpf	3	56	4.11±0.07	2.69±0.11	0.003±0.001
20μg/g	21dpf	4	64	4.04±0.06	2.63±0.16	0.003±0.001
50μg/g	21dpf	3	60	3.63±0.08	2.59±0.13	0.003±0.001
control	1mpf	4	72	9.50±0.18	21.19±0.39	0.04±0.00
PBS	1mpf	4	96	10.39±0.27	20.89±0.30	0.03±0.00
20μg/g	1mpf	2	56	11.70±0.25	25.96±1.01	0.04±0.00
50μg/g	1mpf	4	60	9.04±0.17	17.85±0.58	0.03±0.00
control	2mpf	3	80	9.67±0.19	27.85±0.57	0.05±0.00
PBS	2mpf	3	76	10.72±0.20	28.79±0.66	0.05±0.00
20μg/g	2mpf	3	80	12.78±0.14	28.43±0.75	0.05±0.00
50μg/g	2mpf	3	80	9.42±0.16	27.38±0.49	0.05±0.001
control	3mpf	2	104	10.93±0.21	37.23±0.91	0.06±0.00
PBS	3mpf	2	108	12.25±0.27	34.17±0.50	0.06±0.00
20μg/g	3mpf	3	100	12.49±0.15	29.19±0.68	0.05±0.00
50μg/g	3mpf	3	84	11.08±0.14	36.69±1.14	0.06±0.00
Shoaling Assay - PIVE
Group	Age	N for batches	Replicates (n) for each other	Behavioral parameters
				Distance of inter-fish(cm)	Total distance (m)(m)	Average velocity(m/s)
E3	7dpf	2	104	3.91±0.17	1.50±0.08	0.000±0.000
10μM	7dpf	2	88	3.44±0.08	0.82±0.05	0.000±0.000
50μM	7dpf	2	92	3.58±0.07	1.00±0.05	0.000±0.000
100μM	7dpf	2	92	3.70±0.07	1.12±0.07	0.000±0.000
E3	14dpf	3	84	4.10±0.05	2.60±0.15	0.004±0.001
10μM	14dpf	3	92	3.95±0.06	2.79±0.15	0.004±0.001
50μM	14dpf	3	84	4.14±0.06	2.22±0.12	0.002±0.000
100μM	14dpf	4	136	4.04±0.05	2.55±0.12	0.004±0.000
E3	21dpf	5	108	3.77±0.06	2.21±0.10	0.002±0.000
10μM	21dpf	5	152	3.90±0.06	2.24±0.09	0.002±0.000
50μM	21dpf	4	120	3.75±0.05	2.45±0.11	0.003±0.000
100μM	21dpf	6	168	3.79±0.05	2.79±0.15	0.004±0.000
E3	1mpf	4	108	9.60±0.18	19.56±0.40	0.03±0.00
10μM	1mpf	4	140	10.15±0.14	19.97±0.34	0.03±0.00
50μM	1mpf	4	76	10.77±0.18	19.12±0.50	0.03±0.00
100μM	1mpf	5	216	11.15±0.24	19.12±0.43	0.03±0.00
E3	2mpf	3	124	9.89±0.15	29.84±0.67	0.05±0.00
10μM	2mpf	3	96	9.28±0.13	35.99±0.62	0.06±0.00
50μM	2mpf	3	108	10.13±0.19	29.55±0.72	0.05±0.00
100μM	2mpf	5	220	10.41±0.24	28.81±0.69	0.05±0.00
E3	3mpf	2	92	10.01±0.16	36.09±0.78	0.06±0.00
10μM	3mpf	2	92	10.31±0.15	41.83±0.53	0.07±0.00
50μM	3mpf	2	84	10.77±0.19	41.91±1.30	0.07±0.00
100μM	3mpf	3	116	10.38±0.18	45.90±0.78	0.08±0.00
Social Preference Test - MIA-50μg/g + PIVE-100μM
Group	Age	N for batches	Replicates (n) for each other	Behavioral parameters
				With social stimulus				Without social stimulus
				Time spent in social zone (s)	Time spent in control zone (s)	Total distance (m)	Average velocity (m/s)	Time spent in social zone (s)	Time spent in control zone (s)	Total distance (m)	Average velocity (m/s)
50μg/g+100μM	7dpf	2	172	45.1±5.4	56.8±5.6	0.61±0.02	0.002±0.000	41.9±4.2	56.8±4.6	0.65±0.02	0.002±0.000
50μg/g+100μM	14dpf	2	109	58.0±5.7	60.7±6.9	0.72±0.04	0.002±0.000	63.3±6.2	65.7±6.1	0.76±0.03	0.002±0.000
50μg/g+100μM	21dpf	3	134	43.0±5.2	40.9±5.5	0.77±0.03	0.002±0.000	31.1±4.0	36.1±4.1	0.87±0.04	0.002±0.000
Social Preference Test - MIA-50μg/g + PIVE-100μM
Group	Age	N for batches	Replicates (n) for each other	Behavioral parameters
				Time spent in conspecific sector (s)	Time spent in center sector (s)	Time spent in empty sector (s)	Total distance (m)	Average velocity (m/s)
50μg/g+100μM	1mpf	2	22	191.8±14.1	190.4±11.1	217.9±1.7	14.28±0.52	0.02±0.00
50μg/g+100μM	2mpf	2	22	320.9±21.1	136.8±11.6	142.3±14.3	21.05±0.80	0.04±0.01
Shoaling Assay - MIA-50μg/g + PIVE-100μM
Group	Age	N for batches	Replicates (n) for each other	Behavioral parameters
				Distance of inter-fish(cm)	Total distance (m)(m)	Average velocity(m/s)
50μg/g+100μM	7dpf	2	76	3.44±0.07	2.12±0.14	0.001±0.000
50μg/g+100μM	14dpf	2	184	3.75±0.04	2.95±0.07	0.004±0.000
50μg/g+100μM	21dpf	2	184	3.92±0.03	5.15±0.18	0.010±0.000
50μg/g+100μM	1mpf	2	100	12.59±0.30	14.57±0.37	0.03±0.00
50μg/g+100μM	2mpf	2	100	11.39±0.22	27.22±0.55	0.05±0.00
Open Field Test - MIA
Group	Age	N for batches	Replicates (n) for each other	Behavioral parameters
				Time spent in center zone(s)	Time spent in periphery zone(s)	Total distance (m)(m)	Average velocity(m/s)
control	1mpf	4	35	64.2±5.3	535.8±5.3	17.32±0.87	0.03±0.00
PBS	1mpf	2	42	66.3±5.3	533.7±5.3	16.18±0.81	0.03±0.00
20μg/g	1mpf	5	56	55.2±4.3	544.8±4.3	18.88±0.76	0.03±0.00
50μg/g	1mpf	4	61	91.0±4.5	509.0±4.5	12.87±0.65	0.02±0.00
control	2mpf	3	28	54.7±5.1	545.3±5.1	23.01±1.49	0.04±0.00
PBS	2mpf	3	41	43.6±3.6	556.4±3.6	24.72±0.62	0.04±0.00
20μg/g	2mpf	5	31	55.7±5.9	544.3±5.9	26.01±1.06	0.04±0.00
50μg/g	2mpf	3	35	47.1±4.8	552.9±4.8	28.88±0.97	0.05±0.00
control	3mpf	4	21	51.4±6.8	548.6±6.8	38.37±1.95	0.06±0.00
PBS	3mpf	3	27	49.5±5.9	550.5±5.9	32.28±0.96	0.05±0.00
20μg/g	3mpf	6	37	73.6±9.0	526.4±9.0	33.53±1.61	0.06±0.00
50μg/g	3mpf	3	33	50.9±5.1	549.1±5.1	30.54±2.63	0.05±0.00
Open Field Test - PIVE
Group	Age	N for batches	Replicates (n) for each other	Behavioral parameters
				Time spent in center zone(s)	Time spent in periphery zone(s)	Total distance (m)(m)	Average velocity(m/s)
E3	1mpf	4	52	84.9±5.8	515.1±5.8	17.25±0.96	0.03±0.00
10μM	1mpf	4	35	87.0±8.0	513.0±8.0	16.70±1.17	0.03±0.00
50μM	1mpf	4	48	79.0±6.3	521.0±6.3	17.25±0.75	0.03±0.00
100μM	1mpf	5	61	55.9±4.4	544.1±4.4	20.43±0.61	0.03±0.00
E3	2mpf	4	38	76.8±8.2	523.2±8.2	26.90±0.78	0.04±0.00
10μM	2mpf	3	25	73.1±8.9	526.9±8.9	27.98±1.37	0.05±0.00
50μM	2mpf	3	38	54.7±5.0	545.3±5.0	26.12±0.94	0.04±0.00
100μM	2mpf	4	22	61.7±12.0	538.3±12.0	30.85±1.34	0.05±0.00
E3	3mpf	2	25	67.7±10.3	532.3±10.3	28.50±1.32	0.05±0.00
10μM	3mpf	3	28	57.8±7.8	542.2±7.8	36.65±2.85	0.06±0.00
50μM	3mpf	3	29	63.6±10.2	536.4±10.2	34.32±2.47	0.06±0.00
100μM	3mpf	4	28	62.2±8.8	537.8±8.8	32.49±2.49	0.05±0.00
Novel Tank - MIA
Group	Age	N for batches	Replicates (n) for each other	Behavioral parameters
				Time spent in bottom zone(s)	Time spent in top zone(s)	Total distance (m)(m)	Average velocity(m/s)
control	1mpf	4	35	516.9±28.5	203.1±28.5	13.40±0.83	0.02±0.00
PBS	1mpf	5	39	489.4±19.4	230.6±19.4	11.72±0.60	0.02±0.00
20μg/g	1mpf	6	37	352.0±25.4	368.0±25.4	14.13±0.93	0.02±0.00
50μg/g	1mpf	2	32	323.8±30.6	396.2±30.6	10.18±0.85	0.01±0.00
control	2mpf	4	37	458.4±32.9	261.6±32.9	22.28±1.49	0.03±0.00
PBS	2mpf	2	21	455.7±29.0	264.3±29.0	21.77±1.25	0.03±0.00
20μg/g	2mpf	5	27	430.4±37.5	289.6±37.5	20.49±1.52	0.03±0.00
50μg/g	2mpf	5	40	464.0±24.3	256.0±24.3	23.94±0.98	0.03±0.00
control	3mpf	3	33	442.4±31.3	277.6±31.3	27.19±1.51	0.04±0.00
PBS	3mpf	3	28	448.03±34.8	271.97±34.8	28.17±1.60	0.04±0.00
20μg/g	3mpf	4	22	407.0±41.4	313.0±41.4	29.67±1.91	0.04±0.00
50μg/g	3mpf	3	24	387.6±46.4	332.4±46.4	27.25±1.91	0.04±0.00
Novel Tank - PIVE
Group	Age	N for batches	Replicates (n) for each other	Behavioral parameters
				Time spent in bottom zone(s)	Time spent in top zone(s)	Total distance (m)(m)	Average velocity(m/s)
E3	1mpf	4	47	11.3±0.7	459.9±25.8	11.28±0.70	0.02±0.00
10μM	1mpf	5	46	12.7±1.0	456.2±25.0	12.74±0.96	0.02±0.00
50μM	1mpf	4	45	11.1±1.0	378.5±25.0	11.05±1.00	0.02±0.00
100μM	1mpf	5	45	15.9±0.9	332.6±28.1	15.87±0.88	0.02±0.00
E3	2mpf	3	33	14.6±1.3	521.3±26.9	14.56±1.33	0.02±0.00
10μM	2mpf	5	40	14.7±1.30	510.3±27.6	14.70±1.30	0.02±0.00
50μM	2mpf	4	46	16.7±1.4	434.6±29.5	16.65±1.35	0.02±0.00
100μM	2mpf	3	26	12.2±1.6	506.4±27.0	12.17±1.55	0.02±0.00
E3	3mpf	2	24	24.8±2.0	524.0±26.9	24.75±2.02	0.03±0.00
10μM	3mpf	3	28	30.1±2.2	484.3±39.2	30.07±2.23	0.04±0.00
50μM	3mpf	3	29	26.0±1.6	584.0±26.1	26.00±1.61	0.04±0.00
100μM	3mpf	3	20	27.4±2.2	530.0±43.2	27.37±2.16	0.04±0.00
Mirror Test - MIA
Group	Age	N for batches	Replicates (n) for each other	Behavioral parameters
				Time spent in mirror area(s)	Time spent in un-mirror area(s)	Total distance (m)(m)	Average velocity(m/s)
control	1mpf	4	44	107.4±12.8	492.6±12.8	15.94±0.61	0.03±0.00
PBS	1mpf	6	40	97.8±11.9	502.2±11. 9	16.84±0.83	0.03±0.00
20μg/g	1mpf	7	53	86.3±8. 8	513.7±8.8	12.03±0.73	0.02±0.00
50μg/g	1mpf	5	47	58.5±6.5	541.5±6.5	14.27±0.81	0.02±0.00
control	2mpf	4	32	116.0±15.9	484.0±15.9	23.02±1.34	0.04±0.00
PBS	2mpf	4	44	149.8±16.7	450.2±16.7	22.28±0.92	0.04±0.00
20μg/g	2mpf	7	39	151.5±20.3	448.5±20.3	21.82±1.34	0.04±0.00
50μg/g	2mpf	5	50	148.9±17.3	451.1±17.3	24.05±1.03	0.04±0.00
control	3mpf	3	30	130.2±19.3	469.8±19.3	26.84±1.56	0.04±0.00
PBS	3mpf	3	30	165.9±21.5	434.1±21.5	28.21±1.74	0.05±0.00
20μg/g	3mpf	5	25	149.6±21.3	450.40±21.31	28.62±1.57	0.05±0.00
50μg/g	3mpf	3	31	135.5±16.7	464.5±16.7	33.93±1.52	0.06±0.00
Mirror Test - PIVE
Group	Age	N for batches	Replicates (n) for each other	Behavioral parameters
				Time spent in mirror area(s)	Time spent in un-mirror area(s)	Total distance (m)(m)	Average velocity(m/s)
E3	1mpf	4	47	140. 5±17.7	459.5±17.7	16.59±0.71	0.03±0.00
10μM	1mpf	5	49	100.0±10.8	500.0±10.8	16.32±0.85	0.03±0.00
50μM	1mpf	4	46	116.3±14.6	483.8±14.6	16.39±0.57	0.03±0.00
100μM	1mpf	5	25	62.0±7.2	538.0±7.2	13.55±0.81	0.02±0.00
E3	2mpf	3	41	129.6±13.3	470.4±13.3	25.10±0.88	0.04±0.00
10μM	2mpf	3	24	103.0±15.2	497.0±15.2	25.16±1.33	0.04±0.00
50μM	2mpf	3	36	159.7±19.4	440.3±19.4	23.00±1.12	0.04±0.00
100μM	2mpf	3	28	147.8±17.8	452.2±17.8	25.33±1.71	0.04±0.00
E3	3mpf	2	23	133.9±18.9	466.1±18. 9	29.32±1.07	0.05±0.00
10μM	3mpf	3	26	160.9±20.6	439.1±20.6	37.90±2.57	0.06±0.00
50μM	3mpf	3	28	144.6±25.4	455.4±25.4	31.39±1.21	0.05±0.00
100μM	3mpf	4	30	184.6±26.1	415.4±26.1	32.33±1.45	0.05±0.00
Inattentive Behavor Test - MIA
Group	Age	N for batches	Replicates (n) for each other	Behavioral parameters
				% Larvae in upper half over acclimatization
control	7dpf	4	460	11.9±4.1
PBS	7dpf	3	740	17.7±2.9
20μg/g	7dpf	3	520	25.2±4.0
50μg/g	7dpf	2	400	21.3±4.1
control	14dpf	4	350	33.7±5.1
PBS	14dpf	5	480	32.5±2.8
20μg/g	14dpf	3	350	28.5±3.3
50μg/g	14dpf	3	380	13.3±3.40
control	21dpf	2	360	24.9±0.7
PBS	21dpf	2	390	17.2±1.7
20μg/g	21dpf	3	360	17.1±2.2
50μg/g	21dpf	2	390	22.5±2.8
Inattentive Behavor Test - PIVE
Group	Age	N for batches	Replicates (n) for each other	Behavioral parameters
				% Larvae in upper half over acclimatization
E3	7dpf	6	430	21.2±3.0
10μM	7dpf	5	620	22.3±2.9
50μM	7dpf	4	430	18.6±3.1
100μM	7dpf	4	460	8.1±3.0
E3	14dpf	3	370	48.9±5.8
10μM	14dpf	3	340	35.2±6.1
50μM	14dpf	4	350	48.6±6.6
100μM	14dpf	3	330	28.4±3.9
E3	21dpf	2	340	10.5±2.9
10μM	21dpf	3	370	12.9±3.1
50μM	21dpf	2	340	25.9±3.2
100μM	21dpf	4	360	23.4±3.8

## Sheet: Social preference test(7-21dpf)
Number	Age	Experiment title	With social stimulus				Without social stimulus
			Time spent in social zone (s)	Time spent in control zone (s)	Total distance (m) (m)	Average velocity (m/s)	Time spent in social zone (s)	Time spent in control zone (s)	Total distance (m)	Average velocity (m/s)
1	7dpf	control_2021011603+04	155.9	11.3	0.274782	0.000763284	82.4	69	0.432486	0.00120135
2	7dpf	control_2021011605+06	11.7	154.7	0.217849	0.000605136	71	57	0.273078	0.00075855
3	7dpf	control_2021011607+08	8	0	0.0874778	0.000242994	67.1	32.6	0.620494	0.00172359
4	7dpf	control_2021011611+12	63.8	19.9	0.276024	0.000766732	78.3	44.4	0.165994	0.000461093
5	7dpf	control_2021011611+12	0	52.1	0.180318	0.000500883	51.8	84.9	0.637207	0.00177002
6	7dpf	control_2021011613+14	358.2	0	0.0439144	0.000121984	24.1	66.1	0.369955	0.00102765
7	7dpf	control_2021030301+02	0	69.6	0.636561	0.00176822	36.4	26.1	0.958585	0.00266274
8	7dpf	control_2021030301+02	315.4	0	0.254454	0.000706816	105.1	57	0.640671	0.00177964
9	7dpf	control_2021030303+04	0	9.9	0.428062	0.00118906	83.3	62.7	0.628091	0.0017447
10	7dpf	control_2021030323+24	59.3	46.8	0.389661	0.00108239	33.6	18.2	0.406027	0.00112785
11	7dpf	control_2021030329+30	201.4	0	0.191764	0.000532678	73.3	58.8	0.5361	0.00148917
12	7dpf	control_2021030331+32	20	49.8	0.420827	0.00116896	88.8	40.2	0.381397	0.00105944
13	7dpf	control_2021030333+34	0	182.2	0.220669	0.000612971	42.1	68.4	0.563962	0.00156656
14	7dpf	control_2021030335+36	0	0	0.166541	0.000462614	43.2	94.3	0.621252	0.0017257
15	7dpf	control_2021030343+44	0	4	0.171515	0.000476432	71.1	35.7	0.351792	0.0009772
16	7dpf	control_2021030347+48	12	35.8	0.812963	0.00225823	32.8	11.3	1.06028	0.00294521
17	7dpf	control_2021030351+52	39.6	80.5	0.435366	0.00120935	40.1	47.2	0.574763	0.00159656
18	7dpf	control_2021030351+52	64.6	64.9	0.649919	0.00180533	47.8	36.7	0.760238	0.00211177
19	7dpf	control_2021030353+54	0	106.2	0.467399	0.00129833	17.8	34.8	0.513276	0.00142577
20	7dpf	control_2021030357+58	228.2	0	0.568473	0.00157909	59.4	31.4	0.73139	0.00203164
21	7dpf	control_2021030361+62	153.7	22.2	0.843977	0.00234438	18.4	18.7	0.806818	0.00224116
22	7dpf	control_2021030367+68	61.1	73.7	0.81272	0.00225756	29.4	12	0.940604	0.00261279
23	7dpf	control_2021030371+72	70.1	49.6	0.837246	0.00232568	17.8	47.6	1.00701	0.00279726
24	7dpf	control_2021030373+74	148.6	0	0.75158	0.00208772	66.5	93.8	0.791724	0.00219923
25	7dpf	control_2021030375+76	0	0	0.107148	0.000297632	15.2	27.6	0.303919	0.000844221
26	7dpf	control_2021030383+84	60.4	162.7	0.425224	0.00118118	36.6	104.7	0.47615	0.00132264
27	7dpf	control_2021030397+98	35.5	72.6	0.690895	0.00191915	23.1	59.7	0.774597	0.00215166
28	7dpf	control_20210303113+114	0	216.6	0.254696	0.000707488	24.9	51.4	0.434391	0.00120664
29	7dpf	control_20210303115+116	164.6	0	0.121348	0.000337077	29.9	32.1	0.482338	0.00133983
30	7dpf	control_20210303117+118	153.6	0	0.545935	0.00151649	57.7	27	0.564739	0.00156872
31	7dpf	control_2021030309+10	150.6	82	0.887622	0.00246562	19.2	76.7	1.50674	0.00418539
32	7dpf	control_2021030339+40	149	0	0.148626	0.00041285	29.1	123.6	0.544061	0.00151128
33	7dpf	control_2021030311+12	88.7	0	1.04462	0.00290172	29.4	4.3	1.05804	0.002939
34	7dpf	control_2021011609+10	23.5	0	0.0443235	0.000123121	78.9	3.7	0.447479	0.001243
35	7dpf	control_2021011613+14	85.2	50.7	0.539241	0.00149789	66.5	0.3	0.337658	0.000937938
36	7dpf	control_2021030307+08	12	68.8	0.574366	0.00159546	4.3	47.5	0.877154	0.00243654
37	7dpf	control_2021030309+10	0	357.3	0.39209	0.00108914	1.4	118.2	0.808344	0.0022454
38	7dpf	control_2021030311+12	0	131.7	1.03203	0.00286676	60.1	7.3	1.12892	0.00313588
39	7dpf	control_2021030325+26	56.8	56.3	0.43787	0.00121631	125.2	8.9	0.584336	0.00162315
40	7dpf	control_2021030327+28	23.3	157.8	0.505523	0.00140423	5.9	19.8	0.597754	0.00166043
41	7dpf	control_2021030341+42	0	0	0.0988459	0.000274572	48.3	15.3	0.644438	0.00179011
42	7dpf	control_2021030349+50	0	21.2	0.45422	0.00126172	31.4	104.5	0.716701	0.00199084
43	7dpf	control_2021030359+60	23	1.7	0.957081	0.00265856	14.4	3.9	0.960273	0.00266742
44	7dpf	control_2021030363+64	37.7	29.3	0.606155	0.00168376	16.3	88.5	0.700912	0.00194698
45	7dpf	control_2021030371+72	0	95.8	0.728675	0.0020241	9.4	54.4	0.799356	0.00222043
46	7dpf	control_2021030373+74	0	290.9	0.491931	0.00136648	36.6	112.7	0.69224	0.00192289
47	7dpf	control_2021030387+88	12.5	86.1	0.624597	0.00173499	25.2	96.9	0.80189	0.00222747
48	7dpf	control_2021030397+98	45.7	139.8	0.538473	0.00149576	5.6	41.7	0.322084	0.000894678
49	7dpf	control_20210303107+108	10.3	157	0.3373	0.000936945	19.3	76.3	0.492554	0.00136821
50	7dpf	control_20210303113+114	0	234.7	0.168726	0.000468685	21.9	111.8	0.254072	0.000705754
51	7dpf	control_2021011601+02	360	0	0.0805985	0.000223885	0	0	0.187677	0.000521325
52	7dpf	control_2021011609+10	0	360	0.995445	0.00276513	0	0	0.181126	0.000525351
53	7dpf	control_2021030305+06	0	0	0.457436	0.00127066	0	0	0.460608	0.00127947
54	7dpf	control_2021030313+14	0	360	0.303513	0.000843091	0	0	0.814645	0.0022629
55	7dpf	control_2021030321+22	0	0	0.767649	0.00213236	0	0	0.123436	0.000342876
56	7dpf	control_2021030321+22	71.7	0	0.284414	0.000790038	0	0	0.153892	0.000427478
57	7dpf	control_2021030361+62	0	0	0.271297	0.000753603	0	0	0.344115	0.000955875
58	7dpf	control_2021030363+64	0	0	0.444637	0.0012351	0	0	1.03874	0.00288539
59	7dpf	control_2021030377+78	0	0	0.186386	0.000517739	0	0	0.490115	0.00136143
60	7dpf	control_2021030381+82	0	211.5	0.0911391	0.000253164	0	0	0.423187	0.00117552
61	7dpf	control_2021030383+84	0	0	0.285438	0.000792883	0	0	0.356418	0.00099005
62	7dpf	control_2021030391+92	0	88.2	0.0261717	7.26992e-05	0	0	0.0369613	0.00010267
63	7dpf	control_2021030395+96	0	0	0.0106205	2.95014e-05	0	0	0.0622809	0.000173003
64	7dpf	control_20210303101+102	0	0	0	0	0	0	0.262945	0.000730404
65	7dpf	control_20210303109+110	0	2.9	0.653116	0.00181421	0	0	0.591297	0.00164249
66	7dpf	control_20210303115+116	0	0	0.0246003	6.83341e-05	0	0	0.201762	0.000560451
67	7dpf	control_20210303119+120	0	0	0.0115803	3.21675e-05	0	0	0.0228947	6.35964e-05
68	7dpf	control_2021011601+02	16.7	30.3	0.287448	0.000798467	6.6	0	0.100636	0.000279544
69	7dpf	control_2021011603+04	35.4	98.8	0.422131	0.00117259	0	260	0.234585	0.000651624
70	7dpf	control_2021011605+06	0	5	0.113112	0.0003142	0	111.9	0.131996	0.000366655
71	7dpf	control_2021011607+08	0	3.6	0.0473223	0.000131451	0	64.2	0.18198	0.0005055
72	7dpf	control_2021030303+04	34.6	98.1	0.638965	0.0017749	193.6	0	0.744724	0.00206868
73	7dpf	control_2021030305+06	156.7	0	0.50891	0.00141364	164.4	0	0.586568	0.00162936
74	7dpf	control_2021030307+08	227.6	0	0.709808	0.00197169	0	111	0.496588	0.00137941
75	7dpf	control_2021030313+14	24.4	33.9	0.728779	0.00202439	0	31.2	0.99002	0.00275006
76	7dpf	control_2021030317+18	308	0	0.146202	0.000406117	0	87.4	0.53018	0.00147272
77	7dpf	control_2021030319+20	27.5	68.5	0.27537	0.000764917	0	43.8	0.17022	0.000472832
78	7dpf	control_2021030319+20	0	226.5	0.161061	0.000447391	0	108.1	0.189827	0.000527298
79	7dpf	control_2021030323+24	0	186.9	0.0901076	0.000250299	139.8	0	0.332407	0.000923351
80	7dpf	control_2021030325+26	120.1	0	0.190326	0.000528683	100.1	0	0.373892	0.00103859
81	7dpf	control_2021030327+28	0	0	0.115095	0.000419305	357	0	0.00837659	2.32683e-05
82	7dpf	control_2021030329+30	112.7	29.1	0.108474	0.000301316	0	20.3	0.329911	0.000916418
83	7dpf	control_2021030331+32	0	110.4	0.842349	0.00233986	0	80	1.00197	0.00278325
84	7dpf	control_2021030333+34	0	0	0.00647181	1.79772e-05	45.3	0	0.598387	0.00166219
85	7dpf	control_2021030337+38	43.2	0	0.347498	0.000965272	32.5	0	0.628252	0.00174514
86	7dpf	control_2021030337+38	20.9	0	0.340128	0.0009448	0	116.8	0.298031	0.000827864
87	7dpf	control_2021030339+40	0	0	0.00731054	2.03071e-05	0	226.4	0.173776	0.000482711
88	7dpf	control_2021030341+42	266.3	0	0.0692938	0.000192483	0	64.7	0.179842	0.000499561
89	7dpf	control_2021030343+44	189.8	0	0.700172	0.00194492	144.4	0	0.538554	0.00149598
90	7dpf	control_2021030345+46	193.3	0	0.685161	0.00190323	81.3	0	1.04437	0.00290102
91	7dpf	control_2021030345+46	34.4	170.5	0.373698	0.00103805	0	101.6	0.748721	0.00207978
92	7dpf	control_2021030347+48	0	0	0.0101957	2.83215e-05	121.6	0	0.561768	0.00156047
93	7dpf	control_2021030349+50	232.8	0	0.345912	0.000960866	83.8	0	0.337496	0.000937488
94	7dpf	control_2021030353+54	0	0	0.346829	0.000963415	9.7	0	0.311887	0.000866354
95	7dpf	control_2021030355+56	0	0	0.288709	0.000801969	58.2	0	0.761155	0.00211432
96	7dpf	control_2021030355+56	0	0	0.351883	0.000977452	0	80.6	0.684932	0.00190259
97	7dpf	control_2021030357+58	249	0	0.82909	0.00230303	134.3	0	0.78484	0.00218011
98	7dpf	control_2021030359+60	328.4	0	0.475655	0.00132126	48.1	0	0.844715	0.00234643
99	7dpf	control_2021030365+66	239.5	0	0.455385	0.00126496	0	77.7	0.494504	0.00137362
100	7dpf	control_2021030365+66	53.6	88.8	0.895485	0.00248746	109	0	0.551975	0.00153326
101	7dpf	control_2021030367+68	0	85.4	0.585117	0.00162532	0	103.4	0.646201	0.001795
102	7dpf	control_2021030369+70	71.1	3.9	0.98089	0.00272469	0	1.3	0.791033	0.00219731
103	7dpf	control_2021030369+70	136.4	0	1.01262	0.00281283	105.8	0	0.87832	0.00243978
104	7dpf	control_2021030375+76	0	0	0.015885	4.41249e-05	360	0	0.00668283	1.85634e-05
105	7dpf	control_2021030377+78	182.4	0	0.117738	0.00032705	22	0	0.424576	0.00117938
106	7dpf	control_2021030379+80	0	0	0.0710986	0.000197496	0	13.1	0.509273	0.00141465
107	7dpf	control_2021030379+80	61.5	41.2	0.471161	0.00130878	0	67.4	0.680533	0.00189037
108	7dpf	control_2021030381+82	45.5	36.6	0.521195	0.00144776	98.5	0	0.48843	0.00135675
109	7dpf	control_2021030385+86	0	0	0.0730197	0.000202833	57.2	0	0.596376	0.0016566
110	7dpf	control_2021030385+86	275.7	0	0.25256	0.000701555	71.1	0	0.408864	0.00113573
111	7dpf	control_2021030387+88	84.4	81.2	0.243663	0.000676842	4.5	0	0.664223	0.00184506
112	7dpf	control_2021030389+90	0	355	0.0559119	0.000155311	257.3	0	0.245531	0.000682031
113	7dpf	control_2021030389+90	31.2	0	0.526623	0.00146284	2.8	0	0.528477	0.00146799
114	7dpf	control_2021030391+92	0	19	0.37783	0.00104953	0	19.9	0.577577	0.00160438
115	7dpf	control_2021030395+96	0	27.5	0.238108	0.00066141	0	65.6	0.359565	0.000998793
116	7dpf	control_2021030399+100	22.7	0	0.430698	0.00119638	0	21.9	0.442995	0.00123054
117	7dpf	control_2021030399+100	24.2	109.8	0.240707	0.00066863	0	39.3	0.286426	0.000795627
118	7dpf	control_20210303101+102	137.5	100.7	0.248027	0.000688963	97.8	0	0.247687	0.000688019
119	7dpf	control_20210303103+104	297	0	0.136392	0.000378865	141.6	0	0.256595	0.000712763
120	7dpf	control_20210303105+106	27.2	0	0.111883	0.000310786	16.7	0	0.323293	0.000898035
121	7dpf	control_20210303105+106	20.5	99.8	0.267437	0.00074288	0	101.4	0.371241	0.00103122
122	7dpf	control_20210303107+108	96.6	0	0.661088	0.00183636	60.9	0	0.78549	0.00218192
123	7dpf	control_20210303109+110	82.3	0	0.631489	0.00175413	49	0	0.480376	0.00133438
124	7dpf	control_20210303111+112	196.7	0	0.38062	0.00105728	81.9	0	0.590996	0.00164166
125	7dpf	control_20210303117+118	0	278.2	0.137004	0.000380568	127.2	0	0.212661	0.000590725
126	7dpf	control_20210303121+122	0	167.1	0.335729	0.000932579	0	29.2	0.5652	0.00157
127	7dpf	control_20210303121+122	71.2	97.8	0.457497	0.00127082	0	169	0.418259	0.00116183
1	7dpf	control_2021030393+94	0	0	0	0	0	0	0.0021499	5.97195e-06	Discard ( Swimming distance of the test fish is 0)
2	7dpf	control_2021030317+18	0	0	0.00376863	1.04684e-05	0	41.9	0.508953	0.00141376	Discard ( Swimming distance of the test fish is 0)
3	7dpf	control_20210303111+112	0	0	0.00377029	1.0473e-05	0	26.3	0.360266	0.00100074	Discard ( Swimming distance of the test fish is 0)
4	7dpf	control_20210303103+104	0	0	0.00317967	8.83241e-06	0	61	0.213639	0.000593441	Discard ( Swimming distance of the test fish is 0)
5	7dpf	control_2021030335+36	0	0	0	0	0	0	0.0068283	1.89675e-05	Discard ( Swimming distance of the test fish is 0)
6	7dpf	control_20210303119+120	0	0	0	0	360	0	0.0053027	1.47297e-05	Discard ( Swimming distance of the test fish is 0)
7	7dpf	control_2021030393+94	0	0	0.00269949	7.49858e-06	75	0	0.235276	0.000653545	Discard ( Swimming distance of the test fish is 0)
Number	Age	Experiment title	With social stimulus				Without social stimulus
			Time spent in social zone (s)	Time spent in control zone (s)	Total distance (m)	Average velocity (m/s)	Time spent in social zone (s)	Time spent in control zone (s)	Total distance (m)	Average velocity (m/s)
1	7dpf	PBS_2021040201+02	51.9	149.6	0.572833	0.0015912	65	89.1	0.609127	0.00169202
2	7dpf	PBS_2021040201+02	33.4	44.6	0.226024	0.000627845	84.9	56.8	0.318729	0.000885357
3	7dpf	PBS_2021040205+06	108.3	24.3	0.249629	0.000693414	24.7	56.8	0.766297	0.0021286
4	7dpf	PBS_2021040203+04	19.6	44.5	0.401171	0.00111436	12.4	19	0.439973	0.00122215
5	7dpf	PBS_2021040207+08	21.9	24	0.835312	0.00232031	8.2	8.5	0.709124	0.00196979
6	7dpf	PBS_2021040209+10	76	92.7	1.21083	0.00336341	52.2	72.5	0.808514	0.00224587
7	7dpf	PBS_2021040211+12	6.9	126.7	0.87843	0.00244008	18.8	48.9	0.856011	0.00237781
8	7dpf	PBS_2021040213+14	7.6	167.6	0.778475	0.00216243	25.1	37.7	0.855518	0.00237644
9	7dpf	PBS_2021040223+24	97.2	16.9	0.407805	0.00113279	24.3	13.4	0.59108	0.00164189
10	7dpf	PBS_2021040225+26	197	34.9	0.673972	0.00187215	59.8	77.1	0.579834	0.00161065
11	7dpf	PBS_2021040227+28	101	27.9	1.06648	0.00296243	53.1	46.8	1.2674	0.00352056
12	7dpf	PBS_2021040227+28	35.1	9.4	0.780896	0.00216916	22.2	49.1	0.527259	0.00146461
13	7dpf	PBS_2021040229+30	158.5	13.6	0.285733	0.000793704	34.5	37.6	0.510173	0.00141715
14	7dpf	PBS_2021040231+32	16.6	84.5	0.530128	0.00147258	31.6	40.7	0.79573	0.00221036
15	7dpf	PBS_2021040233+34	84.3	9.7	0.674056	0.00187238	20.4	31.8	0.72075	0.00200208
16	7dpf	PBS_2021040233+34	117.3	73.7	0.50483	0.00140231	42	29.2	0.671204	0.00186446
17	7dpf	PBS_2021011601+02	28.2	131.6	0.549126	0.00152535	126.4	54.4	0.393383	0.00109273
18	7dpf	PBS_2021011609+10	4.3	111.1	0.53767	0.00149353	69	79.2	0.468019	0.00130005
19	7dpf	PBS_2021011613+14	106	10.6	0.54128	0.00150356	54.1	50.8	0.280703	0.00077973
20	7dpf	PBS_2021040249+50	298.8	0	0.101729	0.00028258	36.3	90.3	0.103217	0.000286714
21	7dpf	PBS_2021040251+52	0	111.1	0.320975	0.000891596	9	15.4	0.354836	0.000985657
22	7dpf	PBS_2021040253+54	0	141.6	0.45946	0.00127628	36.8	52	0.599614	0.00166559
23	7dpf	PBS_2021040255+56	99.6	44.6	0.506369	0.00140658	100.4	36.8	0.523381	0.00145383
24	7dpf	PBS_2021040257+58	120.3	34.9	0.77802	0.00216117	38.4	59.3	0.529052	0.00146959
25	7dpf	PBS_2021030201+02	72.4	68.8	0.586293	0.00162859	20.1	23.1	0.50004	0.001389
26	7dpf	PBS_2021030407+08	31.1	29.3	0.847602	0.00235445	31.4	73.1	0.916516	0.00254588
27	7dpf	PBS_2021030409+10	174	26.3	0.906145	0.00251707	100.4	38.3	1.21519	0.00337554
28	7dpf	PBS_2021030211+12	152.1	23.4	0.692173	0.0019227	72.3	75.6	0.472716	0.0013131
29	7dpf	PBS_2021030411+12	202.5	0	1.05334	0.00292593	80.5	42	1.11863	0.00310731
30	7dpf	PBS_2021030417+18	134	0	0.945723	0.00262701	17.5	24.7	1.01979	0.00283274
31	7dpf	PBS_2021030419+20	65.7	8.8	0.809121	0.00224756	12	16.4	0.987185	0.00274218
32	7dpf	PBS_2021030421+22	71.3	48.9	0.479828	0.00133286	40.7	39.1	0.692727	0.00192424
33	7dpf	PBS_2021030421+22	9.6	0	0.624996	0.0017361	21.2	16.6	0.887931	0.00246647
34	7dpf	PBS_2021030423+24	46.9	73.7	0.514259	0.0014285	72	56.4	0.956686	0.00265746
35	7dpf	PBS_2021030423+24	46.2	125.9	0.928808	0.00258002	36.2	12.8	1.0992	0.00305332
36	7dpf	PBS_2021030225+26	123	93.9	0.426754	0.00118543	92.1	36.7	0.522749	0.00145208
37	7dpf	PBS_2021030425+26	58.9	46.2	1.29459	0.00359609	59.8	30.9	1.26149	0.00350415
38	7dpf	PBS_2021030425+26	85.2	33.7	0.797053	0.00221404	70	55.2	0.942834	0.00261898
39	7dpf	PBS_2021030227+28	28.5	0	0.820403	0.0022789	6.8	2.8	0.828463	0.00230129
40	7dpf	PBS_2021030427+28	9.7	125.7	1.15707	0.00321409	113.7	56.1	1.14048	0.003168
41	7dpf	PBS_2021030229+30	218.7	0	0.397179	0.00110328	40.3	58.3	0.855081	0.00237523
42	7dpf	PBS_2021030429+30	54.9	53.6	1.09524	0.00304233	20.6	45	1.1441	0.00317805
43	7dpf	PBS_2021030431+32	45.8	124.7	0.933704	0.00259362	58.2	83.6	1.06974	0.0029715
44	7dpf	PBS_2021030233+34	106.5	64.8	0.78625	0.00218403	84.8	47.3	0.956515	0.00265699
45	7dpf	PBS_2021030233+34	75.5	37.9	0.846878	0.00235244	28.3	13.4	0.880829	0.00244675
46	7dpf	PBS_2021030237+38	92.7	82	1.41872	0.00394088	19.6	57.7	1.35927	0.00377576
47	7dpf	PBS_2021030437+38	136.1	36.7	1.89678	0.00526883	57.9	26.9	0.647577	0.00179882
48	7dpf	PBS_2021030439+40	182.3	29.8	0.511012	0.00141948	96	43.8	0.824497	0.00229027
49	7dpf	PBS_2021030445+46	57.5	49.1	0.972962	0.00270267	51.2	116.8	1.06014	0.00294482
50	7dpf	PBS_2021030449+50	5.9	0	0.97842	0.00271783	15.8	21	1.33483	0.00370786
51	7dpf	PBS_2021030449+50	71.4	2.7	1.08705	0.00301959	11.6	32.3	1.28757	0.00357658
52	7dpf	PBS_2021030451+52	0	14.1	0.307008	0.000852801	108.7	50.1	0.131361	0.000364891
53	7dpf	PBS_2021030453+54	144.5	1	1.31285	0.00364681	69.3	41.6	1.30952	0.00363755
54	7dpf	PBS_2021030453+54	103.5	30.6	0.550093	0.00152804	56.7	95.1	0.653143	0.00181429
55	7dpf	PBS_2021030455+56	69.6	31.7	0.684188	0.00190052	62.2	25.7	0.782129	0.00217258
56	7dpf	PBS_2021030455+56	147.7	11.3	1.01673	0.00282425	49.8	54.8	1.20918	0.00335884
57	7dpf	PBS_2021030457+58	0	137.6	0.756783	0.00210218	52.5	78.1	0.557847	0.00154958
58	7dpf	PBS_2021030461+62	24.9	18	0.963842	0.00267734	18.3	20.6	1.04542	0.00290395
59	7dpf	PBS_2021030463+64	10.6	190.9	1.36221	0.00378393	25.5	61.6	1.44199	0.00400553
60	7dpf	PBS_2021030471+72	156.1	0	0.180923	0.000502564	80	39.8	0.345097	0.000958603
61	7dpf	PBS_2021030473+74	0	127.4	0.325379	0.000903831	27.2	26.8	0.514037	0.00142788
62	7dpf	PBS_2021030475+76	0	195.6	0.270633	0.000751758	45	88.4	0.439608	0.00122113
63	7dpf	PBS_2021030483+84	51.5	17.5	0.452801	0.00125778	60.5	46.6	0.531485	0.00147635
64	7dpf	PBS_2021030487+88	0	203.2	0.230191	0.000639418	28.8	40.1	0.409911	0.00113864
65	7dpf	PBS_2021030495+96	42.6	64.8	0.76483	0.00212453	69.3	37.5	0.809906	0.00224974
66	7dpf	PBS_2021040217+18	72.3	119.7	0.417547	0.00115985	23.8	147	0.46964	0.00130456
67	7dpf	PBS_2021040219+20	13.1	63.4	0.403494	0.00112082	73.9	15.6	0.783894	0.00217748
68	7dpf	PBS_2021040211+12	39.7	91.5	1.11326	0.00309239	6.4	60.5	1.33584	0.00371066
69	7dpf	PBS_2021040213+14	33.2	55.9	0.995824	0.00276618	48.3	9.8	0.833878	0.00231633
70	7dpf	PBS_2021040221+22	28.6	11.8	1.19681	0.00332447	59.5	13.2	1.29521	0.00359782
71	7dpf	PBS_2021040221+22	81	20.2	0.65733	0.00182592	26.6	2.9	0.537445	0.0014929
72	7dpf	PBS_2021040235+36	0	314.8	0.0486598	0.000135166	108.4	15.3	0.337557	0.000937659
73	7dpf	PBS_2021040223+24	59.9	39.8	0.591081	0.00164189	19.9	120.4	0.306665	0.000851847
74	7dpf	PBS_2021040237+38	152.6	0	0.525612	0.00146003	63.3	9.2	0.805107	0.00223641
75	7dpf	PBS_2021040229+30	34.6	53.9	0.741373	0.00205937	7.8	92	0.653432	0.00181509
76	7dpf	PBS_2021040239+40	171	0	0.373953	0.00103876	25.2	101.3	0.896261	0.00248961
77	7dpf	PBS_2021040239+40	97.2	4.4	0.417817	0.0011606	14.5	64.2	0.743384	0.00206495
78	7dpf	PBS_2021011603+04	100.4	31.1	0.380228	0.00105619	72.8	15.7	0.348736	0.000968711
79	7dpf	PBS_2021011605+06	0	0	0.0311384	8.64956e-05	80.5	0.7	0.370778	0.00102994
80	7dpf	PBS_2021011607+08	129	44.6	0.926761	0.00257434	124.2	8.9	0.557324	0.00154812
81	7dpf	PBS_2021011607+08	170.1	14	0.38184	0.00106067	104.2	23.5	0.443943	0.00123317
82	7dpf	PBS_2021011611+12	81.3	7.8	0.575835	0.00159954	27.3	84.2	0.589381	0.00163717
83	7dpf	PBS_2021011613+14	168.2	0	0.346112	0.000961421	212.8	17.7	0.396451	0.00110125
84	7dpf	PBS_2021040261+62	10.9	58.9	0.9526	0.00264611	75.1	17.7	0.418732	0.00116314
85	7dpf	PBS_2021040265+66	2	0	0.910876	0.00253021	63.6	18.1	0.607698	0.00168805
86	7dpf	PBS_2021040267+68	0	65.6	0.67239	0.00186775	91.6	8.7	0.358108	0.000994744
87	7dpf	PBS_2021040257+58	35.6	63.1	0.69352	0.00192644	5.8	94.3	0.332771	0.000924364
88	7dpf	PBS_2021030401+02	184.4	0	0.39042	0.0010845	18.8	208.1	0.366023	0.00101673
89	7dpf	PBS_2021030405+06	86.6	2.2	0.973813	0.00270504	76.4	5	0.908923	0.00252479
90	7dpf	PBS_2021030409+10	168.3	0	0.856775	0.00237993	178.4	10.2	1.02334	0.00284261
91	7dpf	PBS_2021030417+18	187	22.8	1.42473	0.00395759	103.1	16.2	1.11312	0.00309201
92	7dpf	PBS_2021030419+20	35.4	15.8	1.40372	0.00389921	65.8	16.5	1.24033	0.00344535
93	7dpf	PBS_2021030223+24	0	0	0.371466	0.00103185	9.6	1.2	0.584098	0.00162249
94	7dpf	PBS_2021030223+24	5.3	150.7	0.678931	0.00188592	24.5	4.8	0.965212	0.00268114
95	7dpf	PBS_2021030427+28	0	0	1.26202	0.0035056	81.5	0.6	1.39644	0.00387899
96	7dpf	PBS_2021030429+30	0	332.4	0.316125	0.000878125	7.2	123.6	1.10891	0.0030803
97	7dpf	PBS_2021030231+32	223.1	0	0.432604	0.00120168	61.1	0.9	0.571006	0.00158613
98	7dpf	PBS_2021030431+32	3.6	17.9	0.923721	0.00256589	75.7	24	0.844775	0.0023466
99	7dpf	PBS_2021030433+34	148.6	0	0.43803	0.00121675	9	81.7	0.480903	0.00133584
100	7dpf	PBS_2021030435+36	68	0	0.597254	0.00165904	86.1	16.9	0.477056	0.00132515
101	7dpf	PBS_2021030435+36	96.9	51.7	0.494246	0.00137291	16.8	113.1	0.648025	0.00180007
102	7dpf	PBS_2021030237+38	0	0	0.31666	0.000879611	108.9	12.6	0.960173	0.00266715
103	7dpf	PBS_2021030437+38	66.2	5.2	2.23583	0.00621063	47.1	10.4	1.16466	0.00323517
104	7dpf	PBS_2021030441+42	197.2	33.9	0.431471	0.00119853	38.5	152.1	0.342696	0.000951932
105	7dpf	PBS_2021030443+44	231.1	9.6	1.2765	0.00354584	196.8	33	0.42063	0.00116842
106	7dpf	PBS_2021030457+58	81.7	0	0.437582	0.00121551	121.9	10.7	0.806968	0.00224158
107	7dpf	PBS_2021030459+60	217.2	0	0.617138	0.00171427	139.6	17.1	1.16852	0.00324589
108	7dpf	PBS_2021030459+60	13	131.5	1.32466	0.00367961	9.9	53.1	1.04545	0.00290403
109	7dpf	PBS_2021030461+62	116.8	0	0.928489	0.00257914	126.3	4.1	1.09634	0.0030454
110	7dpf	PBS_2021030463+64	178.3	5.4	1.25491	0.00348586	122.1	36.8	1.57748	0.0043819
111	7dpf	PBS_2021030477+78	137	0	0.394434	0.00109565	38.6	1.3	0.528842	0.00146901
112	7dpf	PBS_2021030485+86	259	0	0.390695	0.00108526	134	33.4	0.564465	0.00156796
113	7dpf	PBS_2021030487+88	58.3	86.4	0.419269	0.00116464	100.7	29.8	0.37619	0.00104497
114	7dpf	PBS_2021030489+90	43.4	39.4	0.681942	0.00189428	113.8	20.3	0.712863	0.00198018
115	7dpf	PBS_2021030489+90	251.6	0	0.39271	0.00109086	103.6	10.4	0.495676	0.00137688
116	7dpf	PBS_2021030491+92	13	0	0.178382	0.000495507	72.9	22.6	0.395364	0.00109823
117	7dpf	PBS_2021030493+94	18.1	94.1	0.572423	0.00159006	117.9	37.6	0.543091	0.00150859
118	7dpf	PBS_2021040241+42	55	14	0.476558	0.00132377	0	0	0.0358315	9.95319e-05
119	7dpf	PBS_2021011611+12	225.7	0	0.196962	0.000547117	0	0	0.216388	0.000601078
120	7dpf	PBS_2021011615+16	75.9	50.9	0.538654	0.00149626	0	0	0.0132834	3.68983e-05
121	7dpf	PBS_2021040269+70	0	0	0.0337568	9.37689e-05	0	0	0.0196442	5.45673e-05
122	7dpf	PBS_2021040271+72	47.6	79.1	0.395063	0.0010974	0	0	0.217439	0.000603999
123	7dpf	PBS_2021040271+72	120.8	50.9	0.257475	0.000715209	0	0	0.0443283	0.000123134
124	7dpf	PBS_2021030203+04	0	0	0.0193294	5.36927e-05	0	0	0.101095	0.000280819
125	7dpf	PBS_2021030403+04	0	203.3	0.287877	0.000799659	0	0	0.210195	0.000583874
126	7dpf	PBS_2021030207+08	0	0	0.0336078	9.3355e-05	0	0	0.0698167	0.000193935
127	7dpf	PBS_2021030209+10	0	0	0.0336078	9.3355e-05	0	0	0.0593761	0.000164933
128	7dpf	PBS_2021030213+14	0	0	0.0269107	7.47519e-05	0	0	0.0162468	4.51299e-05
129	7dpf	PBS_2021030415+16	0	360	0.315688	0.000876911	0	0	0.337826	0.000938406
130	7dpf	PBS_2021030219+20	0	0	0.0161079	0.000447441	0	0	0.146422	0.000406727
131	7dpf	PBS_2021030229+30	0	0	0.310985	0.000863846	0	0	0.292401	0.000812225
132	7dpf	PBS_2021030447+48	0	0	0.045766	1.27128e-06	0	0	0.0156985	4.3607e-05
133	7dpf	PBS_2021030447+48	0	0	0.0589922	0.000163867	0	0	0.00536833	1.4912e-05
134	7dpf	PBS_2021030469+70	0	0	0.0185683	5.15785e-05	0	0	0.0775609	0.000215447
135	7dpf	PBS_2021030477+78	2.3	0	0.029689	8.24694e-05	0	0	0.039773	0.000110481
136	7dpf	PBS_2021040217+18	60	0	0.651605	0.00181001	122.5	0	0.501359	0.00139266
137	7dpf	PBS_2021040219+20	0	117.4	0.242748	0.0006743	0	45.9	0.577277	0.00160355
138	7dpf	PBS_2021040209+10	0	48.7	0.560527	0.00155702	13.2	0	0.70149	0.00194858
139	7dpf	PBS_2021040243+44	189.4	39.1	0.220004	0.000611121	0	95.9	0.492267	0.00136741
140	7dpf	PBS_2021040243+44	146.4	18.2	0.163094	0.00045304	157.4	0	0.0787279	0.000218689
141	7dpf	PBS_2021040245+46	13.7	139.5	0.445692	0.00123803	19.5	0	0.440067	0.00122241
142	7dpf	PBS_2021040247+48	360	0	0.0220196	6.11657e-05	154.4	0	0.296449	0.000823471
143	7dpf	PBS_2021040237+38	27.4	87.9	0.267989	0.000744414	0	85.7	0.350487	0.000973575
144	7dpf	PBS_2021040225+26	0	104.9	0.580759	0.00161322	0	239.3	0.0671791	0.000186609
145	7dpf	PBS_2021040241+42	200.4	0	0.465384	0.00129273	27.6	0	0.839433	0.00233176
146	7dpf	PBS_2021040231+32	41.5	65	0.762322	0.00211756	130.6	0	0.43972	0.00122144
147	7dpf	PBS_2021011601+02	0	193.4	0.147682	0.000410226	0	102.6	0.439934	0.00122204
148	7dpf	PBS_2021011603+04	59.4	87.6	0.499881	0.00138856	78.8	0	0.181154	0.000503205
149	7dpf	PBS_2021011609+10	346.3	0	0.170171	0.000472697	185.6	0	0.216313	0.000600869
150	7dpf	PBS_2021011615+16	86.9	33.1	0.207914	0.00057754	170.1	0	0.439902	0.00122195
151	7dpf	PBS_2021040273+74	0	0	0.0127006	3.52793e-05	334.3	0	0.0232105	6.44735e-05
152	7dpf	PBS_2021040273+74	0	0	0.333977	0.000927714	111.4	0	0.174423	0.000484508
153	7dpf	PBS_2021040259+60	214.6	3.2	0.0857542	0.000238206	156.3	0	0.045271	0.000125753
154	7dpf	PBS_2021040265+66	0	146.9	0.283941	0.000788724	47.8	0	0.303723	0.000843675
155	7dpf	PBS_2021040269+70	0	50.4	0.0232589	6.46081e-05	0	238.5	0.0246154	6.83762e-05
156	7dpf	PBS_2021040249+50	66.4	0	0.10973	0.000304805	61.2	0	0.249101	0.000691948
157	7dpf	PBS_2021040251+52	83.1	0	0.506778	0.00140772	58.8	0	0.163224	0.000453401
158	7dpf	PBS_2021040253+54	231.6	0	0.223523	0.000620897	0	214.3	0.145332	0.0004037
159	7dpf	PBS_2021040275+76	41	103	0.288964	0.000802678	166.5	0	0.287718	0.000799218
160	7dpf	PBS_2021040275+76	30.3	11.6	0.281194	0.000781096	16.7	0	0.261284	0.000725788
161	7dpf	PBS_2021040267+68	98.7	0	0.167564	0.000465457	0	111.8	0.232647	0.000646241
162	7dpf	PBS_2021040255+56	0	134	0.719238	0.00199788	0	137.9	0.731102	0.00203084
163	7dpf	PBS_2021030201+02	0	0	0.0212989	5.91637e-05	24	0	0.222561	0.000618225
164	7dpf	PBS_2021030401+02	0	236.6	0.434068	0.00120574	161.9	0	0.395466	0.00109852
165	7dpf	PBS_2021030203+04	0	106.7	0.185593	0.000515535	0	171.2	0.163087	0.000453019
166	7dpf	PBS_2021030403+04	161.1	0	0.356964	0.000991568	59.9	0	0.486572	0.00135159
167	7dpf	PBS_2021030205+06	60.4	30.3	0.320602	0.000890562	0	222.4	0.387283	0.00107579
168	7dpf	PBS_2021030405+06	0	0	0.25369	0.000704695	0	157.1	0.485628	0.00134897
169	7dpf	PBS_2021030207+08	0	220.3	0.164448	0.000456799	0	191.6	0.249701	0.000693614
170	7dpf	PBS_2021030407+08	0	0	0.703607	0.00195447	27	0	0.709627	0.00197119
171	7dpf	PBS_2021030211+12	0	0	0.0446904	0.00012414	0	93.2	0.422784	0.0011744
172	7dpf	PBS_2021030411+12	0	0	0.383213	0.00106448	0	166.9	0.634015	0.00176115
173	7dpf	PBS_2021030413+14	15.7	35.1	1.15152	0.00319866	5.7	0	1.2196	0.00338777
174	7dpf	PBS_2021030413+14	113.4	20.4	0.863966	0.0023999	174.1	0	0.74876	0.00207989
175	7dpf	PBS_2021030215+16	0	73.5	0.407956	0.00113321	95.6	0	0.414112	0.00115031
176	7dpf	PBS_2021030215+16	0	290.3	0.192637	0.000535104	0	224.9	0.472557	0.00131266
177	7dpf	PBS_2021030217+18	207.6	0	0.176199	0.000489442	229.5	0	0.400887	0.00111357
178	7dpf	PBS_2021030217+18	0	26.4	0.125157	0.000347658	0	42.7	0.044068	0.000122411
179	7dpf	PBS_2021030219+20	0	0	0.0247719	6.88107e-05	0	4	0.0376806	0.000104668
180	7dpf	PBS_2021030221+22	0	91.9	0.459352	0.00127598	0	92.8	0.538945	0.00149707
181	7dpf	PBS_2021030221+22	0	187.5	0.455282	0.00126467	0	151.3	0.587354	0.00163154
182	7dpf	PBS_2021030225+26	0.6	0	0.466145	0.00129485	0	294	0.374322	0.00103978
183	7dpf	PBS_2021030227+28	0	0	0.319153	0.000886535	8.3	0	0.49244	0.00136789
184	7dpf	PBS_2021030231+32	130.9	0	0.278609	0.000773914	0	113.1	0.308793	0.000857759
185	7dpf	PBS_2021030433+34	320.4	0	0.620344	0.00172318	224	0	0.188667	0.000524075
186	7dpf	PBS_2021030235+36	0	56.5	0.399914	0.00111087	0	90.1	0.600506	0.00166807
187	7dpf	PBS_2021030235+36	0	164.8	0.456848	0.00126902	0	19	0.513521	0.00142645
188	7dpf	PBS_2021030439+40	22.3	33.4	1.10171	0.00306031	0	38.3	1.0269	0.0028525
189	7dpf	PBS_2021030441+42	0	256.1	0.166007	0.000461132	0	295	0.182541	0.000507058
190	7dpf	PBS_2021030443+44	0	88.8	0.807068	0.00224185	0	256	0.159088	0.000441912
191	7dpf	PBS_2021030445+46	0	0	0.493868	0.00137186	63.7	0	0.868388	0.00241219
192	7dpf	PBS_2021030451+52	47	12.4	1.20202	0.00333895	0	175.4	0.767528	0.00213202
193	7dpf	PBS_2021030465+66	259.4	0	0.186505	0.000518068	275.2	0	0.296173	0.000822704
194	7dpf	PBS_2021030465+66	186.7	21.4	0.365477	0.00101521	211.3	0	0.424827	0.00118007
195	7dpf	PBS_2021030467+68	0	0	0.0559536	0.000155427	192.6	0	0.0728525	0.000202368
196	7dpf	PBS_2021030467+68	0	141.8	0.263469	0.000731859	123.4	0	0.35186	0.000977389
197	7dpf	PBS_2021030471+72	0	84.9	0.29432	0.000817555	80.6	0	0.433034	0.00120287
198	7dpf	PBS_2021030473+74	0	0	0.00998842	2.77456e-05	82.8	0	0.442863	0.00123017
199	7dpf	PBS_2021030475+76	32.9	116.1	0.289322	0.000803671	117.9	0	0.324258	0.000900716
200	7dpf	PBS_2021030479+80	253.1	0	0.296217	0.000822826	118.5	0	0.464803	0.00129112
201	7dpf	PBS_2021030479+80	0	38	0.335778	0.000932716	170.8	0	0.387418	0.00107616
202	7dpf	PBS_2021030481+82	82.2	26.6	0.515638	0.00143233	44.8	0	0.612793	0.0017022
203	7dpf	PBS_2021030481+82	12.5	26.6	0.588167	0.0016338	123.2	0	0.429316	0.00119254
204	7dpf	PBS_2021030483+84	0	279.2	0.124473	0.000345757	163.6	0	0.338992	0.000941644
205	7dpf	PBS_2021030485+86	173	0	0.171427	0.000476187	203.2	0	0.10037	0.000278807
206	7dpf	PBS_2021030491+92	120.2	0	0.432135	0.00120037	154.9	0	0.542965	0.00150823
207	7dpf	PBS_2021030493+94	133.1	0	0.400241	0.00111178	131.9	0	0.52985	0.00147181
208	7dpf	PBS_2021030495+96	39	97	0.533995	0.00148332	0	147.6	0.731452	0.00203181
1	7dpf	PBS_2021030213+14	0	0	0.0261043	7.2512e-05	0	0	0	0	Discard ( Swimming distance of the test fish is 0)
2	7dpf	PBS_2021030469+70	0	0	0.12672	0.000352	0	0	0.000293167	8.14352e-07	Discard ( Swimming distance of the test fish is 0)
3	7dpf	PBS_2021040263+64	0	0	0.00328854	9.13483e-06	35.6	0	0.200804	0.000557788	Discard ( Swimming distance of the test fish is 0)
Number	Age	Experiment title	With social stimulus				Without social stimulus
			Time spent in social zone (s)	Time spent in control zone (s)	Total distance (m)	Average velocity (m/s)	Time spent in social zone (s)	Time spent in control zone (s)	Total distance (m)	Average velocity (m/s)
1	7dpf	20μg/g_2021011601 (2)	157.5	43.1	0.138887	0.000385796	65	28.8	0.188939	0.000524831
2	7dpf	20μg/g_2021011602 (2)	40.2	0	0.354244	0.000984012	63.3	61.4	0.657373	0.00182604
3	7dpf	20μg/g_2021011608 (2)	111.5	34.8	0.508682	0.001413	89.3	37.9	0.366141	0.00101706
4	7dpf	20μg/g_2021012101 (2)	19.1	49.2	1.09092	0.00303033	27.8	62.4	0.999529	0.00277647
5	7dpf	20μg/g_2021012102 (2)	42.2	53.2	0.773773	0.00214937	32.2	47	0.852395	0.00236776
6	7dpf	20μg/g_2021012103 (2)	0	0	0.0384692	0.000106859	58.2	82.9	0.527169	0.00146436
7	7dpf	20μg/g_2021012104 (2)	17.9	15	1.03708	0.00288078	33.7	34.3	1.23775	0.0034382
8	7dpf	20μg/g_2021012104 (2)	19	121.7	1.13667	0.00315742	29.3	59.2	0.949922	0.00263867
9	7dpf	20μg/g_2021012105 (2)	22.8	108.9	0.833749	0.00231597	52.3	65.8	0.867845	0.00241068
10	7dpf	20μg/g_2021012105 (2)	25.6	26.2	0.672089	0.00186691	58.2	60.2	0.730675	0.00202965
11	7dpf	20μg/g_2021012106 (2)	27.5	98.2	0.259552	0.000720977	44.2	114.8	0.691873	0.00192187
12	7dpf	20μg/g_2021012108 (2)	27.5	144.1	0.633487	0.00175969	26.1	77.8	0.727469	0.00202075
13	7dpf	20μg/g_2021012109 (2)	33.2	83.8	0.599321	0.00166478	41.2	64.7	0.68682	0.00190783
14	7dpf	20μg/g_2021012110 (2)	27.2	40.6	0.539323	0.00149812	60.1	66.7	0.460091	0.00127803
15	7dpf	20μg/g_2021012112 (2)	327.7	6.2	0.426535	0.00118482	29.8	31.5	0.534476	0.00148466
16	7dpf	20μg/g_2021012112 (2)	37	100.6	0.753281	0.00209245	85.8	32.8	0.829692	0.0023047
17	7dpf	20μg/g_2021012113 (2)	0	112.4	0.551034	0.00153065	35.2	77.2	0.755703	0.00209917
18	7dpf	20μg/g_2021012117 (2)	0	0	0.0270001	7.50002e-05	37.4	103.1	0.37974	0.00105483
19	7dpf	20μg/g_2021012118 (2)	11.8	151.1	0.574811	0.0015967	21.4	24	0.561987	0.00156108
20	7dpf	20μg/g_2021012119 (2)	58.6	3.7	0.812642	0.00225734	23	38.8	0.441247	0.00122569
21	7dpf	20μg/g_2021012120 (2)	36.8	208.4	0.461746	0.00128263	47.4	96.4	0.797038	0.00221399
22	7dpf	20μg/g_2021012121 (2)	125.9	34.3	0.869679	0.00241577	46.1	29.1	1.23608	0.00343355
23	7dpf	20μg/g_2021012121 (2)	12.8	200.1	0.438554	0.00121821	59.1	59.6	1.14949	0.00319301
24	7dpf	20μg/g_20210305 (16)	174.3	53.5	0.934709	0.00259641	156.3	138.7	0.897095	0.00249193
25	7dpf	20μg/g_20210305 (22)	0	0	0.763972	0.00212214	11.5	4.8	0.592279	0.00164522
26	7dpf	20μg/g_20210305 (22)	20.1	55.5	0.970494	0.00269582	94.1	48.1	0.984603	0.00273501
27	7dpf	20μg/g_20210305 (24)	71.2	5.4	0.604167	0.00167824	56.6	20.2	0.653554	0.00181543
28	7dpf	20μg/g_20210305 (28)	84.6	67.5	0.841434	0.00233732	62.9	76.3	0.846392	0.00235109
29	7dpf	20μg/g_20210305 (30)	89.6	0	0.78568	0.00218244	32.6	79.1	0.856775	0.00237993
30	7dpf	20μg/g_20210305 (32)	25.1	73.1	0.428934	0.00119148	19.9	8.9	0.4311	0.0011975
31	7dpf	20μg/g_20210305 (34)	28.9	0.7	0.920167	0.00255602	29.8	41.7	0.758483	0.0021069
32	7dpf	20μg/g_20210305 (52)	17.7	119.3	0.448672	0.00124631	58	48.2	0.307204	0.000853343
33	7dpf	20μg/g_20210305 (56)	29.7	87.7	0.799375	0.00222049	72.3	32.2	0.864135	0.00240038
34	7dpf	20μg/g_20210305 (58)	206.7	0	0.773393	0.00214831	93	75.9	0.827107	0.00229752
35	7dpf	20μg/g_20210305 (62)	253.9	0	0.409044	0.00113623	20.2	59.9	0.547477	0.00152077
36	7dpf	20μg/g_20210305 (82)	0	147.3	0.204576	0.000568266	20.7	45.5	0.343703	0.000954731
37	7dpf	20μg/g_20210305 (84)	152.5	37	0.615591	0.00170998	64.5	86.6	0.770893	0.00214137
38	7dpf	20μg/g_20210305 (86)	0	162.8	0.655655	0.00182126	73.6	49.1	0.785291	0.00218136
39	7dpf	20μg/g_2021011604 (2)	124.8	44.2	0.416485	0.0011569	15.2	151.8	0.503003	0.00139723
40	7dpf	20μg/g_2021011606 (2)	89.8	93.6	0.479342	0.00133151	35.9	136.4	0.504861	0.00140239
41	7dpf	20μg/g_2021012101 (2)	126.3	30.5	0.784005	0.00217779	38.4	150	0.658953	0.00183042
42	7dpf	20μg/g_2021012102 (2)	7	20.2	0.464989	0.00129164	18.8	94	1.08	0.00299999
43	7dpf	20μg/g_2021012103 (2)	33.8	69.3	0.763408	0.00212058	11.4	95	0.481237	0.00133677
44	7dpf	20μg/g_2021012106 (2)	16.4	0	0.0352282	9.78561e-05	10.1	41	1.16842	0.00324562
45	7dpf	20μg/g_2021012107 (2)	0	20.7	0.534749	0.00148542	84.7	8.8	0.67505	0.00187514
46	7dpf	20μg/g_2021012107 (2)	34.1	28.2	0.673865	0.00187185	250.1	2.7	0.289846	0.000805128
47	7dpf	20μg/g_2021012109 (2)	35.6	144	0.373035	0.00103621	103.1	12	0.542553	0.00150709
48	7dpf	20μg/g_2021012111 (2)	93.3	26.2	0.887317	0.00246477	193	50.1	0.384208	0.00106724
49	7dpf	20μg/g_2021012116 (2)	4.6	0	0.279516	0.000776433	7.8	45.4	0.281399	0.000781665
50	7dpf	20μg/g_2021012117 (2)	6	0	0.215342	0.000598173	8.1	30.4	0.309863	0.000860729
51	7dpf	20μg/g_2021012119 (2)	25.9	21.1	1.18465	0.0032907	3.7	26.1	0.830072	0.00230576
52	7dpf	20μg/g_2021012120 (2)	17	9.4	0.209985	0.000583291	199.9	23.3	0.519262	0.00144239
53	7dpf	20μg/g_2021012125 (2)	24.4	120.9	0.780071	0.00216686	9.2	330	0.095935	0.000266486
54	7dpf	20μg/g_20210305 (10)	0	0	0.263372	0.000731588	124.7	0.2	0.323155	0.000897653
55	7dpf	20μg/g_20210305 (14)	22.7	146.5	0.506259	0.00140627	162.5	6	0.577474	0.00160409
56	7dpf	20μg/g_20210305 (20)	172.7	22.8	0.446405	0.00124001	127.1	18.2	0.470693	0.00130748
57	7dpf	20μg/g_20210305 (24)	356	0	0.212599	0.000590552	111.6	35.6	0.708073	0.00196687
58	7dpf	20μg/g_20210305 (26)	37.1	14.2	0.922081	0.00256134	37.1	7.2	0.898491	0.00249581
59	7dpf	20μg/g_20210305 (34)	49.1	3.9	0.660305	0.00183418	138.7	7.9	0.798351	0.00221764
60	7dpf	20μg/g_20210305 (42)	27	132.9	0.349446	0.000970684	109.9	29	0.691551	0.00192098
61	7dpf	20μg/g_20210305 (44)	200.3	0	0.590923	0.00164145	155	15.5	0.717549	0.00199319
62	7dpf	20μg/g_20210305 (54)	52.1	45	0.48642	0.00135117	142.7	15.4	0.442373	0.00122882
63	7dpf	20μg/g_20210305 (56)	98.5	0	0.644586	0.00179052	82.5	9.2	0.719474	0.00199854
64	7dpf	20μg/g_20210305 (58)	10.4	154	0.72473	0.00201314	12.2	128.6	0.758431	0.00210675
65	7dpf	20μg/g_20210305 (86)	52.9	0	0.527618	0.00146561	166.5	24.9	0.677444	0.00188179
66	7dpf	20μg/g_20210305 (88)	270.7	0	0.376941	0.00104706	101.6	29.7	0.583843	0.00162178
67	7dpf	20ug 20210305 (04)	0	0	0.186865	0.000519069	0	0	0.334689	0.000929692
68	7dpf	20ug 20210305 (06)	0	0	0.183751	0.000510419	0	0	0.189418	0.00052616
69	7dpf	20μg/g_2021011601 (2)	264.4	0	0.0353107	9.80853e-05	0	0	0.126722	0.000352006
70	7dpf	20μg/g_2021011604 (2)	0	0	0.0203552	5.65422e-05	0	0	0.0473329	0.00013148
71	7dpf	20μg/g_2021011605 (2)	0	0	0.0887454	0.000246515	0	0	0.115997	0.000322214
72	7dpf	20μg/g_2021011607 (2)	0	0	0.0650372	0.000180659	0	0	0.0840241	0.0002334
73	7dpf	20μg/g_2021012108 (2)	0	360	0.114725	0.000318681	0	0	0.0809063	0.00022474
74	7dpf	20μg/g_2021012115 (2)	14	3.9	0.166249	0.000461801	0	0	0.107838	0.000299551
75	7dpf	20μg/g_2021012123 (2)	0	0	0.109809	0.000305026	0	0	0.147542	0.00040984
76	7dpf	20μg/g_2021012124 (2)	61.5	4.8	0.523953	0.00145543	0	0	0.152157	0.000422657
77	7dpf	20μg/g_2021012125 (2)	44.7	100	0.456589	0.0012683	0	0	0.133504	0.000370845
78	7dpf	20μg/g_2021012126 (2)	0	0	0.0560281	0.000155634	0	0	0.0735031	0.000204175
79	7dpf	20μg/g_20210305 (30)	0	0	0.212786	0.000591072	0	0	0.192262	0.00053406
80	7dpf	20μg/g_20210305 (48)	65.7	0	0.15882	0.000441167	0	0	0.144284	0.00040079
81	7dpf	20μg/g_20210305 (52)	0	0	0.173648	0.000482355	0	0	0.16324	0.000453445
82	7dpf	20μg/g_20210305 (62)	0	0	0.178776	0.0004966	0	0	0.109592	0.000304424
83	7dpf	20μg/g_20210305 (70)	0	0	0.262375	0.000728819	0	0	0.210251	0.00058403
84	7dpf	20μg/g_20210305 (82)	0	0	0.0754439	0.000209566	0	0	0.155753	0.000432648
85	7dpf	20μg/g_20210305 (84)	0	0	0.0698067	0.000193908	0	0	0.0809768	0.000224936
86	7dpf	20μg/g_20210305 (02)	173.9	0	0.299581	0.00083217	5.6	0	0.28012	0.000778111
87	7dpf	20μg/g_20210305 (02)	0	189.7	0.453074	0.00125854	0	174.6	0.47065	0.00130736
88	7dpf	20μg/g_20210305 (04)	0	0	0.263345	0.000731514	0	169.4	0.261045	0.000725124
89	7dpf	20ug 20210305 (06)	236	0	0.641703	0.00178251	154.4	0	0.600666	0.00166852
90	7dpf	20μg/g_2021011602 (2)	0	321	0.169061	0.000469614	0	23.3	0.207441	0.000576226
91	7dpf	20μg/g_2021011603 (2)	0	151.6	0.208592	0.000579421	66.2	0	0.252539	0.000701497
92	7dpf	20μg/g_2021011603 (2)	213.1	25.8	0.107264	0.000297955	0	264	0.0521309	0.000144808
93	7dpf	20μg/g_2021011605 (2)	252.1	0	0.0682372	0.000189548	161.3	0	0.0731802	0.000203278
94	7dpf	20μg/g_2021011606 (2)	0	53.6	0.11743	0.000326194	0	47	0.104236	0.000289545
95	7dpf	20μg/g_2021011607 (2)	13.6	0	0.219585	0.000609957	0	156.1	0.180728	0.000502022
96	7dpf	20μg/g_2021011608 (2)	48.7	6.1	0.47038	0.00130661	231.2	0	0.0994453	0.000276237
97	7dpf	20μg/g_2021012110 (2)	0	123.5	0.545541	0.00151539	0	51.5	0.51671	0.00143531
98	7dpf	20μg/g_2021012111 (2)	12.8	140.1	0.687737	0.00191038	0	104.6	0.956461	0.00265684
99	7dpf	20μg/g_2021012113 (2)	171.3	0	0.0199513	5.54203e-05	0	360	0.105666	0.000293516
100	7dpf	20μg/g_2021012114 (2)	0.1	11.3	0.196513	0.000545869	12.8	0	0.186801	0.000518891
101	7dpf	20μg/g_2021012114 (2)	0	0	0.0145224	4.034e-05	0	4.9	0.104304	0.000289734
102	7dpf	20μg/g_2021012115 (2)	0	255.8	0.303703	0.000843619	0	104.4	0.352364	0.000978789
103	7dpf	20μg/g_2021012116 (2)	0	0	0.145241	0.000403448	0	111.5	0.144853	0.000402369
104	7dpf	20μg/g_2021012118 (2)	0	168.9	0.254713	0.000707535	0	220.4	0.21295	0.000591529
105	7dpf	20μg/g_2021012122 (2)	18.5	28.3	0.345621	0.00096006	12.2	0	0.222395	0.000617763
106	7dpf	20μg/g_2021012122 (2)	0	97.7	0.152431	0.000423419	0	75	0.256267	0.000711852
107	7dpf	20μg/g_2021012123 (2)	0	360	0.0491403	0.000136501	0	360	0.0669333	0.000185926
108	7dpf	20μg/g_2021012124 (2)	58	54.5	0.708434	0.00196787	0	17	0.100091	0.000278031
109	7dpf	20μg/g_2021012126 (2)	0	36.6	0.148964	0.000413789	0	329	0.100226	0.000278405
110	7dpf	20μg/g_20210305 (08)	0	0	0.0751193	0.000208665	0	59.8	0.308992	0.000858311
111	7dpf	20μg/g_20210305 (08)	150.3	0	0.45905	0.00127514	160.3	0	0.485143	0.00134762
112	7dpf	20μg/g_20210305 (10)	125.5	0	0.436147	0.00121152	0	208.7	0.490715	0.0013631
113	7dpf	20μg/g_20210305 (14)	0	196.9	0.713066	0.00198074	0	184.1	0.825698	0.00229361
114	7dpf	20μg/g_20210305 (16)	346.8	0	0.478718	0.00132977	133.1	0	0.430798	0.00119666
115	7dpf	20μg/g_20210305 (18)	0	14.5	0.492601	0.00136834	0	148.8	0.286895	0.000796931
116	7dpf	20μg/g_20210305 (18)	47.5	0	0.334666	0.000929627	0	360	0.251099	0.000697498
117	7dpf	20μg/g_20210305 (20)	0	89	0.484968	0.00134713	0	214.1	0.528051	0.00146681
118	7dpf	20μg/g_20210305 (26)	0	81.1	0.663932	0.00184426	0	54	0.702251	0.0019507
119	7dpf	20μg/g_20210305 (28)	71.3	0	0.237242	0.000659007	22.9	0	0.256813	0.000713369
120	7dpf	20μg/g_20210305 (32)	164.6	0	0.547338	0.00152038	0	90.2	0.623163	0.00173101
121	7dpf	20μg/g_20210305 (38)	241.7	0	0.233	0.000647222	191.2	0	0.308812	0.000857811
122	7dpf	20μg/g_20210305 (38)	0	0	0.216295	0.000600819	0	33.8	0.25852	0.000718111
123	7dpf	20μg/g_20210305 (40)	0	0	0.260328	0.000723132	0	96.6	0.239072	0.000664089
124	7dpf	20μg/g_20210305 (44)	0	130.2	0.522681	0.00145189	57.1	0	0.398859	0.00110794
125	7dpf	20μg/g_20210305 (46)	250.4	0	0.326228	0.000906188	0	283.5	0.304529	0.000845915
126	7dpf	20μg/g_20210305 (46)	0	132.5	0.567966	0.00157768	73.1	0	0.608419	0.00169005
127	7dpf	20μg/g_20210305 (48)	269.1	0	0.221253	0.000614593	0	57.4	0.298126	0.000828129
128	7dpf	20μg/g_20210305 (50)	235.9	0	0.353043	0.000980675	115.6	0	0.461934	0.00128315
129	7dpf	20μg/g_20210305 (50)	0	0	0.148709	0.00041308	103.8	0	0.391805	0.00108835
130	7dpf	20μg/g_20210305 (54)	0	174.2	0.266359	0.000739886	0	200.9	0.340228	0.000945078
131	7dpf	20μg/g_20210305 (64)	43.3	0	0.224895	0.000624707	0	142.1	0.441531	0.00122647
132	7dpf	20μg/g_20210305 (64)	0	169.9	0.102917	0.00028588	0	135.7	0.135179	0.000375497
133	7dpf	20μg/g_20210305 (66)	195.5	0	0.329944	0.000916512	0	258.2	0.237929	0.000660914
134	7dpf	20μg/g_20210305 (66)	0	5.4	0.211166	0.000586574	0	18.7	0.187126	0.000519795
135	7dpf	20μg/g_20210305 (68)	0	0	0.101916	0.0002831	0	92.2	0.100515	0.000279208
136	7dpf	20μg/g_20210305 (68)	0	163.6	0.39027	0.00108408	249.8	0	0.417199	0.00115889
137	7dpf	20μg/g_20210305 (70)	0	0	0.145827	0.000405074	0	360	0.230407	0.000640019
138	7dpf	20μg/g_20210305 (72)	70.4	0	0.107798	0.000299438	194.9	0	0.113451	0.000315143
139	7dpf	20μg/g_20210305 (74)	0	0	0.1828	0.000507778	0	236.8	0.299391	0.000831643
140	7dpf	20μg/g_20210305 (74)	12.8	0	0.172207	0.000478352	77.5	0	0.221543	0.000615398
141	7dpf	20μg/g_20210305 (76)	153.4	0	0.398016	0.0011056	184	0	0.331867	0.000921852
142	7dpf	20μg/g_20210305 (80)	11.8	53.1	0.372135	0.00103371	199.5	0	0.303624	0.000843401
143	7dpf	20μg/g_20210305 (88)	0	320.6	0.24593	0.000683139	0	131.6	0.742685	0.00206301
Number	Age	Experiment title	With social stimulus				Without social stimulus
			Time spent in social zone (s)	Time spent in control zone (s)	Total distance (m)	Average velocity (m/s)	Time spent in social zone (s)	Time spent in control zone (s)	Total distance (m)	Average velocity (m/s)
1	7dpf	50μg/g_2021013001+02	0	0	0.0481163	0.000133656	12.6	28.7	0.269019	0.000747276
2	7dpf	50μg/g_2021013003+04	78	36.8	0.494882	0.00137467	19	45	0.659062	0.00183073
3	7dpf	50μg/g_2021013005+06	183.7	0	0.0858736	0.000238538	34.2	50.6	0.50441	0.00140114
4	7dpf	50μg/g_2021013007+08	108.5	15.5	0.478392	0.00132887	53.4	22.7	0.468399	0.00130111
5	7dpf	50μg/g_2021013007+08	0	0	0.313142	0.000869838	35.6	67.8	0.429531	0.00119314
6	7dpf	50μg/g_2021013009+10	360	0	0.0670942	0.000186373	55.2	105.2	0.284604	0.000790566
7	7dpf	50μg/g_2021013011+12	41.1	78.4	0.242623	0.000673953	89.2	38.2	0.135619	0.00037672
8	7dpf	50μg/g_2021013027+28	10.7	95.6	0.208598	0.00057944	30	76.2	0.333615	0.000926709
9	7dpf	50μg/g_2021013029+30	119.1	23.2	0.320354	0.000889871	54	38.8	0.561894	0.00156082
10	7dpf	50μg/g_2021013031+32	34.6	164.2	0.214426	0.000595628	68.2	58.2	0.410871	0.00114131
11	7dpf	50μg/g_2021013033+34	40.5	23.2	0.285937	0.000794269	35	47.7	0.325656	0.0009046
12	7dpf	50μg/g_2021013033+34	27.4	72.9	0.337614	0.000937816	67.3	42.3	0.222931	0.000619254
13	7dpf	50μg/g_2021013035+36	0	0	0.0299652	8.32367e-05	28.2	44.3	0.0681399	0.000189278
14	7dpf	50μg/g_2021013053+54	0	0	0.118934	0.000330371	56.7	30.3	0.169507	0.000470852
15	7dpf	50μg/g_2021013055+56	9.1	18.4	0.453314	0.0012592	34.8	21.2	0.468783	0.00130218
16	7dpf	50μg/g_2021013057+58	129	4.6	0.272546	0.000757073	30.8	60.1	0.311189	0.000864414
17	7dpf	50μg/g_2021013059+60	92	0	0.318697	0.000885269	28.1	51.2	0.341835	0.000949541
18	7dpf	50μg/g_2021013061+62	0	210.8	0.206716	0.00057421	77.9	71.6	0.370994	0.00103054
19	7dpf	50μg/g_2021013063+64	40.9	54.2	0.392222	0.00108951	79.3	44.4	0.444183	0.00123384
20	7dpf	50μg/g_2021013065+66	59.5	36.3	0.703691	0.0019547	66.9	61.7	0.682741	0.0018965
21	7dpf	50μg/g_2021013065+66	113.4	124.5	0.462724	0.00128534	51.1	62	0.580961	0.00161378
22	7dpf	50μg/g_2021030311+12	111.5	0	0.829047	0.00230291	43	23.3	1.08946	0.00302629
23	7dpf	50μg/g_2021030315+16	39.1	80.7	0.691561	0.001921	66.8	63.9	1.18843	0.00330118
24	7dpf	50μg/g_2021030317+18	69.4	0	1.19945	0.0033318	59.3	56.6	1.1926	0.00331278
25	7dpf	50μg/g_2021030317+18	68.2	47.4	0.754656	0.00209627	37.7	20.4	1.15692	0.00321367
26	7dpf	50μg/g_2021030319+20	75.3	33.9	0.915803	0.0025439	37.3	13	1.17877	0.00327436
27	7dpf	50μg/g_2021030331+32	23.4	99.9	0.622114	0.00172809	56.2	20.5	0.699256	0.00194238
28	7dpf	50μg/g_2021030333+34	28.7	171	0.499498	0.00138749	55	107.5	0.629442	0.00174845
29	7dpf	50μg/g_2021030335+36	186.4	49.3	0.605537	0.00168205	18.1	22.6	0.668632	0.00185731
30	7dpf	50μg/g_2021030335+36	14	4	0.463669	0.00128797	6.8	15.5	0.628846	0.00174679
31	7dpf	50μg/g_2021030353+54	26	85.6	0.762907	0.00211919	84.3	56.5	0.826632	0.0022962
32	7dpf	50μg/g_2021030357+58	4.2	59	0.571384	0.00158718	16.6	15	0.751956	0.00208877
33	7dpf	50μg/g_2021030357+58	0	307.9	0.184244	0.00051179	22.1	45.9	0.416595	0.00115721
34	7dpf	50μg/g_2021030361+62	0	35.2	0.588549	0.00163486	58	20.9	0.868059	0.00241128
35	7dpf	50μg/g_2021030363+64	66.9	10.7	0.866487	0.00240691	38.4	48.7	1.07249	0.00297915
36	7dpf	50μg/g_2021030367+68	17.7	123	0.840122	0.00233367	82.3	56.7	1.08709	0.00301968
37	7dpf	50μg/g_2021030367+68	291.5	0	0.163632	0.000454532	22.2	26	0.235207	0.000653353
38	7dpf	50μg/g_2021013013+14	6.4	38.7	0.66592	0.00184978	89.5	22.4	0.447336	0.0012426
39	7dpf	50μg/g_2021013037+38	32.2	17	0.604235	0.00167843	53	16.4	0.534671	0.0014852
40	7dpf	50μg/g_2021013039+40	10.6	15.6	0.104345	0.000289848	17.3	54	0.186545	0.000518182
41	7dpf	50μg/g_2021013035+36	71.9	14.6	0.46205	0.00128347	14.3	48.3	0.558632	0.00155176
42	7dpf	50μg/g_2021030301+02	0	200.6	0.464984	0.00129162	84.2	26	0.748709	0.00207975
43	7dpf	50μg/g_2021030325+26	0	131.5	0.445175	0.0012366	28.2	8	0.729951	0.00202764
44	7dpf	50μg/g_2021030339+40	0	180.2	0.543068	0.00150852	13.6	41.7	0.671225	0.00186451
45	7dpf	50μg/g_2021013003+04	0	0	0.200416	0.00055671	14	2.6	0.255685	0.000710236
46	7dpf	50μg/g_2021013015+16	201.8	8.2	0.416231	0.0011562	161.6	31.9	0.553105	0.0015364
47	7dpf	50μg/g_2021013015+16	35.8	132.2	0.447894	0.00124415	14	65.9	0.596482	0.00165689
48	7dpf	50μg/g_2021013017+18	74	19.7	0.208104	0.000578065	169	10.8	0.22766	0.000632389
49	7dpf	50μg/g_2021013017+18	0	198.7	0.257907	0.000716409	12.9	228.4	0.228651	0.00063514
50	7dpf	50μg/g_2021013009+10	75.6	22.5	0.554189	0.00153941	72.5	21.8	0.663644	0.00184346
51	7dpf	50μg/g_2021013013+14	83.1	75.2	0.438333	0.00121759	119.4	16.5	0.645467	0.00179296
52	7dpf	50μg/g_2021013041+42	32.7	136.4	0.214738	0.000596495	38.8	184.2	0.350607	0.00097391
53	7dpf	50μg/g_2021013043+44	97.6	3.6	0.42428	0.00117856	122	16.2	0.634436	0.00176232
54	7dpf	50μg/g_2021013045+46	0	1	0.168259	0.000467385	44.2	238.1	0.130496	0.00036249
55	7dpf	50μg/g_2021013045+46	45.6	76.3	0.427054	0.00118626	22.2	127.9	0.581877	0.00161632
56	7dpf	50μg/g_2021013037+38	33.9	59	0.627712	0.00174365	64.5	7.5	0.620867	0.00172463
57	7dpf	50μg/g_2021013067+68	208.8	0	0.219854	0.000610704	156	20.2	0.425487	0.00118191
58	7dpf	50μg/g_2021013067+68	107.2	34.1	0.294444	0.0008179	203.4	15.5	0.280352	0.000778754
59	7dpf	50μg/g_2021013063+64	140.6	7	0.445068	0.0012363	70	7.3	0.494227	0.00137285
60	7dpf	50μg/g_2021013069+70	106	21.8	0.349737	0.000971491	20.4	139.4	0.399428	0.00110952
61	7dpf	50μg/g_2021013069+70	107.4	0	0.302411	0.00084003	100.4	1.3	0.357707	0.00099363
62	7dpf	50μg/g_2021030301+02	0	39.2	0.193183	0.000536619	23.2	129.3	0.2907	0.0008075
63	7dpf	50μg/g_2021030307+08	4.8	0	0.740012	0.00205559	3.8	0.2	0.689286	0.00191468
64	7dpf	50μg/g_2021030309+10	102.9	7.1	0.769596	0.00213777	77.1	6.6	1.06101	0.00294726
65	7dpf	50μg/g_2021030309+10	15.1	12.6	0.643189	0.00178664	31.3	2.5	0.944444	0.00262346
66	7dpf	50μg/g_2021030311+12	58.4	0	0.38765	0.0010768	134.3	10.6	1.52603	0.00423897
67	7dpf	50μg/g_2021030313+14	5.5	97.4	0.305908	0.000849745	103.4	0.5	1.04782	0.00291062
68	7dpf	50μg/g_2021030323+24	60.9	133.6	0.697066	0.0019363	4.2	36.1	0.800164	0.00222268
69	7dpf	50μg/g_2021030327+28	7	153	0.570302	0.00158417	11.4	77.9	0.631064	0.00175296
70	7dpf	50μg/g_2021030337+38	3	10.1	0.405689	0.00112692	30.5	120	0.65764	0.00182678
71	7dpf	50μg/g_2021030337+38	0	190	0.465297	0.00129249	11.3	161	0.674596	0.00187388
72	7dpf	50μg/g_2021030321+22	176.1	0	0.556894	0.00154693	144.5	32.3	0.952415	0.0026456
73	7dpf	50μg/g_2021030341+42	19.7	0	0.323973	0.000899926	12.3	75.4	0.548445	0.00152346
74	7dpf	50μg/g_2021030347+48	169.4	0	0.440614	0.00122393	78.2	23.3	0.611948	0.00169985
75	7dpf	50μg/g_2021030351+52	0	129.9	0.324928	0.000902577	6.7	109.2	0.759455	0.0021096
76	7dpf	50μg/g_2021030361+62	0	153.9	0.321911	0.000894198	13	55.2	0.87224	0.00242289
77	7dpf	50μg/g_2021030365+66	144.2	2.3	0.693962	0.00192767	9.3	56.6	0.81636	0.00226767
78	7dpf	50μg/g_2021030365+66	95.9	15.1	0.611593	0.00169887	54.5	9.8	0.868235	0.00241176
79	7dpf	50μg/g_2021013021+22	0	278.5	0.0455259	0.000126461	0	0	0.0197133	5.47593e-05
80	7dpf	50μg/g_2021013023+24	56.3	0	0.0408961	0.0001136	0	0	0.130738	0.000363162
81	7dpf	50μg/g_2021013025+26	87	0	0.0933221	0.000259228	0	0	0.0388698	0.000107972
82	7dpf	50μg/g_2021013031+32	0	0	0.0258546	7.18184e-05	0	0	0.0256163	7.11563e-05
83	7dpf	50μg/g_2021013039+40	0	92.3	0.0388666	0.000107963	0	0	0.0110308	3.06412e-05
84	7dpf	50μg/g_2021013049+50	0	110.8	0.084043	0.000233453	0	0	0.0153245	4.25681e-05
85	7dpf	50μg/g_2021013049+50	0	0	0.013014	3.61499e-05	0	0	0.0132141	3.67059e-05
86	7dpf	50μg/g_2021013051+52	0	0	0.0157202	4.36672e-05	0	0	0.010081	2.80028e-05
87	7dpf	50μg/g_2021013055+56	0	0	0.0955408	0.000265391	0	0	0.0109147	3.03187e-05
88	7dpf	50μg/g_2021013071+72	0	51	0.105478	0.000292995	0	0	0.136775	0.000379932
89	7dpf	50μg/g_2021013073+74	0	0	0.0435323	0.000120923	0	0	0.0277871	7.71864e-05
90	7dpf	50μg/g_2021013073+74	77.8	0	0.0810493	0.000225137	0	0	0.0880087	0.000244469
91	7dpf	50μg/g_2021030303+04	0	0	0.0526851	0.000146347	0	0	0.261047	0.000725131
92	7dpf	50μg/g_2021030307+08	0	93.6	0.279139	0.000775386	0	0	0.0703481	0.000195411
93	7dpf	50μg/g_2021030319+20	0	0	0.0927751	0.000257708	0	0	0.100759	0.000279886
94	7dpf	50μg/g_2021030327+28	0	0	0.127328	0.000353689	0	0	0.241161	0.00066989
95	7dpf	50μg/g_2021030331+32	0	46.7	0.175683	0.00048801	0	0	0.700555	0.00194599
96	7dpf	50μg/g_2021013001+02	0	5.1	0.0702998	0.000195277	360	0	0.0104346	2.89849e-05
97	7dpf	50μg/g_2021013005+06	47.8	0	0.231634	0.000643428	42.8	0	0.332638	0.000923995
98	7dpf	50μg/g_2021013019+20	0	360	0.0308903	8.58064e-05	0	207.1	0.299774	0.000832707
99	7dpf	50μg/g_2021013021+22	0	360	0.0776568	0.000215713	0	264.2	0.141829	0.00039397
100	7dpf	50μg/g_2021013081+82	210.5	0	0.289579	0.000804386	226.8	0	0.255443	0.000709564
101	7dpf	50μg/g_2021013081+82	211.4	0	0.11865	0.000329584	0	106.2	0.130353	0.000362092
102	7dpf	50μg/g_2021013011+12	0	0	0.104007	0.000288909	22.9	0	0.206187	0.000572742
103	7dpf	50μg/g_2021013023+24	149.2	0	0.490321	0.001362	65.4	0	0.640477	0.0017791
104	7dpf	50μg/g_2021013025+26	0	0	0.0475222	0.000132006	37.2	0	0.0363212	0.000100892
105	7dpf	50μg/g_2021013041+42	0	126.5	0.0162072	4.502e-05	0	358.4	0.025045	6.95695e-05
106	7dpf	50μg/g_2021013043+44	0	127.5	0.130782	0.000363282	84.8	0	0.15402	0.000427834
107	7dpf	50μg/g_2021013047+48	0	52.1	0.12397	0.000344362	0	135.1	0.448479	0.00124578
108	7dpf	50μg/g_2021013027+28	0	0	0.00795175	2.20882e-05	360	0	0.00846538	2.35149e-05
109	7dpf	50μg/g_2021013029+30	0	0	0.040539	0.000112608	0	15.8	0.058514	0.000162539
110	7dpf	50μg/g_2021013051+52	0	0	0.00642617	1.78505e-05	0	191.6	0.0307587	8.54407e-05
111	7dpf	50μg/g_2021013075+76	0	7.2	0.125099	0.000347497	0	16	0.135152	0.000375423
112	7dpf	50μg/g_2021013075+76	74.5	0	0.176618	0.000490607	1	0	0.133552	0.000370977
113	7dpf	50μg/g_2021013053+54	72.8	0	0.0653912	0.000181642	0	106.1	0.164841	0.000457891
114	7dpf	50μg/g_2021013057+58	219	12.3	0.24748	0.000687443	105.4	0	0.194639	0.000540663
115	7dpf	50μg/g_2021013059+60	0	212.4	0.276988	0.000769411	0	127.1	0.417635	0.0011601
116	7dpf	50μg/g_2021013071+72	81.6	182.2	0.242854	0.000674595	0	213.5	0.224917	0.000624769
117	7dpf	50μg/g_2021013061+62	273	0	0.137348	0.000381521	253	0	0.118308	0.000328634
118	7dpf	50μg/g_2021013077+78	37.7	0	0.158014	0.000438927	0	334.3	0.0154995	4.30543e-05
119	7dpf	50μg/g_2021013077+78	0	230.8	0.133385	0.000370515	0	162.4	0.168327	0.000467575
120	7dpf	50μg/g_2021013079+80	0	0	0.0482946	0.000134152	0	262.4	0.0719216	0.000199782
121	7dpf	50μg/g_2021013079+80	220.6	19.6	0.176225	0.000489513	0	281.2	0.192303	0.000534176
122	7dpf	50μg/g_2021030303+04	0	104.1	0.494248	0.00137291	0	148.5	0.540417	0.00150116
123	7dpf	50μg/g_2021030305+06	24.5	44.7	0.402635	0.00111843	27.9	0	0.517958	0.00143877
124	7dpf	50μg/g_2021030305+06	76.2	76.9	0.423493	0.00117637	169.2	0	0.479057	0.00133071
125	7dpf	50μg/g_2021030313+14	0	24.2	0.554961	0.00154156	40.3	0	0.782767	0.00217435
126	7dpf	50μg/g_2021030315+16	84.1	33.7	1.14259	0.00317386	0	13.8	1.34068	0.00372411
127	7dpf	50μg/g_2021030323+24	0	0	0.122659	0.000340719	0	230.3	0.394392	0.00109553
128	7dpf	50μg/g_2021030325+26	0	0	0.41992	0.00116644	0	103.2	0.551844	0.0015329
129	7dpf	50μg/g_2021030329+30	0	53.4	0.224749	0.000624303	0	178.5	0.622997	0.00173055
130	7dpf	50μg/g_2021030329+30	0	126	0.233902	0.000649728	0	271.8	0.622305	0.00172862
131	7dpf	50μg/g_2021030333+34	0	0	0.0830429	0.000230675	97.7	0	0.779732	0.00216592
132	7dpf	50μg/g_2021030339+40	0	192.6	0.428211	0.00118947	0	48.5	0.551041	0.00153067
133	7dpf	50μg/g_2021030321+22	80.5	37.4	0.361899	0.00100528	59.8	0	0.4397	0.00122139
134	7dpf	50μg/g_2021030341+42	8.1	0	0.439778	0.00122161	32	0	0.68799	0.00191108
135	7dpf	50μg/g_2021030343+44	11.4	48.2	0.528307	0.00146752	0	126.6	0.833029	0.00231397
136	7dpf	50μg/g_2021030343+44	0	154.6	0.384214	0.00106726	0	75.6	0.531359	0.001476
137	7dpf	50μg/g_2021030345+46	208.8	0	0.280154	0.000778205	0	187.8	0.473917	0.00131644
138	7dpf	50μg/g_2021030345+46	0	121.2	0.154283	0.000428564	0	245.1	0.30284	0.000841222
139	7dpf	50μg/g_2021030347+48	0	311	0.242617	0.000673937	315.1	0	0.34481	0.000957807
140	7dpf	50μg/g_2021030349+50	229	0	0.343291	0.000953587	0	145.7	0.368555	0.00102376
141	7dpf	50μg/g_2021030349+50	317.1	0	0.245705	0.000682514	108.9	0	0.668315	0.00185643
142	7dpf	50μg/g_2021030351+52	112.9	43.5	0.393362	0.00109267	109.3	0	0.463246	0.00128679
143	7dpf	50μg/g_2021030353+54	0	199.8	0.2458	0.000682777	0	71.7	0.631232	0.00175342
144	7dpf	50μg/g_2021030355+56	0	0	0.145022	0.000402838	94.4	0	0.760264	0.00211184
145	7dpf	50μg/g_2021030355+56	0	0	0.0835659	0.000232127	0	203.9	0.174097	0.000483602
146	7dpf	50μg/g_2021030359+60	360	0	0.177265	0.000492404	0	22.6	0.594291	0.00165081
147	7dpf	50μg/g_2021030359+60	0	225.5	0.370859	0.00103016	101.2	0	0.405034	0.0011251
148	7dpf	50μg/g_2021030363+64	0	7.2	0.286191	0.000794975	92.1	0	0.827442	0.00229845
1	7dpf	50μg/g_2021013047+48	0	0	0.0037594	1.04428e-05	0	0	0.0126901	3.52501e-05	Discard ( Swimming distance of the test fish is 0)
2	7dpf	50μg/g_2021013019+20	0	0	0.00289713	8.04757e-06	0	0	0.0150978	4.19384e-05	Discard ( Swimming distance of the test fish is 0)
Number	Age	Experiment title	With social stimulus				Without social stimulus
			Time spent in social zone (s)	Time spent in control zone (s)	Total distance (m)	Average velocity (m/s)	Time spent in social zone (s)	Time spent in control zone (s)	Total distance (m)	Average velocity (m/s)
1	14dpf	control_2021021301+02	65.8	94.6	0.596393	0.00165665	88.2	44	0.902221	0.00250617
2	14dpf	control_2021021305+06	0	58.6	0.962409	0.00267336	16.6	39.2	0.574471	0.00159575
3	14dpf	control_2021021309+10	246.3	10.2	1.03449	0.00287357	35.5	16.6	1.0562	0.00293389
4	14dpf	control_2021021311+12	127	0	1.08871	0.00302418	65.7	26	1.19033	0.00330648
5	14dpf	control_2021012801+02	0	59.4	0.243719	0.000676997	51.5	37.7	0.49235	0.00136764
6	14dpf	control_2021012803+04	42.2	143.6	0.363294	0.00100915	37	91.5	0.491117	0.00136421
7	14dpf	control_2021012805+06	2.7	89.2	0.494225	0.00137285	40.2	34.8	0.583492	0.00162081
8	14dpf	control_2021012807+08	29.7	33	1.03878	0.0028855	50.1	63.9	0.655015	0.00181949
9	14dpf	control_2021040201+02	90.2	39.1	0.418488	0.00116247	44.1	110.1	0.424632	0.00117953
10	14dpf	control_2021040203+04	79.6	39.5	0.906602	0.00251834	33.8	24.1	1.10006	0.00305573
11	14dpf	control_2021040205+06	16	67.8	0.905307	0.00251474	51.6	69.4	0.501848	0.00139402
12	14dpf	control_2021040213+14	16.9	0	1.15079	0.00319663	63.2	61.4	0.56577	0.00157158
13	14dpf	control_2021040215+16	53.5	2.7	0.869818	0.00241616	46.4	61	0.565942	0.00157206
14	14dpf	control_2021040217+18	0	0	1.037	0.00288056	145.2	52.5	0.555473	0.00154298
15	14dpf	control_20210306 (06)	48.5	4.5	0.512638	0.001424	138.7	69.6	0.563202	0.00156445
16	14dpf	control_20210306 (16)	2	23.9	0.213392	0.000592756	41.8	80.9	0.33214	0.00092261
17	14dpf	control_20210306 (48)	9.7	6.2	0.734687	0.0020408	52.6	21.8	0.666793	0.0018522
18	14dpf	control_2021012819+20	250	0	0.222214	0.000617261	79.2	54.7	0.340191	0.000944974
19	14dpf	control_2021012821+22	100.6	24.2	0.461161	0.001281	98.9	126.2	0.20642	0.00057339
20	14dpf	control_2021012853+54	274.7	14.4	0.269801	0.000749448	73.8	113.4	0.517085	0.00143635
21	14dpf	control_2021012853+54	0.7	0	0.891293	0.00247582	57.2	42.1	0.772715	0.00214643
22	14dpf	control_2021030801+02	6.2	0	1.26437	0.00351214	30.5	15.9	1.12628	0.00312854
23	14dpf	control_2021030813	174.4	20.8	0.650402	0.00180667	8.6	16.2	0.724231	0.00201175
24	14dpf	control_2021012835+36	143.9	0	0.180879	0.000502441	69.8	151	0.180815	0.000502263
25	14dpf	control_2021012835+36	5.8	110.4	0.439499	0.00122083	68.2	105.3	0.394531	0.00109592
26	14dpf	control_2021012837+38	55.2	88.5	0.417987	0.00116108	68	96.5	0.392273	0.00108965
27	14dpf	control_2021040227+28	166.8	79.6	0.385257	0.00107016	156	107.2	0.300225	0.000833957
28	14dpf	control_2021040227+28	45.4	61.6	0.566452	0.00157348	63.7	87.6	0.576078	0.00160022
29	14dpf	control_2021040229+30	12.8	0	1.24494	0.00345818	53.7	109	0.792725	0.00220201
30	14dpf	control_2021021313+14	176.8	31.2	1.19316	0.00331432	35.6	77.9	1.39185	0.00386624
31	14dpf	control_2021021313+14	2.8	9.3	1.44769	0.00402136	10.1	24.2	1.84337	0.00512047
32	14dpf	control_2021040207+08	147.8	0	0.252478	0.000701329	21.8	66.1	0.275178	0.000764385
33	14dpf	control_2021040205+06	56.2	5.8	0.543136	0.00150871	41.5	13.5	0.739532	0.00205425
34	14dpf	control_2021021315+16	94.5	117.7	0.475388	0.00132052	50.4	8.7	1.09461	0.00304059
35	14dpf	control_2021040209+10	248.1	0	0.399273	0.00110909	128.6	30.5	0.806961	0.00224156
36	14dpf	control_2021021305+06	0	35.4	0.875783	0.00243273	10.4	85.1	0.995807	0.00276613
37	14dpf	control_2021021307+08	88.1	0	0.53949	0.00149858	74.8	7.6	0.777427	0.00215952
38	14dpf	control_2021021309+10	321.8	0	0.217078	0.000602995	33.7	133.5	0.616497	0.00171249
39	14dpf	control_2021012809+10	0	150.6	0.199054	0.000552928	52.1	168.3	0.28213	0.000783695
40	14dpf	control_2021012805+06	60	39.6	0.619091	0.0017197	107.3	28.3	0.585689	0.00162691
41	14dpf	control_2021012811+12	118.9	62.7	0.479072	0.00133076	173.7	31.6	0.335486	0.000931906
42	14dpf	control_2021012807+08	0	360	0.0212892	5.91365e-05	11.7	294.4	0.165139	0.000458721
43	14dpf	control_2021040201+02	4.3	13	0.88826	0.00246739	11.2	55.8	0.71744	0.00199289
44	14dpf	control_2021040219+20	92.7	98.7	0.23017	0.000639362	5.7	124.9	0.223071	0.000619642
45	14dpf	control_2021040219+20	19.6	82.2	0.346414	0.000962262	19.6	134.8	0.379202	0.00105334
46	14dpf	control_2021012823+24	97.5	22.2	0.225947	0.000627629	49.9	1	0.278423	0.000773397
47	14dpf	control_2021012819+20	63.7	109.7	0.375393	0.00104276	31	183.4	0.420349	0.00116764
48	14dpf	control_2021012855+56	328.8	23.2	0.0908055	0.000252238	12.9	135.8	0.757209	0.00210336
49	14dpf	control_2021012857+58	0	0	0.246483	0.000684675	13.4	70.8	0.297894	0.000827482
50	14dpf	control_2021030805+06	0	1.1	0.829361	0.00230378	3.9	67.8	0.85567	0.00237686
51	14dpf	control_2021030807+08	108.8	15.7	0.193546	0.000537629	102.4	11.8	0.725346	0.00201485
52	14dpf	control_2021012839+40	284.9	0	0.145163	0.000403231	28	193.9	0.341161	0.000947668
53	14dpf	control_2021012841+42	22.1	153.7	0.302483	0.000840229	124.8	32.6	0.377195	0.00104776
54	14dpf	control_2021012841+42	156.2	0	0.268257	0.000745158	28.2	138.5	0.338259	0.000939608
55	14dpf	control_2021012843+44	117.6	37.4	0.456944	0.00126929	138.7	13.8	0.540266	0.00150074
56	14dpf	control_2021040231+32	0	0	0.814536	0.0022626	13.4	105.8	0.555987	0.00154441
57	14dpf	control_2021040233+34	0	28.3	0.810299	0.00225083	8.9	81.6	0.69014	0.00191706
58	14dpf	control_2021040229+30	18.6	32.8	0.746253	0.00207292	81.2	26.1	0.648064	0.00180018
59	14dpf	control_2021021317+18	111.8	0	0.36184	0.00100511	46.6	1.6	1.07672	0.00299088
60	14dpf	control_2021021315+16	360	0	0.945861	0.00262739	19.1	0.3	0.950046	0.00263902
61	14dpf	control_2021021319+20	23.4	52.3	0.64078	0.00177994	10	48.5	0.554877	0.00154133
62	14dpf	control_2021021321+22	0	21.3	1.04035	0.00288987	21.4	4	1.63838	0.00455106
63	14dpf	control_2021021307+08	0	48.7	0.274157	0.000761547	0	0	0.416994	0.00115832
64	14dpf	control_2021021311+12	31.1	32.7	1.06646	0.00296238	0	0	1.41823	0.00393953
65	14dpf	control_2021012813+14	0	0	0.0355488	9.87468e-05	0	0	0.033674	9.35388e-05
66	14dpf	control_2021040211+12	10	0	0.418668	0.00116297	0	0	0.231061	0.000641837
67	14dpf	control_20210306 (04)	0	24	0.266102	0.000739173	0	0	0.256067	0.000711297
68	14dpf	control_20210306 (16)	0	251.8	0.182509	0.000506968	0	0	0.126557	0.000351546
69	14dpf	control_20210306 (26)	0	0	0.0250866	6.96851e-05	0	0	0.0116035	3.2232e-05
70	14dpf	control_20210306 (28)	0	0	0.0162983	4.52732e-05	0	0	0.00909204	2.52557e-05
71	14dpf	control_20210306 (28)	168.1	0	0.0997026	0.000276952	0	0	0.136124	0.000378123
72	14dpf	control_20210306 (32)	210.5	60.7	0.378613	0.0010517	0	0	0.0446307	0.000123974
73	14dpf	control_20210306 (34)	0	0	0.159619	0.000443387	0	0	0.011209	3.11361e-05
74	14dpf	control_20210306 (38)	0	0	0.0069432	1.92867e-05	0	0	0.0124547	3.45964e-05
75	14dpf	control_20210306 (46)	0	275	0.0509429	0.000141508	0	0	0.0635064	0.000176407
76	14dpf	control_20210306 (46)	0	0	0.0409157	0.000113655	0	0	0.0753192	0.00020922
77	14dpf	control_20210306 (48)	23.8	0	0.16193	0.000449806	0	0	0.104457	0.000290159
78	14dpf	control_20210306 (54)	0	71.9	0.347356	0.000964877	0	0	0.67685	0.00188014
79	14dpf	control_2021012825+26	255.9	15	0.256099	0.000711387	0	0	0.0273731	7.60363e-05
80	14dpf	control_2021012827+28	0	5.3	0.678005	0.00188335	0	0	0.401714	0.00111587
81	14dpf	control_2021012829+30	0	0	0.225701	0.000626947	0	0	0.293067	0.000814074
82	14dpf	control_2021012845+46	26.7	57.1	0.138578	0.000384939	0	0	0.0964731	0.000267981
83	14dpf	control_2021021301+02	0	125.7	0.696961	0.001936	0	85.5	0.592721	0.00164645
84	14dpf	control_2021021303+04	163.1	0	0.953521	0.00264867	0	0.5	0.774693	0.00215192
85	14dpf	control_2021021303+04	0	165.2	1.53551	0.00426531	0	259.1	0.627162	0.00174212
86	14dpf	control_2021012801+02	0	173.3	0.143143	0.00039762	216.9	0	0.0977207	0.000271446
87	14dpf	control_2021012809+10	69.9	0	0.16638	0.000462166	0	28.2	0.184412	0.000512254
88	14dpf	control_2021012803+04	0	267.1	0.273219	0.000758942	112.9	0	0.24661	0.000685028
89	14dpf	control_2021012815+16	27.8	70.1	0.480506	0.00133474	0	112.2	0.490512	0.00136253
90	14dpf	control_2021012815+16	1.9	0	0.192988	0.000536078	62.1	0	0.0980965	0.00027249
91	14dpf	control_2021012811+12	0	87.8	0.0733962	0.000203878	0	360	0.0381902	0.000106084
92	14dpf	control_2021012817+18	23	43	0.274322	0.000762007	101.2	0	0.385884	0.0010719
93	14dpf	control_2021012817+18	16.8	77.7	0.459687	0.00127691	0	40.7	0.33763	0.00093786
94	14dpf	control_2021040209+10	8.3	0	1.27769	0.00354913	40.8	0	1.48095	0.00411376
95	14dpf	control_2021040211+12	0	169.6	0.105499	0.000293053	53.7	0	0.230032	0.000638978
96	14dpf	control_2021040207+08	0	161.2	0.0436101	0.000121139	0	360	0.0782264	0.000217296
97	14dpf	control_2021040203+04	287.6	0	0.224611	0.00062392	100.8	0	0.137752	0.000382643
98	14dpf	control_2021040221+22	360	0	0.304573	0.000846037	0	329.8	0.270745	0.000752068
99	14dpf	control_2021040221+22	56.9	0	0.458515	0.00127365	0	149.8	0.243059	0.000675163
100	14dpf	control_2021040223+24	200.8	0	0.214957	0.000597102	287.2	0	0.202319	0.000561996
101	14dpf	control_2021040223+24	23	118.1	0.31422	0.000872835	0	171.2	0.153156	0.000425432
102	14dpf	control_2021040225+26	216	0	0.312427	0.000867854	0	217.6	0.236117	0.00065588
103	14dpf	control_2021040225+26	90	70	0.334289	0.00092858	0	167.1	0.353333	0.00098148
104	14dpf	control_2021040213+14	0	217.2	0.142423	0.000395621	264	0	0.102466	0.000284628
105	14dpf	control_2021040215+16	0	149	0.192181	0.000533835	0	280.6	0.167344	0.000464844
106	14dpf	control_2021040217+18	39	68.4	0.378813	0.00105226	0	169.6	0.306018	0.000850051
107	14dpf	control_20210306 (02)	0	85.6	0.332274	0.000922983	0	64.1	0.346311	0.000961976
108	14dpf	control_20210306 (02)	0	181.2	0.338867	0.000941297	127.9	0	0.440242	0.00122289
109	14dpf	control_20210306 (04)	244	0	0.388207	0.00107835	0	83.1	0.51102	0.0014195
110	14dpf	control_20210306 (06)	247.2	0	0.445014	0.00123615	133	0	0.513165	0.00142546
111	14dpf	control_20210306 (08)	265.3	0	0.268628	0.000746189	0	68.1	0.19838	0.000551055
112	14dpf	control_20210306 (08)	92.9	27.6	0.386054	0.00107237	24.7	0	0.787774	0.00218826
113	14dpf	control_20210306 (10)	263.1	0	0.347102	0.000964173	0	56.8	0.407533	0.00113204
114	14dpf	control_20210306 (10)	41.4	113.2	0.967963	0.00268879	0	80.5	0.94934	0.00263705
115	14dpf	control_20210306 (12)	360	0	0.0909524	0.000252646	360	0	0.0389166	0.000108102
116	14dpf	control_20210306 (12)	0	0	0.20195	0.000560973	333.5	0	0.128353	0.000356535
117	14dpf	control_20210306 (14)	159.6	0	0.141407	0.000392797	0	171.4	0.0985411	0.000273725
118	14dpf	control_20210306 (14)	0	127.4	0.172235	0.00047843	0	131.7	0.159162	0.000442116
119	14dpf	control_20210306 (18)	0	78.1	0.40639	0.00112886	0	29	0.595294	0.0016536
120	14dpf	control_20210306 (18)	0	259.6	0.0677892	0.000188303	0	263.6	0.0685495	0.000190415
121	14dpf	control_20210306 (20)	118	0	0.0667999	0.000185555	63.2	0	0.230716	0.000640878
122	14dpf	control_20210306 (20)	0	287	0.553113	0.00153642	109	0	0.550134	0.00152815
123	14dpf	control_20210306 (22)	9	0	0.670214	0.00186171	0	74.3	0.754368	0.00209547
124	14dpf	control_20210306 (22)	0	205.2	0.417842	0.00116067	0	110.5	0.593151	0.00164764
125	14dpf	control_20210306 (24)	0	0	0.137742	0.000382617	7.2	0	0.0778703	0.000216306
126	14dpf	control_20210306 (24)	0	38.4	0.155021	0.000430614	0	78.2	0.233196	0.000647766
127	14dpf	control_20210306 (30)	68.7	65.1	0.166664	0.000462956	0	261.3	0.0398691	0.000110747
128	14dpf	control_20210306 (32)	10	0	0.135891	0.000377475	31.2	0	0.106393	0.000295537
129	14dpf	control_20210306 (34)	10	98.6	0.372403	0.00103445	0	140.6	0.196184	0.000544957
130	14dpf	control_20210306 (36)	226.6	0	0.113649	0.000315692	63	0	0.245577	0.000682159
131	14dpf	control_20210306 (36)	0	176.3	0.386397	0.00107333	0	106.3	0.426811	0.00118558
132	14dpf	control_20210306 (38)	0	0	0.0206002	5.72227e-05	247.6	0	0.177247	0.000492351
133	14dpf	control_20210306 (40)	169.9	0	0.209836	0.000582879	0	1.7	0.412069	0.00114464
134	14dpf	control_20210306 (40)	0	68.2	0.179798	0.00049944	93.3	0	0.248675	0.000690764
135	14dpf	control_20210306 (42)	0	199.6	0.111295	0.000309153	1.4	0	0.202272	0.000561868
136	14dpf	control_20210306 (42)	0	255.3	0.654765	0.00181879	57.7	0	0.153586	0.000426627
137	14dpf	control_20210306 (44)	0	0	0.0125364	3.48234e-05	0	2.5	0.0249679	6.93553e-05
138	14dpf	control_20210306 (50)	0	0	0.124639	0.000346221	7.1	0	0.397565	0.00110435
139	14dpf	control_20210306 (50)	6.8	0	0.389983	0.00108329	0	50.6	0.427819	0.00118839
140	14dpf	control_20210306 (52)	0	0	0.269456	0.000748488	0	34.2	0.23927	0.000664638
141	14dpf	control_20210306 (52)	0	0	0.30643	0.000851194	29.2	0	0.275078	0.000764106
142	14dpf	control_20210306 (54)	360	0	1.02495	0.00284707	204.7	0	0.202003	0.000561119
143	14dpf	control_2021012823+24	241.8	0	0.199061	0.000552948	0	360	0.0108233	3.00648e-05
144	14dpf	control_2021012831+32	0	171.8	0.0515898	0.000143305	0	279	0.0336172	9.33811e-05
145	14dpf	control_2021012831+32	0	183.2	0.292728	0.000813134	0	303.8	0.159296	0.000442489
146	14dpf	control_2021012821+22	80.8	86.3	0.307283	0.000853564	0	190.6	0.211726	0.000588128
147	14dpf	control_2021012825+26	0	163.3	0.0776999	0.000215833	0	360	0.0694954	0.000193043
148	14dpf	control_2021012827+28	161.8	9.2	0.306566	0.000851573	184	0	0.232555	0.000645986
149	14dpf	control_2021012833+34	0	66.8	0.130539	0.000362607	0	76.2	0.146342	0.000406506
150	14dpf	control_2021012833+34	54.8	0	0.098607	0.000273908	0	360	0.0407534	0.000113204
151	14dpf	control_2021012829+30	0	0	0.222569	0.000618248	42	0	0.207868	0.000577411
152	14dpf	control_2021012855+56	0	25.1	0.300898	0.000835827	0	21.4	0.0601079	0.000166967
153	14dpf	control_2021012857+58	2.4	218.3	0.33322	0.00092561	0	105.2	0.226375	0.000628819
154	14dpf	control_2021012859+60	0	0	0.116755	0.00032432	0	6.5	0.123916	0.00034421
155	14dpf	control_2021030805+06	0	0	0.0763289	0.000212025	5.6	0	0.666805	0.00185224
156	14dpf	control_2021030809+10	0	224.7	0.258789	0.000718858	0	118.4	0.31916	0.000886554
157	14dpf	control_2021030809+10	0	0	0.121439	0.000337329	60.4	0	0.208224	0.000578399
158	14dpf	control_2021030811+12	49.3	139.2	0.376131	0.00104481	0	56.4	0.602898	0.00167472
159	14dpf	control_2021030811+12	206.2	0	0.22352	0.00062089	38.2	0	0.760903	0.00211362
160	14dpf	control_2021030807+08	269.8	0	0.236206	0.000656127	182.8	0	0.332089	0.00092247
161	14dpf	control_2021030801+02	0	0	0.0137167	3.8102e-05	0	227.4	0.0774267	0.000215074
162	14dpf	control_2021012839+40	0	33.9	0.200739	0.000557609	0	272.5	0.184998	0.000513882
163	14dpf	control_2021012843+44	0	0	0.0457285	0.000127024	360	0	0.0339483	9.43008e-05
164	14dpf	control_2021012847+48	0	154.6	0.0556263	0.000154518	0	328.4	0.0551042	0.000153067
165	14dpf	control_2021012847+48	132	64.8	0.201961	0.000561004	135.6	0	0.233364	0.000648232
166	14dpf	control_2021012837+38	20.8	66.4	0.428381	0.00118995	0	69.3	0.375211	0.00104225
167	14dpf	control_2021012849+50	0	67.7	0.318012	0.000883367	0	65.8	0.300742	0.000835395
168	14dpf	control_2021012849+50	0	205.2	0.127198	0.000353329	0	237	0.106133	0.000294813
169	14dpf	control_2021012851+52	123	0	0.311542	0.000865394	0	116.5	0.258234	0.000717317
170	14dpf	control_2021012851+52	37.6	95.5	0.321238	0.000892329	10	0	0.405546	0.00112652
171	14dpf	control_2021012845+46	76.4	3.8	0.188532	0.0005237	197.2	0	0.125027	0.000347297
172	14dpf	control_2021040235+36	59	42.3	0.607302	0.00168695	344.4	0	0.265731	0.000738142
173	14dpf	control_2021040235+36	0	16	0.336427	0.000934521	18.8	0	0.269763	0.00074934
174	14dpf	control_2021040231+32	100.5	67.8	0.530185	0.00147274	173.2	0	0.424447	0.00117902
175	14dpf	control_2021040237+38	0	344.2	0.116547	0.000323742	0	280.5	0.1132	0.000314445
176	14dpf	control_2021040237+38	36.2	0	0.190112	0.000528088	319.2	0	0.14116	0.000392112
177	14dpf	control_2021040233+34	0	137	0.335529	0.000932026	0	242.2	0.31068	0.000863
178	14dpf	control_2021040239+40	0	0	0.114844	0.00031901	141.9	0	0.255972	0.000711033
179	14dpf	control_2021040239+40	0	136.4	0.451261	0.0012535	0	171	0.547017	0.00151949
180	14dpf	control_2021021317+18	0	19.1	0.727289	0.00202025	0	24.7	0.85695	0.00238042
181	14dpf	control_2021021319+20	35.6	0	0.619271	0.0017202	26.1	0	0.801216	0.0022256
182	14dpf	control_2021021321+22	7.4	0	1.57634	0.00437871	1.2	0	1.44621	0.00401724
1	14dpf	control_20210306 (44)	0	0	0.000798621	2.21839e-06	0	0	0.0122669	3.40747e-05	Discard ( Swimming distance of the test fish is 0)
2	14dpf	control_20210306 (26)	0	0	0.00271305	7.53625e-06	0	0	0.00757351	2.10375e-05	Discard ( Swimming distance of the test fish is 0)
3	14dpf	control_2021012813+14	0	0	0.00732121	2.03367e-05	0	0	0	0	Discard ( Swimming distance of the test fish is 0)
4	14dpf	control_2021012859+60	0	360	0.000132493	3.68036e-07	0	360	0	0	Discard ( Swimming distance of the test fish is 0)
5	14dpf	control_20210306 (30)	0	0	0.00506363	1.40656e-05	360	0	0.00108629	3.01747e-06	Discard ( Swimming distance of the test fish is 0)
Number	Age	Experiment title	With social stimulus				Without social stimulus
			Time spent in social zone (s)	Time spent in control zone (s)	Total distance (m)	Average velocity (m/s)	Time spent in social zone (s)	Time spent in control zone (s)	Total distance (m)	Average velocity (m/s)
1	14dpf	PBS_20210226(11)	347.9	0	0.0999504	0.00027764	72.9	70.2	2.0731	0.0057586
2	14dpf	PBS_20210226(3)	254.4	25.8	0.603176	0.00167549	35	24.6	1.71479	0.0047633
3	14dpf	PBS_20210226(9)	136.9	8.8	0.477515	0.00132643	25.3	26.4	0.556031	0.00154453
4	14dpf	PBS_2021012501+02	0	90.6	0.397476	0.0011041	56.2	79.8	0.539221	0.00149784
5	14dpf	PBS_2021012503+04	0	7	0.118869	0.000330191	93.4	61.6	0.685544	0.00190429
6	14dpf	PBS_2021012505+06	65.1	71.2	0.794508	0.00220697	45.9	16.4	1.17967	0.00327687
7	14dpf	PBS_2021012507+08	0	165.6	0.144916	0.000402544	77.2	121.6	0.521719	0.00144922
8	14dpf	PBS_2021012507+08	360	0	0.0598395	0.000166221	25.8	64	0.681685	0.00189357
9	14dpf	PBS_2021012509+10	33.5	91	1.08447	0.00301242	69.5	61.1	0.982593	0.00272943
10	14dpf	PBS_2021012509+10	0	0	0.537659	0.0014935	75.4	25.2	0.89273	0.0024798
11	14dpf	PBS_2021012511+12	98.7	20.7	1.28797	0.00357769	64.2	56.6	1.42542	0.0039595
12	14dpf	PBS_2021012511+12	91	35.1	0.616988	0.00171385	81.3	40	1.18234	0.00328427
13	14dpf	PBS_2021012513+14	82.1	144.6	0.703893	0.00195526	86.4	110.5	0.983556	0.0027321
14	14dpf	PBS_2021012513+14	22.8	30	0.979775	0.0027216	21	44.2	1.03689	0.00288025
15	14dpf	PBS_2021012515+16	119.8	73.9	0.540721	0.001502	83.6	29	0.605146	0.00168096
16	14dpf	PBS_2021012515+16	30.4	127.1	0.776588	0.00215719	43.5	81	0.999423	0.00277618
17	14dpf	PBS_2021012517+18	253.2	0	0.288361	0.000801002	29.2	28.8	0.566737	0.00157427
18	14dpf	PBS_2021012519+20	131	0	0.332053	0.000922369	40.2	46.7	0.783171	0.00217547
19	14dpf	PBS_2021012521+22	46.6	75.3	0.948171	0.00263381	84.8	48.8	1.1737	0.00326029
20	14dpf	PBS_20210324 (15)	147.7	37.2	0.69039	0.00191775	59.5	43.4	1.60889	0.00446915
21	14dpf	PBS_20210324 (16)	34.9	160.3	1.05847	0.00294018	55	87.2	1.21276	0.00336878
22	14dpf	PBS_20210324 (17)	223	35.9	0.774249	0.00215069	48.2	40.9	1.29359	0.0035933
23	14dpf	PBS_20210324 (18)	167.9	70.5	0.956135	0.00265593	74.4	83	1.07869	0.00299636
24	14dpf	PBS_20210324 (19)	66.4	65.8	0.669348	0.0018593	60.4	80.2	0.812199	0.00225611
25	14dpf	PBS_20210324 (20)	103.2	101	1.21189	0.00336637	58.6	23.6	1.28626	0.00357295
26	14dpf	PBS_20210324 (21)	68.6	57.9	1.44299	0.00400831	11	18	2.22936	0.00619267
27	14dpf	PBS_20210324 (07)	30.7	84.7	1.19653	0.0033237	22.8	23.7	1.25474	0.00348538
28	14dpf	PBS_20210324 (08)	0	82.1	0.458282	0.001273	28	51.4	0.460849	0.00128014
29	14dpf	PBS_20210324 (09)	0.8	68.5	0.49361	0.00137114	68.6	74.4	0.585856	0.00162738
30	14dpf	PBS_20210324 (10)	0	101.9	0.426943	0.00118595	17.4	29.4	0.720925	0.00200257
31	14dpf	PBS_20210324 (11)	89.6	6.2	0.670411	0.00186225	46.3	37.8	0.929095	0.00258082
32	14dpf	PBS_20210324 (13)	94.9	101	0.70055	0.00194597	45.3	105.6	0.837661	0.00232684
33	14dpf	PBS_20210324 (14)	50.6	31.6	0.590993	0.00164165	75	96	0.867725	0.00241035
34	14dpf	PBS_2021012559+60	177.3	2.1	0.362702	0.00100751	74.4	50.8	0.369978	0.00102772
35	14dpf	PBS_2021012561+62	26.7	10.7	0.689078	0.0019141	46.7	40.2	0.550776	0.00152993
36	14dpf	PBS_2021012563+64	46.3	61.6	0.391453	0.00108737	32.4	41.4	0.351771	0.000977142
37	14dpf	PBS_2021012565+66	11.6	3.6	0.999982	0.00277773	25	36.7	0.87213	0.00242258
38	14dpf	PBS_2021012567+68	14.7	12.6	0.748789	0.00207997	34.5	25.9	0.736137	0.00204483
39	14dpf	PBS_20210324 (22)	166.5	0	1.05887	0.00294132	52	35.4	1.26762	0.00352118
40	14dpf	PBS_20210324 (23)	17.4	5.8	2.00017	0.00555604	42.5	38.8	1.72356	0.00478767
41	14dpf	PBS_20210324 (24)	39.8	4.3	0.953904	0.00264973	72.4	54.9	0.782158	0.00217266
42	14dpf	PBS_20210324 (25)	9.7	135.3	1.53898	0.00427495	89.8	74.1	1.07604	0.002989
43	14dpf	PBS_20210324 (26)	107	79.9	1.45119	0.00403108	98.3	67.8	0.911449	0.0025318
44	14dpf	PBS_20210324 (27)	94.4	4.3	1.51533	0.00420925	46.1	57.1	1.42519	0.00395887
45	14dpf	PBS_20210324 (28)	277.1	29.5	0.884378	0.00245661	36.2	83.2	0.785519	0.002182
46	14dpf	PBS_2021012583+84	0	63.4	0.0604437	0.000167899	11.1	18.8	0.22776	0.000632667
47	14dpf	PBS_2021012585+86	10.6	88.8	0.38603	0.0010723	47.2	133.7	0.302571	0.000840476
48	14dpf	PBS_2021012587	134.4	36.4	0.391754	0.00108821	5.7	12.7	0.287538	0.000798718
49	14dpf	PBS_2021012588	271.9	0	0.0886634	0.000246287	122.9	109.6	0.24065	0.000668471
50	14dpf	PBS_2021012589	52	45.8	0.386072	0.00107242	56.2	61.2	0.583688	0.00162136
51	14dpf	PBS_2021012527+28	27	7.8	0.918782	0.00255217	72.9	38.8	0.842605	0.00234057
52	14dpf	PBS_2021012527+28	0	67.9	0.730257	0.00202849	51.6	129.6	0.68613	0.00190592
53	14dpf	PBS_2021012529+30	16.3	123.1	0.457459	0.00127072	66.9	37.4	0.776383	0.00215662
54	14dpf	PBS_2021012529+30	21	114.2	0.39183	0.00108842	53.7	79.2	0.701207	0.0019478
55	14dpf	PBS_2021012531+32	19.3	19.9	0.558459	0.00155127	52	51.7	0.62182	0.00172728
56	14dpf	PBS_2021012531+32	52.5	102	0.52157	0.0014488	59.9	156.6	0.487377	0.00135382
57	14dpf	PBS_2021012533+34	0	1.6	0.734829	0.00204119	22.6	63.1	0.540525	0.00150146
58	14dpf	PBS_2021012535+36	11.4	36.6	0.190905	0.000530291	76.6	31.7	0.703862	0.00195517
59	14dpf	PBS_2021012537+38	46.3	105.4	0.771707	0.00214363	63.8	42.1	0.963385	0.00267607
60	14dpf	PBS_2021012537+38	81.8	0	0.627095	0.00174193	55.8	22	0.801283	0.00222579
61	14dpf	PBS_2021012539+40	0	74	0.561463	0.00155962	19	51	0.832043	0.00231123
62	14dpf	PBS_2021012541+42	21.8	60	0.493064	0.00136962	60.8	54.6	0.690807	0.00191891
63	14dpf	PBS_2021012543+44	14.5	18.2	0.916075	0.00254465	25.1	24.6	0.77992	0.00216644
64	14dpf	PBS_2021012545+46	20.6	133.7	0.696645	0.00193512	73.6	72.5	0.966695	0.00268526
65	14dpf	PBS_2021012547+48	25.9	108.8	0.517247	0.0014368	64	24.5	0.537216	0.00149227
66	14dpf	PBS_2021012549+50	21.7	81.7	0.597209	0.00165891	67.5	76.6	0.702452	0.00195126
67	14dpf	PBS_2021012551+52	102.8	6.6	0.218914	0.000608094	46.8	34.4	0.469031	0.00130286
68	14dpf	PBS_2021012551+52	127.6	3	0.322553	0.000895981	145	72.8	0.349214	0.000970039
69	14dpf	PBS_2021012553+54	0	5.1	0.194712	0.000540867	66	43.8	0.352906	0.000980294
70	14dpf	PBS_2021012555+56	0	346.4	0.163132	0.000453144	32.2	34.3	0.714887	0.0019858
71	14dpf	PBS_20210226(2)	166	154	1.21179	0.0033661	6.6	150.4	0.994424	0.00276229
72	14dpf	PBS_2021012503+04	4	0	0.0343473	9.54092e-05	26.5	2	0.947987	0.0026333
73	14dpf	PBS_2021012505+06	120.9	32.2	0.387755	0.0010771	13.2	146	0.416488	0.00115691
74	14dpf	PBS_2021012517+18	54	144.4	0.520202	0.00144501	24.2	87.6	0.779401	0.002165
75	14dpf	PBS_2021012519+20	48.9	10.2	0.484454	0.0013457	135.1	28.1	0.65746	0.00182628
76	14dpf	PBS_2021012523+24	121	43.2	1.03226	0.00286738	115.2	37.3	1.12373	0.00312147
77	14dpf	PBS_2021012521+22	87.3	85.1	0.782381	0.00217328	32.5	97.8	0.968627	0.00269063
78	14dpf	PBS_20210324 (29)	72.7	174.4	0.52987	0.00147186	254.9	62.2	0.571263	0.00158684
79	14dpf	PBS_20210324 (30)	137.2	123.2	0.924016	0.00256671	132.6	43.3	0.957139	0.00265872
80	14dpf	PBS_20210324 (31)	235.1	8.9	1.12083	0.00311342	244.7	20.4	0.646432	0.00179564
81	14dpf	PBS_20210324 (32)	250.8	0	0.402902	0.00111917	30.2	97.7	0.949368	0.00263713
82	14dpf	PBS_20210324 (33)	163.5	12.8	1.00294	0.00278594	154.3	29.7	0.715575	0.00198771
83	14dpf	PBS_20210324 (34)	262.2	8.6	1.00298	0.00278605	159.2	43.6	0.935288	0.00259802
84	14dpf	PBS_20210324 (02)	157.1	0	1.15042	0.00319561	159.1	20.4	0.704037	0.00195566
85	14dpf	PBS_20210324 (03)	180.8	30.2	0.929727	0.00258257	22.8	125	0.760434	0.00211232
86	14dpf	PBS_20210324 (05)	226.8	25.8	0.979179	0.00271994	152.4	38.6	0.770411	0.00214003
87	14dpf	PBS_20210324 (12)	59.9	54.7	0.599005	0.0016639	13	76.1	1.06805	0.00296681
88	14dpf	PBS_2021012569+70	22.3	25	0.39212	0.00108922	9.1	61.3	0.426139	0.00118372
89	14dpf	PBS_2021012561+62	82.5	25.5	0.324338	0.000900939	4.4	52.1	0.3531	0.000980833
90	14dpf	PBS_2021012571+72	84.1	15.3	0.370693	0.0010297	114.9	28.8	0.372381	0.00103439
91	14dpf	PBS_2021012573+74	42	51.4	0.38692	0.00107478	26.7	87.7	0.356418	0.000990051
92	14dpf	PBS_2021012575+76	0	206.7	0.140986	0.000391629	0.2	43.1	0.164499	0.000456942
93	14dpf	PBS_20210324 (35)	8	212.6	0.337672	0.000937978	215.3	15	0.527231	0.00146453
94	14dpf	PBS_20210324 (36)	313.3	0	0.537067	0.00149185	136.6	33.4	0.989575	0.00274882
95	14dpf	PBS_PBS_2021012590	4	97.8	0.379919	0.00105533	10.6	133.2	0.566788	0.00157441
96	14dpf	PBS_PBS_2021012591	0.1	240.2	0.630569	0.00175158	22.9	190.5	0.714399	0.00198444
97	14dpf	PBS_PBS_2021012592	0	297.3	0.424911	0.00118031	1.2	135.8	0.99784	0.00277178
98	14dpf	PBS_2021012557+58	0	195.8	0.176883	0.00049134	161.4	27.4	0.484201	0.001345
99	14dpf	PBS_2021012535+36	0	77.5	0.171982	0.000477728	18.3	61.7	0.669495	0.00185971
100	14dpf	PBS_2021012539+40	50.8	88	0.667229	0.00185341	27.2	141.6	0.810849	0.00225236
101	14dpf	PBS_2021012541+42	83.2	84.4	0.621634	0.00172676	31.7	145.5	0.75169	0.00208803
102	14dpf	PBS_2021012543+44	0	118.5	0.536461	0.00149017	18.8	136.4	0.632343	0.00175651
103	14dpf	PBS_2021012545+46	145.3	16.6	0.449305	0.00124807	100.6	3.9	0.579949	0.00161097
104	14dpf	PBS_2021012547+48	37.4	183.7	0.491982	0.00136662	16.6	101.1	0.657147	0.00182541
105	14dpf	PBS_2021012549+50	11	122.3	0.827852	0.00229959	39.6	142.3	0.920674	0.00255743
106	14dpf	PBS_2021012593	345.9	0	0.104904	0.000291401	50.4	188	0.442566	0.00122935
107	14dpf	PBS_20210226(10)	0	0	0.11598	0.000322166	0	0	0.231655	0.000643485
108	14dpf	PBS_20210226(1)	0	0	0.587715	0.00163254	0	0	0.218806	0.000607795
109	14dpf	PBS_2021012577+78	0	47.3	0.159068	0.000441856	0	0	0.189056	0.000525155
110	14dpf	PBS_2021012579+80	0	0	0.150276	0.000417434	0	0	0.11199	0.000311082
111	14dpf	PBS_2021012579+80	0	0	0.0818371	0.000227325	0	0	0.0425761	0.000118267
112	14dpf	PBS_2021012575+76	0	0	0.139822	0.000388395	0	0	0.0898414	0.000249559
113	14dpf	PBS_2021012594	0	0	0.00700561	1.946e-05	0	0	0.0165166	4.58794e-05
114	14dpf	PBS_2021012597	253.2	0	0.177444	0.000492901	0	0	0.361689	0.00100469
115	14dpf	PBS_2021012598	0	31.4	0.130278	0.000361884	0	0	0.144191	0.000400529
116	14dpf	PBS_2021012599	0	0	0.0124015	3.44485e-05	0	0	0.0119199	3.31109e-05
117	14dpf	PBS_2021012553+54	0	0	0.0596527	0.000165702	0	0	0.0626397	0.000173999
118	14dpf	PBS_20210126-101	0	0	0.116169	0.000322692	0	0	0.0686621	0.000190728
119	14dpf	PBS_20210126-102	0	0	0.0519475	0.000144299	0	0	0.0540032	0.000150009
120	14dpf	PBS_20210126-103	0	0	0.0694652	0.000192959	0	0	0.103168	0.000286577
121	14dpf	PBS_20210226(4)	179.8	0	1.01503	0.00281951	35.8	0	1.60742	0.00446505
122	14dpf	PBS_20210226(6)	0	354.4	0.126592	0.000351644	0	19.8	0.167631	0.000465642
123	14dpf	PBS_20210226(7)	0	139.9	0.0598881	0.000166356	0	56.8	0.0598748	0.000166319
124	14dpf	PBS_20210226(8)	7.8	52.6	1.86947	0.00519298	0	146.8	1.28947	0.00358185
125	14dpf	PBS_2021012525+26	0	209.7	0.399164	0.00110879	0	64.5	0.599102	0.00166417
126	14dpf	PBS_2021012525+26	0	80.5	0.524844	0.0014579	0	35.6	0.682738	0.00189649
127	14dpf	PBS_2021012501+02	91.3	127.8	0.364552	0.00101264	0	136.9	0.608716	0.00169088
128	14dpf	PBS_2021012523+24	56.3	115	0.69288	0.00192467	0	154.7	0.669915	0.00186087
129	14dpf	PBS_20210324 (01)	81.7	0.3	0.0852043	0.000236679	202.8	0	0.667982	0.00185551
130	14dpf	PBS_20210324 (04)	65.8	0	0.402504	0.00111807	196.5	0	0.267402	0.000742784
131	14dpf	PBS_20210324 (06)	129.3	0	0.0180782	5.02172e-05	360	0	0.00433516	1.20421e-05
132	14dpf	PBS_2021012559+60	0	0	0.166558	0.000462662	111.6	0	0.359153	0.000997647
133	14dpf	PBS_2021012569+70	0	194.2	0.25459	0.000707193	0	203.4	0.372255	0.00103404
134	14dpf	PBS_2021012577+78	64.4	122.2	0.443496	0.00123193	0	152.2	0.231153	0.00064209
135	14dpf	PBS_2021012563+64	0	10.8	0.192018	0.000533382	0	4.5	0.231884	0.000644123
136	14dpf	PBS_2021012565+66	147.8	0	0.0624851	0.00017357	0	116.4	0.117087	0.000325242
137	14dpf	PBS_2021012581+82	82.7	0	0.536947	0.00149152	0	36	0.412731	0.00114647
138	14dpf	PBS_2021012581+82	125.5	15.2	0.206075	0.000572431	0	119.5	0.27026	0.000750723
139	14dpf	PBS_2021012567+68	0	192.2	0.141823	0.000393953	0	78.2	0.173869	0.00048297
140	14dpf	PBS_2021012571+72	0	360	0.0500682	0.000139078	0	210	0.139488	0.000387468
141	14dpf	PBS_2021012573+74	0	90	0.426016	0.00118338	0	100.1	0.32975	0.000915973
142	14dpf	PBS_20210324 (37)	246.4	5.2	0.451854	0.00125515	263.6	0	0.827558	0.00229877
143	14dpf	PBS_20210126-103	0	0	0.0113343	3.14841e-05	0	335.2	0.126658	0.000351827
144	14dpf	PBS_20210126-104	46.9	104.2	0.420234	0.00116732	0	197.8	0.515364	0.00143157
145	14dpf	PBS_20210126-105	0	0	0.120334	0.000334262	278.3	0	0.21136	0.00058711
146	14dpf	PBS_2021012583+84	0	0	0.402926	0.00111924	172.9	0	0.424212	0.00117837
147	14dpf	PBS_2021012585+86	0	0	0.0202861	5.63502e-05	0	360	0.00708917	1.96921e-05
148	14dpf	PBS_20210126-106	21.1	175.7	0.231306	0.000642517	0	35.4	0.218593	0.000607202
149	14dpf	PBS_20210126-107	0	0	0.217428	0.000603966	56.8	0	0.32542	0.000903946
150	14dpf	PBS_20210126-108	0	0	0.0126398	3.51106e-05	14	0	0.0151894	4.21928e-05
151	14dpf	PBS_20210126-109	0	0	0.0925814	0.00025717	302.6	0	0.1408	0.000391111
152	14dpf	PBS_20210126-110	0	289.4	0.283119	0.000786442	0	319.2	0.315839	0.000877331
153	14dpf	PBS_20210126-111	2.9	209.7	0.135822	0.000377283	121.7	0	0.237083	0.000658564
154	14dpf	PBS_2021012557+58	0	198.6	0.0411857	0.000114405	0	185.9	0.348939	0.000969275
155	14dpf	PBS_2021012533+34	46.9	72.9	0.367132	0.00101981	0	276.6	0.180988	0.000502744
156	14dpf	PBS_20210126-113	0	243.7	0.126414	0.000351149	0	69.2	0.267654	0.000743483
157	14dpf	PBS_20210126-114	0	312.3	0.235067	0.000652964	0	321.1	0.226556	0.000629323
158	14dpf	PBS_20210126-115	196.3	0	0.0995689	0.00027658	0	244.6	0.164495	0.00045693
159	14dpf	PBS_20210126-116	0	349.6	0.201207	0.000558909	293.5	0	0.278096	0.000772489
160	14dpf	PBS_20210126-117	0	0	0.0846565	0.000235157	0	15.2	0.0873618	0.000242672
161	14dpf	PBS_20210126-118	350.3	0	0.1543	0.000428611	0	338.6	0.192479	0.000534664
162	14dpf	PBS_2021012555+56	0	0	0.205613	0.000571146	0	169.9	0.431705	0.00119918
163	14dpf	PBS_20210126-119	0	104.5	0.123801	0.000343892	300.7	0	0.125863	0.000349619
164	14dpf	PBS_20210126-120	0	221.5	0.309293	0.000859148	0	152.9	0.402548	0.00111819
165	14dpf	PBS_20210126-121	0	0	0.0758537	0.000210705	360	0	0.0521175	0.000144771
166	14dpf	PBS_20210126-122	0	209.2	0.275615	0.000765596	0	110.8	0.327423	0.000909509
167	14dpf	PBS_20210126-123	54.1	0	0.0550586	0.000152941	61.9	0	0.0574918	0.0001597
168	14dpf	PBS_20210126-124	0	90.7	0.0517754	0.000143821	0	231.2	0.0822774	0.000228548
1	14dpf	PBS_20210126-112	0	0	0.00238239	6.61774e-06	360	0	0	0	Discard ( Swimming distance of the test fish is 0)
2	14dpf	PBS_2021012595	0	0	0.00572141	1.58928e-05	0	0	0.00346317	9.61992e-06	Discard ( Swimming distance of the test fish is 0)
3	14dpf	PBS_2021012596	0	0	0.00665867	1.84963e-05	0	0	0	2.79298e-05	Discard ( Swimming distance of the test fish is 0)
4	14dpf	PBS_20210126100	0	189.5	0.0410539	0.000114039	0	0	5.75131e-05	1.59759e-07	Discard ( Swimming distance of the test fish is 0)
5	14dpf	PBS_20210126101	0	0	0.00689026	1.91396e-05	0	0	0.00166461	4.62392e-06	Discard ( Swimming distance of the test fish is 0)
Number	Age	Experiment title	With social stimulus				Without social stimulus
			Time spent in social zone (s)	Time spent in control zone (s)	Total distance (m)	Average velocity (m/s)	Time spent in social zone (s)	Time spent in control zone (s)	Total distance (m)	Average velocity (m/s)
1	14dpf	20μg/g_20210224(15)	141.3	25.7	0.796194	0.00221165	12.9	29.9	0.817247	0.00227013
2	14dpf	20μg/g_20210224(29)	139.3	16.3	1.3861	0.00385029	31.1	40.9	1.94893	0.00541371
3	14dpf	20μg/g_20210224(30)	59.2	72.1	1.12919	0.00313663	42.7	28.9	1.03762	0.00288227
4	14dpf	20μg/g_20210224(35)	62.4	62.6	1.69121	0.00469781	3.8	3.8	0.347109	0.000964192
5	14dpf	20μg/g_20210224(38)	125.8	37.6	1.02859	0.0028572	63.6	48.4	1.80134	0.00500371
6	14dpf	20μg/g_20210224(39)	140	92	0.465761	0.00129378	53.5	78.9	1.56562	0.00434894
7	14dpf	20μg/g_2021011702 (2)	143.7	23.7	0.355737	0.000988158	99	33.7	0.728345	0.00202318
8	14dpf	20μg/g_2021011702 (2)	61.6	0	0.247601	0.000687779	36.4	86.1	0.525791	0.00146053
9	14dpf	20μg/g_2021011703 (2)	158.9	33.8	0.311643	0.000865675	51.4	69.4	0.500652	0.0013907
10	14dpf	20μg/g_2021011704 (2)	29.4	15.5	0.430145	0.00119485	8.9	7.5	0.333838	0.000927327
11	14dpf	20μg/g_2021011705 (2)	136.1	43.5	0.715868	0.00198852	91.7	90.8	0.808997	0.00224721
12	14dpf	20μg/g_2021011707 (2)	147	9.8	0.247529	0.000687579	45.3	15.7	0.418985	0.00116385
13	14dpf	20μg/g_2021011711 (2)	182.3	3.1	0.483173	0.00134215	38.9	40.9	0.607819	0.00168839
14	14dpf	20μg/g_2021011712 (2)	181.3	0	0.336416	0.000934488	7.2	6	0.991795	0.00275499
15	14dpf	20μg/g_2021011712 (2)	62.8	168.7	0.403732	0.00112148	43	61.4	0.85961	0.00238781
16	14dpf	20μg/g_2021011714 (2)	61.1	40.8	0.437298	0.00121472	11.8	5.6	0.322524	0.000895901
17	14dpf	20μg/g_2021011714 (2)	40.1	134.8	0.485085	0.00134746	53.6	81.4	0.942194	0.00261721
18	14dpf	20μg/g_2021011716 (2)	98.9	56.3	0.268322	0.000745338	17.1	34.9	0.765764	0.00212712
19	14dpf	20μg/g_2021011717 (2)	31.8	87	0.456432	0.00126787	41.5	72.4	0.657396	0.0018261
20	14dpf	20μg/g_2021011721 (2)	6.3	36	0.191975	0.000533265	63.8	86.1	0.325263	0.000903509
21	14dpf	20μg/g_2021011722 (2)	26.6	238.4	0.442239	0.00122844	72	154	0.556314	0.00154532
22	14dpf	20μg/g_2021011726 (2)	70.6	0	0.270628	0.000751745	10.8	26.6	0.54454	0.00151261
23	14dpf	20μg/g_2021012501 (2)	135.7	33.6	0.464092	0.00128914	106	36.6	0.548461	0.0015235
24	14dpf	20μg/g_2021012504 (2)	214.5	0	0.435859	0.00121072	93	60	0.648761	0.00180211
25	14dpf	20μg/g_2021012507 (2)	268	23.3	0.454155	0.00126154	72	63.5	0.640186	0.0017783
26	14dpf	20μg/g_20210324(4)	151.2	18.8	1.10133	0.00305926	49.8	58.8	1.39353	0.00387091
27	14dpf	20μg/g_20210324(5)	185.4	71	1.29852	0.00360701	93.2	99	1.38133	0.00383703
28	14dpf	20μg/g_20210324(10)	113.2	42	1.75596	0.00487767	24.3	65.6	1.70862	0.00474618
29	14dpf	20μg/g_20210324(14)	114.2	32.9	1.52515	0.00423654	56.6	36	1.83154	0.0050876
30	14dpf	20μg/g_20210324(15)	147	67.4	0.809703	0.00224917	50.4	41.5	1.20706	0.00335295
31	14dpf	20μg/g_20210324(16)	233.1	32.7	0.89348	0.00248189	59.4	53.8	1.56632	0.00435089
32	14dpf	20μg/g_20210324(18)	180.2	14.1	0.909198	0.00252555	55.6	77.7	1.07404	0.00298344
33	14dpf	20μg/g_20210324(19)	135.5	0	1.64287	0.00456353	21.1	11.4	1.35802	0.00377228
34	14dpf	20μg/g_20210324(22)	87.4	33	0.351103	0.000975285	32.8	43.9	1.26188	0.00350522
35	14dpf	20μg/g_20210324(23)	181.2	33.4	0.775248	0.00215347	29.3	60.3	0.605253	0.00168126
36	14dpf	20μg/g_20210224(17)	0	127.9	0.99186	0.00275517	26.2	52.1	1.21668	0.00337966
37	14dpf	20μg/g_20210224(18)	0	0	1.34962	0.00374895	28.5	48	1.27635	0.00354542
38	14dpf	20μg/g_20210224(19)	0	13.5	0.37181	0.00103281	41.4	70.3	1.50966	0.0041935
39	14dpf	20μg/g_2021012508 (2)	0	208	0.335774	0.000932705	88.4	98.3	0.401516	0.00111532
40	14dpf	20μg/g_2021012509 (2)	14.6	4.7	0.69302	0.00192506	52.6	57.4	0.600053	0.00166682
41	14dpf	20μg/g_20210224(43)	0	30.9	1.12596	0.00312768	91.1	36.8	1.0763	0.00298972
42	14dpf	20μg/g_20210224(5)	0	232.8	0.432355	0.00120099	14.7	38	0.569386	0.00158163
43	14dpf	20μg/g_2021011705 (2)	9.2	0	0.039538	0.000109828	22.1	7.4	0.306947	0.000852631
44	14dpf	20μg/g_2021011710 (2)	0	0	0.074144	0.000205955	102	59.9	0.494131	0.00137259
45	14dpf	20μg/g_20210224(14)	30.7	11.6	0.651237	0.00180899	37.8	33.6	1.06903	0.00296953
46	14dpf	20μg/g_20210324(24)	74.6	0	0.651867	0.00181074	85.7	57.1	0.567679	0.00157689
47	14dpf	20μg/g_20210324(25)	3.2	49.9	1.17224	0.00325623	17.4	11.3	1.9598	0.00544388
48	14dpf	20μg/g_20210324(11)	82.4	88.3	0.617388	0.00171497	106.8	99	1.65391	0.00459419
49	14dpf	20μg/g_20210324(20)	62.9	0	0.988096	0.00274471	46.4	63.6	0.609696	0.0016936
50	14dpf	20μg/g_20210324(21)	62.6	0	1.09928	0.00305356	68.6	67	1.11084	0.00308568
51	14dpf	20μg/g_20210224(25)	0	90.4	1.29984	0.00361067	6.7	33	1.68769	0.00468802
52	14dpf	20μg/g_20210224(31)	0	37.2	0.623177	0.00173105	5.2	84.9	1.24873	0.00346868
53	14dpf	20μg/g_20210224(3)	0	22	0.984809	0.00273558	116.6	7.4	0.48134	0.00133706
54	14dpf	20μg/g_20210224(40)	0	70.4	1.13766	0.00316018	13.6	113	2.19709	0.00610302
55	14dpf	20μg/g_20210224 (46)	5.6	7.9	1.67594	0.00465539	55	15.2	1.28906	0.00358071
56	14dpf	20μg/g_20210224(47)	0	0	1.15773	0.00321593	104	23.3	1.7943	0.00498416
57	14dpf	20μg/g_20210224(48)	50.9	23.7	1.20391	0.0033442	78.6	19.5	1.8474	0.00513168
58	14dpf	20μg/g_20210224(7)	77.1	33.2	1.09262	0.00303506	70.5	6.7	1.25244	0.003479
59	14dpf	20μg/g_20210324(27)	76.5	39.6	0.669054	0.00185848	158.6	15.3	1.58336	0.00439821
60	14dpf	20μg/g_20210324(34)	0	231	0.832826	0.0023134	39.2	154.8	0.942232	0.00261731
61	14dpf	20μg/g_2021011703 (2)	0	27.8	0.0801818	0.000222727	22.2	79.7	0.488417	0.00135671
62	14dpf	20μg/g_2021011704 (2)	161.6	11.9	0.584617	0.00162394	214.2	5.1	0.37114	0.00103094
63	14dpf	20μg/g_2021011706 (2)	0	109.4	0.169805	0.000471681	4.2	194.6	0.637139	0.00176983
64	14dpf	20μg/g_2021011707 (2)	111.2	42.9	0.652309	0.00181197	92.4	18.9	0.80928	0.002248
65	14dpf	20μg/g_2021011709 (2)	0	161.5	0.129035	0.00035843	148.3	28.6	0.475672	0.00132131
66	14dpf	20μg/g_2021011713 (2)	147.8	30.3	0.459142	0.0012754	115.1	6	0.705532	0.00195981
67	14dpf	20μg/g_2021011715 (2)	0	0	0.0369903	0.000102751	207.1	21.7	0.320685	0.000890791
68	14dpf	20μg/g_2021011716 (2)	9.1	308.9	0.21422	0.000595057	35.8	223.6	0.530461	0.0014735
69	14dpf	20μg/g_2021011717 (2)	44.7	11.5	0.961298	0.00267027	19.6	267.1	0.239907	0.000666407
70	14dpf	20μg/g_2021011718 (2)	37.8	29.8	0.620652	0.00172403	38.6	11.9	0.580748	0.00161319
71	14dpf	20μg/g_2021011720 (2)	18	59.3	0.612803	0.00170223	0.5	42.3	0.556386	0.00154552
72	14dpf	20μg/g_20210224(26)	50.2	104.3	0.982215	0.00272837	6.9	61.4	1.20476	0.00334656
73	14dpf	20μg/g_2021011720 (2)	82.6	122.4	0.643733	0.00178815	75.8	20.7	0.764539	0.00212372
74	14dpf	20μg/g_2021011722 (2)	0	67.6	0.700549	0.00194597	1.5	79.3	1.16525	0.00323681
75	14dpf	20μg/g_2021012501 (2)	0	99.6	0.191496	0.000531932	10	46.7	0.451093	0.00125304
76	14dpf	20μg/g_2021011724 (2)	8.4	242.8	0.29677	0.000824361	43.2	209.5	0.613345	0.00170374
77	14dpf	20μg/g_2021011725 (2)	121.3	7.7	0.716965	0.00199157	143	2.2	0.674598	0.00187388
78	14dpf	20μg/g_2021012502 (2)	167.2	0	0.350561	0.00097378	119.2	28.7	0.476789	0.00132441
79	14dpf	20μg/g_2021012503 (2)	207	0	0.243951	0.000677641	186.6	13	0.43301	0.00120281
80	14dpf	20μg/g_2021012504 (2)	0	209.8	0.262327	0.000728686	26.6	83.4	0.347778	0.000966051
81	14dpf	20μg/g_2021012507 (2)	52.9	0	0.148049	0.000411248	46.6	172.2	0.321685	0.000893569
82	14dpf	20μg/g_20210324(50)	92.6	36.6	0.574539	0.00159594	114.5	12	0.601003	0.00166945
83	14dpf	20μg/g_20210324(45)	42.4	33.4	1.33204	0.0037001	66.6	16.1	1.40775	0.00391043
84	14dpf	20μg/g_20210324(47)	172.7	9	0.805799	0.00223833	184.6	25.1	0.745232	0.00207009
85	14dpf	20μg/g_20210324(51)	175.6	20.3	0.99768	0.00277133	122.5	21.2	1.1838	0.00328834
86	14dpf	20μg/g_20210224(1)	96	23.4	0.68529	0.00190358	54.2	0	0.759918	0.00211088
87	14dpf	20μg/g_20210224(9)	130.5	8	0.755136	0.0020976	57.6	9	0.753939	0.00209428
88	14dpf	20μg/g_20210224(13)	111.7	0	0.860616	0.0023906	64.5	17.3	1.26695	0.00351929
89	14dpf	20μg/g_20210224(21)	274.7	2.7	0.899805	0.00249946	177.3	7.3	0.774526	0.00215146
90	14dpf	20μg/g_20210224(44)	229.2	0	1.01146	0.00280961	193.1	5.5	1.00853	0.00280147
91	14dpf	20μg/g_20210224 (45)	224.3	15	1.1927	0.00331306	87.6	9	0.860908	0.00239141
92	14dpf	20μg/g_20210324(29)	229.3	1.5	1.10484	0.00306901	197.4	9	1.23478	0.00342994
93	14dpf	20μg/g_20210224(10)	87.5	77.5	2.11277	0.00586881	4.6	189.9	0.884869	0.00245797
94	14dpf	20μg/g_20210224(20)	174.3	11.2	0.705202	0.0019589	2.4	88.1	1.45586	0.00404406
95	14dpf	20μg/g_20210224(22)	36.5	26.7	0.976123	0.00271145	0.4	125.6	0.701039	0.00194733
96	14dpf	20μg/g_20210224(23)	121.6	37.3	1.44174	0.00400483	5.3	245.1	0.447519	0.00124311
97	14dpf	20μg/g_20210224(4)	262.6	0	0.393582	0.00109328	21.7	103.8	0.683405	0.00189835
98	14dpf	20μg/g_20210224(49)	102.7	0	1.25205	0.00347792	22.8	4	1.46933	0.00408146
99	14dpf	20μg/g_20210224(50)	62.5	0	1.16941	0.00324835	5.6	26.3	1.39041	0.00386225
100	14dpf	20μg/g_20210324(28)	258.8	0	1.41356	0.00392656	71.3	19	1.68696	0.00468601
101	14dpf	20μg/g_20210324(31)	94.7	71.6	1.00706	0.00279739	7.4	191.9	1.2358	0.00343278
102	14dpf	20μg/g_20210324(33)	124.5	98.3	1.41167	0.00392132	13.8	195.8	1.35382	0.00376061
103	14dpf	20μg/g_20210324(35)	55.6	2.3	1.56122	0.00433673	5.7	67	1.59812	0.00443921
104	14dpf	20μg/g_2021011701 (2)	130.3	2.2	0.333956	0.000927654	8.9	79.3	0.522923	0.00145256
105	14dpf	20μg/g_2021011708 (2)	160.8	63.4	0.42128	0.00117022	29.9	92.3	0.696785	0.00193551
106	14dpf	20μg/g_2021011723 (2)	76.7	8.2	0.470639	0.00130733	26.4	167	0.512268	0.00142297
107	14dpf	20μg/g_2021011726 (2)	125.8	38.3	0.502812	0.0013967	30.8	265	0.203248	0.000564578
108	14dpf	20μg/g_20210324(42)	85.4	79.9	1.05887	0.00294131	12.3	163.3	1.35878	0.0037744
109	14dpf	20μg/g_20210324(44)	151.9	15.8	1.79317	0.00498102	9.1	91.9	1.2809	0.00355805
110	14dpf	20μg/g_20210324(48)	147.4	9.6	0.384813	0.00106892	2.3	148	1.03826	0.00288407
111	14dpf	20μg/g_20210324(53)	3.5	0	1.54739	0.0042983	4.1	32.1	1.25788	0.0034941
112	14dpf	20μg/g_20210224(11)	0	27.2	1.2398	0.00344388	0	0	1.08915	0.0030254
113	14dpf	20μg/g_20210224(2)	0	0	0.0325164	9.03232e-05	0	0	0.0257503	7.15285e-05
114	14dpf	20μg/g_20210224(32)	13.8	29.9	0.811086	0.00225302	0	0	1.28783	0.00357732
115	14dpf	20μg/g_20210224(41)	0	2.7	0.0470443	0.000130679	0	0	0.0181419	5.03941e-05
116	14dpf	20μg/g_20210224(42)	0	0	0.0301618	8.37829e-05	0	0	0.0307281	8.53558e-05
117	14dpf	20μg/g_2021011715 (2)	0	360	0.0360558	0.000100155	0	0	0.0419915	0.000116643
118	14dpf	20μg/g_2021011719 (2)	0	0	0.0298812	8.30034e-05	0	0	0.146564	0.000407122
119	14dpf	20μg/g_20210224(24)	0	200.8	1.34551	0.00373753	0	105.6	0.574779	0.00159661
120	14dpf	20μg/g_20210224(16)	0	60.2	0.873822	0.00242728	0	48.6	0.997751	0.00277153
121	14dpf	20μg/g_20210224(27)	0	53.6	1.02638	0.00285106	0	20.9	0.333033	0.000925093
122	14dpf	20μg/g_20210224(12)	151.6	0	1.50873	0.00419092	2.8	0	0.835399	0.00232055
123	14dpf	20μg/g_20210224(28)	2.2	127.5	1.33994	0.00372205	0	71.1	0.997534	0.00277093
124	14dpf	20μg/g_20210224(33)	77.1	2.1	1.05798	0.00293883	12.6	0	0.998988	0.00277497
125	14dpf	20μg/g_20210224(34)	89.7	50.9	0.995438	0.00276511	0	245.1	0.48011	0.00133364
126	14dpf	20μg/g_20210224(37)	0	0	0.998469	0.00277352	7.7	0	1.2824	0.00356222
127	14dpf	20μg/g_20210224(8)	0	144.5	0.788151	0.00218931	16.8	0	1.07058	0.00297384
128	14dpf	20μg/g_2021011701 (2)	0	358.8	0.0826471	0.000229575	20.5	0	0.0824019	0.000228894
129	14dpf	20μg/g_2021011706 (2)	0	0	0.243834	0.000677317	79.6	0	0.388544	0.00107929
130	14dpf	20μg/g_2021011708 (2)	0	0	0.036146	0.000100405	81.6	0	0.530976	0.00147493
131	14dpf	20μg/g_2021012506 (2)	96.4	22.9	0.174968	0.000486022	36.4	0	0.122989	0.000341637
132	14dpf	20μg/g_20210324(54)	24.4	46.5	0.206565	0.000573792	0	86.8	0.573003	0.00159168
133	14dpf	20μg/g_2021012506 (2)	0	206	0.238199	0.000661663	0	43.3	0.216237	0.000600659
134	14dpf	20μg/g_2021012508 (2)	8.4	140.2	0.47707	0.00132519	0	67.7	0.316994	0.000880538
135	14dpf	20μg/g_2021012509 (2)	0	185.3	0.208758	0.000579882	0	154.9	0.465216	0.00129227
136	14dpf	20μg/g_2021012510 (2)	0	163.5	0.0918853	0.000255237	0	57.7	0.303576	0.000843267
137	14dpf	20μg/g_2021011709 (2)	0	100	0.443937	0.00123316	0	131.9	0.450822	0.00125228
138	14dpf	20μg/g_2021011711 (2)	0	0	0.0529935	0.000147204	0	257	0.348536	0.000968156
139	14dpf	20μg/g_2021011713 (2)	0	0	0.0249397	6.9277e-05	0	109	0.389157	0.00108099
140	14dpf	20μg/g_2021011719 (2)	0	0	0.0416607	0.000115724	0	111.6	0.0776259	0.000215627
141	14dpf	20μg/g_2021011724 (2)	0	0	0.219839	0.000610663	0	41.7	0.774441	0.00215122
142	14dpf	20μg/g_2021012502 (2)	0	347.6	0.0912198	0.000253388	0	142.7	0.564455	0.00156793
143	14dpf	20μg/g_2021012503 (2)	0	0	0.0859725	0.000238813	0	112.5	0.132223	0.000367287
145	14dpf	20μg/g_2021011723 (2)	360	0	0.113185	0.000314403	201	54.1	0.635689	0.0017658
1	14dpf	20μg/g_2021012505 (2)	0	0	0	0	0	0	0.0629002	0.000174723	Discard ( Swimming distance of the test fish is 0)
Number	Age	Experiment title	With social stimulus				Without social stimulus
			Time spent in social zone (s)	Time spent in control zone (s)	Total distance (m)	Average velocity (m/s)	Time spent in social zone (s)	Time spent in control zone (s)	Total distance (m)	Average velocity (m/s)
1	14dpf	50μg/g_20210319 (42)	12.8	0	1.10895	0.00308041	19.9	19.6	1.09696	0.0030471
2	14dpf	50μg/g_20210319 (43)	69.1	0	0.926072	0.00257242	22.9	49.1	1.03732	0.00288144
3	14dpf	50μg/g_20210319 (44)	9.4	53.7	0.952323	0.00264534	71.7	27.3	0.745159	0.00206989
4	14dpf	50μg/g_20210225 (38)	197.7	6.6	0.920464	0.00255684	47	54.4	2.09661	0.00582393
5	14dpf	50μg/g_20210225 (39)	0	47.6	1.86772	0.00518811	23	43.6	2.59331	0.00720364
6	14dpf	50μg/g_20210225 (40)	117.6	40.4	0.139637	0.000387881	66.4	134.9	1.38118	0.0038366
7	14dpf	50μg/g_20210225 (41)	216.3	19.7	0.879198	0.00244222	38	21.6	1.03077	0.00286325
8	14dpf	50μg/g_20210319 (45)	230	32.8	0.833482	0.00231523	14.5	23	1.04179	0.00289386
9	14dpf	50μg/g_20210319 (46)	22	70.8	1.08168	0.00300468	40	19.4	1.04173	0.0028937
10	14dpf	50μg/g_20210319 (47)	142.1	8.3	0.611863	0.00169962	39.1	44.2	0.900755	0.0025021
11	14dpf	50μg/g_20210319 (48)	227	15.8	0.798926	0.00221924	19.6	34.9	1.3957	0.00387696
12	14dpf	50μg/g_20210319 (49)	47.8	59.2	0.562136	0.00156149	19	42.8	0.72913	0.00202536
13	14dpf	50μg/g_20210319 (50)	15.3	94.7	0.644225	0.00178951	22.8	43.6	0.735347	0.00204263
14	14dpf	50μg/g_20210329(01)	123.2	79.2	1.01205	0.00281124	81	114.6	0.925376	0.00257049
15	14dpf	50μg/g_20210329(02)	71.5	32.8	0.831416	0.00230949	87	38	0.986773	0.00274104
16	14dpf	50μg/g_20210329(03)	58.9	143.6	0.804241	0.002234	83	33.3	0.834941	0.00231928
17	14dpf	50μg/g_20210329(04)	215.5	5.2	0.591655	0.00164349	49.8	73.5	0.752624	0.00209062
18	14dpf	50μg/g_20210329(05)	60.5	87.1	0.733009	0.00203614	25.5	9.5	1.04451	0.00290142
19	14dpf	50μg/g_20210329(06)	12	84.4	0.989928	0.0027498	28.8	63.2	0.745602	0.00207112
20	14dpf	50μg/g_20210329(07)	0	58.2	0.594084	0.00165023	57.9	107.6	0.560559	0.00155711
21	14dpf	50μg/g_20210329(08)	31.6	29.7	0.689391	0.00191498	43.6	38.8	0.763719	0.00212144
22	14dpf	50μg/g_20210329(09)	89.5	73.4	0.704551	0.00195709	117	67.5	0.607073	0.00168631
23	14dpf	50μg/g_20210319 (12)	51.1	27	0.548449	0.00152347	54.3	85.6	0.535486	0.00148746
24	14dpf	50μg/g_20210319 (15)	0	43.2	0.992821	0.00275783	7	9.7	1.09157	0.00303214
25	14dpf	50μg/g_20210319 (16)	38.4	0	0.730248	0.00202847	32.8	36.6	0.728686	0.00202413
26	14dpf	50μg/g_20210319 (20)	0	155.2	0.766782	0.00212995	16.5	37.1	1.17526	0.00326462
27	14dpf	50μg/g_20210319 (22)	144	26.3	0.904359	0.00251211	10.6	31.8	0.725609	0.00201558
28	14dpf	50μg/g_20210319 (25)	8	3.7	0.690983	0.0019194	64	53.4	0.95488	0.00265244
29	14dpf	50μg/g_20210319 (26)	0	0	0.990304	0.00275085	68.8	49.9	0.772523	0.0021459
30	14dpf	50μg/g_20210319 (27)	0	0	0.232473	0.000645757	34.8	21.5	0.358744	0.000996511
31	14dpf	50μg/g_20210319 (28)	20.2	37.6	1.06312	0.00295311	15.3	13.7	1.13527	0.00315352
32	14dpf	50μg/g_20210319 (51)	177.9	0	0.187378	0.000520495	177.4	105.6	0.195321	0.000542558
33	14dpf	50μg/g_20210319 (52)	189.9	42.6	0.653413	0.00181504	45.1	35.8	0.932266	0.00258963
34	14dpf	50μg/g_20210319 (53)	19.3	0	1.07473	0.00298535	62.4	94.7	0.997591	0.00277109
35	14dpf	50μg/g_20210319 (54)	0	24.8	1.64587	0.00457187	22.4	61.2	1.37561	0.00382114
36	14dpf	50μg/g_20210329(10)	0	90.5	0.982344	0.00272873	38.1	26.1	1.21	0.0033611
37	14dpf	50μg/g_20210329(11)	142.5	65.7	1.25805	0.00349457	93.9	47.4	1.19811	0.00332808
38	14dpf	50μg/g_20210329(12)	4	88.2	0.849694	0.00236026	134.7	54	0.522284	0.00145079
39	14dpf	50μg/g_20210225 (07)	0	0	0.846536	0.00235149	14.8	26.5	0.875851	0.00243292
40	14dpf	50μg/g_20210225 (11)	82.8	36	1.01994	0.00283318	38.3	52.6	1.36436	0.00378989
41	14dpf	50μg/g_20210225 (12)	0	0	0.110035	0.000305653	48.2	24.4	1.63996	0.00455543
42	14dpf	50μg/g_20210225 (13)	33.2	63.1	0.509074	0.00141409	127.6	60.8	0.653334	0.00181482
43	14dpf	50μg/g_20210225 (15)	76.9	2.4	0.845999	0.00235	41.5	43.6	0.48255	0.00134042
44	14dpf	50μg/g_20210225 (18)	58.2	0.5	0.909387	0.00252608	17	35.4	1.13662	0.00315728
45	14dpf	50μg/g_20210225 (19)	195.2	12.8	1.44332	0.00400921	47	20.2	1.70447	0.00473463
46	14dpf	50μg/g_20210225 (20)	41.5	40.3	1.83387	0.00509409	105.4	36	1.41666	0.00393517
47	14dpf	50μg/g_20210225 (21)	204	0	0.79744	0.00221511	111.7	49.7	1.17259	0.0032572
48	14dpf	50μg/g_20210225 (24)	176.2	5.3	1.10044	0.00305676	85.1	33.6	1.18051	0.00327918
49	14dpf	50μg/g_20210225 (25)	35.1	69.6	1.24199	0.00344997	33.1	14.8	1.27374	0.00353816
50	14dpf	50μg/g_20210225 (26)	47.5	0	1.75788	0.00488301	43.2	75.7	1.34568	0.00373799
51	14dpf	50μg/g_20210225 (30)	56.6	90.1	0.81708	0.00226967	30.6	84.9	0.897665	0.00249351
52	14dpf	50μg/g_20210225 (32)	77.9	26.7	1.04444	0.00290124	68.1	23.2	1.31846	0.00366239
53	14dpf	50μg/g_20210319 (55)	249	0	0.945948	0.00262763	58.1	20.7	1.35519	0.00376442
54	14dpf	50μg/g_20210225 (42)	243.6	0	1.13273	0.00314648	75.1	86.6	0.814858	0.0022635
55	14dpf	50μg/g_20210225 (43)	209.1	23.3	1.4326	0.00397944	68.2	27.2	1.15709	0.00321413
56	14dpf	50μg/g_20210225 (01)	298.9	37.4	0.857991	0.00238331	182.3	81.3	0.814466	0.0022624
57	14dpf	50μg/g_20210319 (56)	0	41.4	0.311081	0.000864114	151.1	9.5	0.520766	0.00144657
58	14dpf	50μg/g_20210319 (57)	13.2	7.5	0.943364	0.00262046	31.2	128.8	0.857688	0.00238247
59	14dpf	50μg/g_20210225 (44)	0	1.2	0.375908	0.00104419	17.5	183	0.654094	0.00181693
60	14dpf	50μg/g_20210225 (45)	360	0	0.170433	0.000473426	113.5	7.1	1.01919	0.00283109
61	14dpf	50μg/g_20210225 (46)	0	0.1	1.28613	0.00357258	1.2	102.2	1.6937	0.00470471
62	14dpf	50μg/g_20210225 (47)	57.8	99.3	1.07222	0.00297839	4.4	115.6	1.37316	0.00381434
63	14dpf	50μg/g_20210225 (48)	0.7	128.2	1.43382	0.00398283	11.3	59.5	2.20595	0.00612765
64	14dpf	50μg/g_20210225 (49)	66.5	36.6	0.930287	0.00258413	93.6	12.2	0.999797	0.00277721
65	14dpf	50μg/g_20210225 (50)	11.9	227.3	1.2176	0.00338222	1.6	51.4	1.46834	0.00407872
66	14dpf	50μg/g_20210225 (51)	42.6	0	1.36611	0.00379475	35.3	6.3	1.06755	0.00296542
67	14dpf	50μg/g_20210319 (58)	111	8.6	1.24232	0.00345089	44.1	14.1	1.55303	0.00431396
68	14dpf	50μg/g_20210329(13)	99.7	32.7	0.900418	0.00250116	116.6	23.2	0.639207	0.00177557
69	14dpf	50μg/g_20210329(14)	0	0	0.0802091	0.000222803	33.1	133.5	0.199842	0.000555115
70	14dpf	50μg/g_20210329(15)	13.5	0	1.18146	0.00328182	52.9	9	1.05243	0.00292341
71	14dpf	50μg/g_20210329(16)	16.4	65.3	0.816569	0.00226825	35	126.2	0.857701	0.0023825
72	14dpf	50μg/g_20210329(17)	8.8	0	1.29871	0.00360753	140.9	28.5	0.70647	0.00196242
73	14dpf	50μg/g_20210329(18)	1.2	18.2	0.816467	0.00226796	5	42.2	1.10332	0.00306476
74	14dpf	50μg/g_20210319 (03)	44	0	0.644018	0.00178894	82.4	23.2	0.547509	0.00152086
75	14dpf	50μg/g_20210319 (07)	71.9	12.1	0.836027	0.0023223	75.6	12.4	0.994337	0.00276205
76	14dpf	50μg/g_20210319 (21)	42.2	15.7	0.984896	0.00273582	5.4	20.8	1.06461	0.00295724
77	14dpf	50μg/g_20210319 (23)	94	0	0.54529	0.0015147	176.4	6.4	0.59579	0.00165497
78	14dpf	50μg/g_20210319 (24)	24.2	9.9	1.0603	0.00294528	7.5	69.7	1.05815	0.00293929
79	14dpf	50μg/g_20210319 (59)	178.2	36.3	0.75328	0.00209244	86.4	27.2	0.680591	0.00189053
80	14dpf	50μg/g_20210319 (60)	175.9	4.7	0.950611	0.00264058	1.8	24.9	1.59521	0.00443113
81	14dpf	50μg/g_20210319 (61)	66.4	36.6	1.35125	0.00375347	5.2	32	1.02235	0.00283985
82	14dpf	50μg/g_20210319 (62)	195.8	69.6	0.90141	0.00250392	23.1	5	0.923439	0.00256511
83	14dpf	50μg/g_20210329(19)	116.6	0	0.963086	0.00267524	90.4	12.4	0.738444	0.00205123
84	14dpf	50μg/g_20210225 (02)	0	195.7	0.191922	0.000533117	10.6	82.7	0.759595	0.00210999
85	14dpf	50μg/g_20210225 (03)	0	192.6	0.470653	0.00130737	11.6	199	0.514385	0.00142885
86	14dpf	50μg/g_20210225 (04)	173.7	14.9	0.433237	0.00120344	111.6	14.6	0.773343	0.00214818
87	14dpf	50μg/g_20210225 (08)	25.9	15.2	0.967204	0.00268668	16	129	0.721796	0.00200499
88	14dpf	50μg/g_20210225 (09)	231.4	0	0.799602	0.00222112	14.4	182.2	0.599248	0.00166458
89	14dpf	50μg/g_20210225 (10)	0	0	0.0954525	0.000265146	27.8	129.3	0.718909	0.00199697
90	14dpf	50μg/g_20210225 (29)	14.2	20.4	1.1467	0.00318526	10.9	72.1	0.749283	0.00208134
91	14dpf	50μg/g_20210225 (31)	0	168.2	0.749707	0.00208252	107.4	13.7	1.2582	0.003495
92	14dpf	50μg/g_20210319 (63)	0	0	0.0637105	0.000176974	0	0	0.0390686	0.000108524
93	14dpf	50μg/g_20210319 (14)	0	7.4	1.28895	0.00358041	0	0	0.186458	0.000517938
94	14dpf	50μg/g_20210204 (2)	0	89.8	0.0436928	0.000121369	0	0	0.05599	0.000155528
95	14dpf	50μg/g_20210225 (16)	0	0	0.110917	0.000308102	0	0	0.165178	0.000458827
96	14dpf	50μg/g_20210319 (64)	302.8	0	0.862298	0.00239527	0	173.6	0.466727	0.00129646
97	14dpf	50μg/g_20210319 (65)	149	4.1	1.13615	0.00315598	144.3	0	1.08906	0.00302516
98	14dpf	50μg/g_20210319 (66)	0	0	0.0947532	0.000263203	13.8	0	0.53869	0.00149636
99	14dpf	50μg/g_20210319 (67)	222.9	0	0.801862	0.00222739	352.5	0	0.068599	0.000190553
100	14dpf	50μg/g_20210319 (68)	0	0	0.175598	0.000487774	114.7	0	0.35416	0.000983778
101	14dpf	50μg/g_20210319 (69)	0	61.4	0.574421	0.00159561	94.7	0	0.400377	0.00111216
102	14dpf	50μg/g_20210225 (52)	116.7	31.5	0.862642	0.00239623	0	154.1	0.883411	0.00245392
103	14dpf	50μg/g_20210225 (53)	0	96.5	1.23809	0.00343914	0	189.9	0.160069	0.000444637
104	14dpf	50μg/g_20210319 (70)	0	104.1	0.298998	0.000830551	92.4	0	0.328745	0.00091318
105	14dpf	50μg/g_20210329(20)	0.7	53.5	0.522278	0.00145077	0	8.6	0.52756	0.00146545
106	14dpf	50μg/g_20210329(21)	156.4	7.3	1.00371	0.00278808	275.9	0	0.522009	0.00145002
107	14dpf	50μg/g_20210319 (01)	260.6	0	0.429096	0.00119193	201.9	0	0.449947	0.00124985
108	14dpf	50μg/g_20210319 (02)	0	95.2	0.0673384	0.000187051	0	263.6	0.162796	0.00045221
109	14dpf	50μg/g_20210319 (04)	64.6	16.8	0.749642	0.00208234	28.8	0	0.998301	0.00277306
110	14dpf	50μg/g_20210319 (05)	0	0	0.0846553	0.000235154	25.1	0	0.178354	0.000495428
111	14dpf	50μg/g_20210319 (06)	184.6	0	0.728689	0.00202414	50.3	0	1.11943	0.00310953
112	14dpf	50μg/g_20210319 (08)	190.8	0	0.992486	0.00275691	50.6	0	1.16426	0.00323405
113	14dpf	50μg/g_20210319 (13)	22.2	0	0.118399	0.000328886	70.1	0	0.56645	0.00157347
114	14dpf	50μg/g_20210204 (1)	0	258	0.149992	0.000416645	0	322.7	0.0589699	0.000163805
115	14dpf	50μg/g_20210319 (71)	0	40.8	0.141739	0.00039372	349.5	0	0.0510637	0.000141844
116	14dpf	50μg/g_20210319 (72)	0	106.4	0.573332	0.00159259	0	24.6	0.867786	0.00241052
117	14dpf	50μg/g_20210225 (05)	360	0	0.0711144	0.00019754	0	279.8	0.731996	0.00203332
118	14dpf	50μg/g_20210225 (06)	0	0	0.114632	0.000318422	0	115.5	0.592364	0.00164546
119	14dpf	50μg/g_20210225 (14)	8.3	108.4	0.867678	0.00241022	0	76.2	0.919757	0.00255488
120	14dpf	50μg/g_20210225 (17)	0	16.4	0.307718	0.000854772	0	103.8	0.338279	0.000939664
121	14dpf	50μg/g_20210225 (22)	26.6	0	1.32261	0.00367391	26.7	0	1.29467	0.0035963
122	14dpf	50μg/g_20210225 (23)	0	0	0.89909	0.00249747	0	49.9	0.56686	0.00157461
123	14dpf	50μg/g_20210225 (27)	14.6	0	0.258896	0.000719157	14.4	0	0.254873	0.00070798
124	14dpf	50μg/g_20210225 (28)	0	0	0.125247	0.000347909	0	294.5	0.0953054	0.000264737
Number	Age	Experiment title	With social stimulus				Without social stimulus
			Time spent in social zone (s)	Time spent in control zone (s)	Total distance (m)	Average velocity (m/s)	Time spent in social zone (s)	Time spent in control zone (s)	Total distance (m)	Average velocity (m/s)
1	21dpf	control_20210327(1)	315.5	0	0.565834	0.00157176	39.7	30.2	1.3785	0.00382917
2	21dpf	control_20210327(2)	144.6	35	1.30268	0.00361854	42.7	93.2	1.50544	0.00418177
3	21dpf	control_20210327(3)	269	0	1.66819	0.00463386	27.2	35.4	1.82714	0.00507539
4	21dpf	control_20210327(4)	225.3	0	0.499993	0.00138887	9.4	13.7	1.06066	0.00294627
5	21dpf	control_20210327(5)	187.5	0	0.472476	0.00131243	30.7	83.3	1.6541	0.00459472
6	21dpf	control_20210327(6)	342.4	5.2	1.20821	0.00335614	32.5	73.3	1.01983	0.00283287
7	21dpf	control_20210327(7)	12.5	113.8	0.90614	0.00251705	66.4	49.1	1.09656	0.00304599
8	21dpf	control_20210327(8)	32.3	44.7	0.904348	0.00251208	82.4	41.7	1.00116	0.00278099
9	21dpf	control_20210327(9)	313.3	1.8	0.475499	0.00132083	13.6	5.4	1.42891	0.00396919
10	21dpf	control_20210327(10)	0	193	0.812948	0.00225819	105.7	100	0.811585	0.0022544
11	21dpf	control_20210327(11)	306.2	0	0.662875	0.00184132	33.4	90.8	0.997677	0.00277133
12	21dpf	control_20210327(12)	245.9	0	0.4362	0.00121167	120.7	40.8	0.776883	0.00215801
13	21dpf	control_20210327(13)	212.6	0	0.991812	0.00275503	64.5	21.6	1.27516	0.00354212
14	21dpf	control_20210327(14)	162.9	0	0.892363	0.00247879	32.2	47.3	1.09914	0.00305317
15	21dpf	control_20210327(15)	0	94.8	0.489904	0.00136084	29.6	27.8	0.92341	0.00256503
16	21dpf	control_20210327(16)	326.6	0	1.1048	0.0030689	104.8	75.3	1.29087	0.00358576
17	21dpf	control_20210327(17)	231.2	16.5	1.17036	0.00325101	49.9	78.4	1.48993	0.00413869
18	21dpf	control_20210327(18)	17	0	0.707528	0.00196535	67.3	58.6	1.10854	0.00307928
19	21dpf	control_20210327(19)	168.3	0	0.165661	0.00046017	34.5	41.6	0.765902	0.00212751
20	21dpf	control_20210327(20)	115.9	82.3	0.369991	0.00102775	59	105.4	0.679821	0.00188839
21	21dpf	control_20210327(21)	342.7	0	1.74935	0.0048593	38.9	102.1	1.26906	0.00352516
22	21dpf	control_20210327(22)	295	21.5	0.974956	0.00270821	121.1	47.3	1.10132	0.00305923
23	21dpf	control_20210327(23)	247.9	41.3	0.723631	0.00201009	30.3	36.4	1.0935	0.0030375
24	21dpf	control_20210327(24)	0	0	0.890681	0.00247412	28.7	32.2	1.32553	0.00368202
25	21dpf	control_20210327(25)	0	55.6	0.16277	0.000452139	34.5	98.4	0.956659	0.00265739
26	21dpf	control_20210327(26)	126.4	54.7	0.865673	0.00240465	51.8	67.8	1.13886	0.00316349
27	21dpf	control_20210327(27)	255.4	0	0.792542	0.00220151	17.5	15.5	1.40324	0.00389789
28	21dpf	control_20210327(28)	183.2	10.9	0.618523	0.00171812	67.5	28.3	0.921843	0.00256068
29	21dpf	control_20210327(29)	127.1	46.5	0.568738	0.00157983	48.8	18.9	1.21747	0.00338186
30	21dpf	control_20210327(30)	156.2	17.2	0.801535	0.00222649	18.8	7.3	1.19537	0.00332048
31	21dpf	control_20210327(31)	11.8	107.4	0.700864	0.00194685	75.4	69.2	0.642285	0.00178413
32	21dpf	control_20210327(32)	312.2	13.8	1.16861	0.00324615	63.4	51.9	1.37086	0.00380795
33	21dpf	control_20210327(33)	137.2	64	0.707019	0.00196394	32.8	77.8	0.966555	0.00268488
34	21dpf	control_20210327(34)	242.9	0	0.746104	0.00207251	164.1	81.8	0.910289	0.00252858
35	21dpf	control_20210327(35)	61.2	0	0.479022	0.00133062	66.4	79	0.633865	0.00176074
36	21dpf	control_20210327(36)	288.6	21.2	1.7983	0.00499529	92.4	91.6	1.20977	0.00336047
37	21dpf	control_20210327(37)	1.4	18.1	0.467925	0.00129979	36.7	68.8	0.972951	0.00270264
38	21dpf	control_20210327(38)	26.2	10.5	0.761422	0.00211506	15.4	39.8	1.15988	0.0032219
39	21dpf	control_20210327(39)	244.3	0	0.538562	0.001496	32.4	15.3	1.14511	0.00318085
40	21dpf	control_20210327(40)	277.5	8.9	0.831368	0.00230935	14.2	20.4	1.69907	0.00471964
41	21dpf	control_20210327(41)	0	43.6	0.752764	0.00209101	76.9	63.7	0.771419	0.00214283
42	21dpf	control_20210327(42)	330.4	0	0.918798	0.00255222	103.3	88.9	0.89368	0.00248244
43	21dpf	control_20210327(43)	23.8	0	1.13364	0.00314901	7.8	22.9	1.25694	0.0034915
44	21dpf	control_20210327(44)	207.8	10.4	1.02811	0.00285586	65.8	84.1	0.886904	0.00246362
45	21dpf	control_20210327(45)	0	123.3	0.28178	0.000782724	79.6	49.7	1.85448	0.00515135
46	21dpf	control_20210327(46)	160.2	8.6	1.16086	0.00322462	24.5	73	0.843622	0.00234339
47	21dpf	control_20210327(47)	6.1	204	0.375099	0.00104194	65.6	119.6	0.891822	0.00247728
48	21dpf	control_20210327(48)	305.4	7.4	0.681098	0.00189194	38.2	84.5	1.1013	0.00305916
49	21dpf	control_20210327(49)	0.5	16	0.849184	0.00235884	60.5	70.1	1.44117	0.00400326
50	21dpf	control_20210327(50)	359.8	0	0.968726	0.00269091	36.6	17.2	1.97749	0.00549304
51	21dpf	control_20210327(51)	325.7	5.8	0.644047	0.00178902	32.9	84.3	1.39005	0.00386125
52	21dpf	control_20210327(52)	165.6	0	0.762394	0.00211776	88.8	33.9	1.01023	0.00280618
53	21dpf	control_20210327(53)	43.8	118	0.713229	0.00198119	48	102.6	1.52451	0.00423475
54	21dpf	control_20210327(54)	339.6	0	1.3636	0.00378776	84.6	62.9	1.59365	0.00442682
55	21dpf	control_20210327(55)	235.6	58.1	0.958084	0.00266134	100	39.4	1.06808	0.0029669
56	21dpf	control_20210327(56)	0	3	0.867499	0.00240972	26.4	42.6	0.942826	0.00261896
57	21dpf	control_20210327(57)	136.5	1.7	1.0862	0.00301721	26	55.2	0.674508	0.00187363
58	21dpf	control_20210327(58)	146.9	54.7	0.782378	0.00217327	36.7	19.6	1.2566	0.00349057
59	21dpf	control_20210327(59)	48.8	0	1.47746	0.00410405	115.1	39.6	0.804963	0.00223601
60	21dpf	control_20210327(60)	113.1	141.1	0.584919	0.00162477	82.6	87.8	0.746826	0.00207452
61	21dpf	control_20210302 (9)	0	280.7	0.438957	0.00121933	61.9	116.6	0.846683	0.0023519
62	21dpf	control_20210302 (17)	346.3	0	0.329444	0.000915121	30.6	59.7	0.782457	0.00217349
63	21dpf	control_20210302 (22)	360	0	0.250639	0.000696219	131.3	99.3	0.362411	0.0010067
64	21dpf	control_20210302 (27)	0	0	0.167363	0.000464898	79.8	67.1	1.42382	0.00395505
65	21dpf	control_20210302 (33)	136.7	45.5	0.843858	0.00234405	80.5	40	1.03741	0.00288168
66	21dpf	control_20210302 (34)	54.3	0	0.195999	0.000544442	191.5	97.5	0.836045	0.00232235
67	21dpf	control_20210311 (3)	118	0	0.735586	0.0020433	57.4	85.6	0.740085	0.00205579
68	21dpf	control_20210302 (40)	343.7	0	0.597166	0.00165879	98.4	40.5	0.717878	0.00199411
69	21dpf	control_20210327(61)	66	246.4	1.27114	0.00353095	169.7	7.6	0.919592	0.00255442
70	21dpf	control_20210327(63)	0	33	1.57109	0.00436414	21.7	105.4	1.36976	0.0038049
71	21dpf	control_20210327(64)	183.8	31.3	1.68172	0.00467146	148.4	4.9	1.0856	0.00301557
72	21dpf	control_20210327(65)	245.1	0	1.54941	0.00430393	23.7	102.9	1.69389	0.00470524
73	21dpf	control_20210327(67)	93.4	252.7	0.330482	0.000918006	178.1	9.8	1.17665	0.00326847
74	21dpf	control_20210327(68)	164	21.1	1.16854	0.00324595	97.2	1.1	1.22328	0.00339801
75	21dpf	control_20210327(69)	204.2	0	0.86654	0.00240705	136.5	42.8	0.820995	0.00228054
76	21dpf	control_20210327(70)	332.6	6	1.03733	0.00288147	7.4	42	1.40895	0.00391375
77	21dpf	control_20210327(71)	202.7	0	0.761666	0.00211574	138.5	26.6	0.723579	0.00200994
78	21dpf	control_20210327(72)	0	62.6	0.344229	0.000956192	61.4	12.2	0.861818	0.00239394
79	21dpf	control_20210327(73)	89.4	0	0.573457	0.00159294	5.2	28	0.860613	0.00239059
80	21dpf	control_20210327(75)	0	55.5	0.361506	0.00100418	138.7	10.5	0.997889	0.00277191
81	21dpf	control_20210327(76)	341.6	0	1.36733	0.00379815	124.2	15.9	1.37329	0.00381469
82	21dpf	control_20210327(77)	195.8	86.8	1.06947	0.00297074	82.3	3.5	0.988346	0.00274541
83	21dpf	control_20210327(78)	349.4	0	1.35144	0.003754	27.1	135.2	1.17517	0.00326435
84	21dpf	control_20210327(79)	0	103.6	0.94402	0.00262228	14.3	77.2	1.24721	0.00346448
85	21dpf	control_20210327(80)	260.6	14	1.02927	0.00285908	163.1	24	0.943016	0.00261949
86	21dpf	control_20210327(81)	1.8	4.3	2.13377	0.00592714	13.4	115.3	1.35351	0.00375976
87	21dpf	control_20210327(82)	314.4	0	0.873672	0.00242687	157.1	2.7	1.18475	0.00329097
88	21dpf	control_20210327(83)	227.7	0	0.949189	0.00263664	6.3	0.6	1.43095	0.00397486
89	21dpf	control_20210327(84)	25.9	29	0.908933	0.00252481	6.4	117.9	0.827826	0.00229952
90	21dpf	control_20210327(85)	221.4	11.9	0.999505	0.0027764	100.6	21	1.18458	0.0032905
91	21dpf	control_20210327(86)	324.4	0	0.96971	0.00269364	213.6	32.1	0.822262	0.00228406
92	21dpf	control_20210327(87)	85.8	93	0.939773	0.00261048	20.9	200.3	0.841867	0.00233852
93	21dpf	control_20210327(88)	22	169.8	0.786608	0.00218502	104.3	11.5	1.20814	0.00335594
94	21dpf	control_20210327(89)	224.2	61.4	1.05119	0.00291996	107.3	24.6	0.989395	0.00274832
95	21dpf	control_20210327(90)	283.6	0	0.835591	0.00232109	11.7	56.9	0.928757	0.00257988
96	21dpf	control_20210327(91)	0	275	0.216189	0.000600524	47.6	143.4	0.712885	0.00198024
97	21dpf	control_20210327(92)	344.9	0	0.815889	0.00226636	17.7	175.6	0.830956	0.00230821
98	21dpf	control_20210327(93)	25.1	17.2	0.894045	0.00248346	46.2	159.8	0.625786	0.00173829
99	21dpf	control_20210327(97)	252.4	22.2	0.968579	0.0026905	36.7	121.5	1.08987	0.00302742
100	21dpf	control_20210327(98)	0	153.4	0.117838	0.000327327	8.7	191.8	1.08985	0.00302736
101	21dpf	control_20210327(99)	0	10.3	1.29953	0.00360982	0.4	101.4	1.14422	0.0031784
102	21dpf	control_20210327(100)	54.4	17	1.32709	0.00368636	25.8	116.8	1.39115	0.0038643
103	21dpf	control_20210327(101)	73.2	3.8	1.08501	0.00301392	71.8	19.3	1.16188	0.00322745
104	21dpf	control_20210327(102)	0	123.5	1.41285	0.00392459	30.1	106.8	1.37843	0.00382899
105	21dpf	control_20210327(103)	0	279	0.235529	0.000654248	55.8	234.1	0.372405	0.00103446
106	21dpf	control_20210327(104)	123.1	0	0.187314	0.000520316	86.6	19	0.93273	0.00259092
107	21dpf	control_20210327(105)	225.7	27.8	1.00321	0.0027867	98.4	20.1	1.29627	0.00360075
108	21dpf	control_20210327(106)	188.4	39.3	1.17681	0.00326892	87.6	13	1.30591	0.00362754
109	21dpf	control_20210327(107)	177.3	0	0.0261348	7.25967e-05	259.9	15.5	0.154557	0.000429325
110	21dpf	control_20210327(108)	46.1	89.7	0.493792	0.00137165	49.8	1	0.564864	0.00156907
111	21dpf	control_20210327(109)	0	204.8	0.272459	0.000756832	29.1	171.6	0.701544	0.00194873
112	21dpf	control_20210327(110)	115.7	57.1	1.11915	0.00310875	66.8	3.4	1.0944	0.00303999
113	21dpf	control_20210327(111)	8.6	20.8	0.873039	0.00242511	2.4	13.2	1.12289	0.00311915
114	21dpf	control_20210327(112)	55.2	6	0.637298	0.00177027	0.2	24	0.822666	0.00228518
115	21dpf	control_20210302 (13)	154	0	0.609444	0.0016929	66.6	5.5	0.934939	0.00259705
116	21dpf	control_20210302 (18)	0	276.2	0.199692	0.0005547	147.9	19.1	0.852231	0.00236731
117	21dpf	control_20210302 (35)	48.6	19.2	0.727947	0.00202208	60.4	9.8	0.429022	0.00119173
118	21dpf	control_20210302 (38)	0	77.3	0.213695	0.000593598	13.2	187.8	0.759471	0.00210964
119	21dpf	control_20210302 (6)	353.9	0	0.205653	0.000571259	10.9	47.8	0.237899	0.00066083
120	21dpf	control_20210302 (14)	0	69.2	0.267056	0.000741822	0	0	0.215368	0.000598245
121	21dpf	control_20210302 (19)	5.2	0	0.233321	0.000648114	0	0	0.181222	0.000503394
122	21dpf	control_20210302 (36)	0	0	0.0930005	0.000258335	0	0	0.138147	0.00038374
123	21dpf	control_20210311 (7)	0	0	0.0184097	5.11382e-05	0	0	0.100762	0.000279895
124	21dpf	control_20210311 (8)	0	0	0.0218051	6.05697e-05	0	0	0.0461317	0.000128144
125	21dpf	control_20210327(113)	351.2	0	1.28746	0.00357628	148.4	0	0.692746	0.00192429
126	21dpf	control_20210327(114)	353.6	0	1.62085	0.00450236	157.7	0	1.0247	0.00284638
127	21dpf	control_20210327(115)	129.8	16.7	0.47511	0.00131975	111.2	0	0.364253	0.00101182
128	21dpf	control_20210327(116)	0	162.6	0.320163	0.000889341	0	119.3	0.334072	0.000927976
129	21dpf	control_20210327(117)	0	214	1.21336	0.00337043	0	250.5	1.32923	0.00369232
130	21dpf	control_20210327(118)	0	52.8	1.42187	0.00394963	13	0	1.38472	0.00384644
131	21dpf	control_20210327(119)	245.5	0	0.150979	0.000419387	0	148.5	0.339219	0.000942275
132	21dpf	control_20210327(120)	0.6	0	0.28843	0.000801193	0	180.8	0.484223	0.00134507
133	21dpf	control_20210327(121)	0	226.1	0.752972	0.00209159	0	199	0.944227	0.00262285
134	21dpf	control_20210327(122)	2.5	0	1.01269	0.00281303	103.8	0	0.640099	0.00177805
135	21dpf	control_20210327(123)	0	211.3	1.05266	0.00292407	0	186	1.06052	0.00294589
136	21dpf	control_20210327(124)	0	0	0.147279	0.000409107	0	247.2	0.372846	0.00103568
137	21dpf	control_20210327(125)	2.3	4.4	0.719967	0.00199991	0	328.6	0.816702	0.00226862
138	21dpf	control_20210302 (10)	0	233.6	0.287584	0.000798844	0	76.7	0.271163	0.00075323
139	21dpf	control_20210302 (15)	241.9	0	0.401299	0.00111472	154.9	0	0.35688	0.000991334
140	21dpf	control_20210302 (16)	0	0	0.0605213	0.000168115	0	92.2	0.465779	0.00129383
141	21dpf	control_20210302 (1)	0	339.7	0.227802	0.000632783	0	193.9	0.275679	0.000765774
142	21dpf	control_20210302 (2)	0	285.5	0.318396	0.000884432	138.7	0	0.53898	0.00149717
143	21dpf	control_20210311 (1)	2.6	93.8	1.38863	0.00385729	0	100.5	1.44785	0.00402181
144	21dpf	control_20210311 (2)	0	0	1.07594	0.00298871	0	272.2	0.812901	0.00225806
145	21dpf	control_20210302 (20)	192.3	0	0.192759	0.000535442	98.4	0	0.120444	0.000334567
146	21dpf	control_20210302 (21)	30.5	72.9	0.324658	0.000901828	0	207.5	0.504077	0.00140021
147	21dpf	control_20210302 (24)	0	0	0.0748725	0.000207979	0	357.3	0.272488	0.000756912
148	21dpf	control_20210302 (25)	0	123.3	0.262641	0.000729558	117.4	0	0.227549	0.00063208
149	21dpf	control_20210302 (26)	0	198.2	0.158102	0.000439173	136.8	0	0.23337	0.00064825
150	21dpf	control_20210302 (28)	221.8	32.6	0.750284	0.00208412	54.6	0	0.187617	0.000521158
151	21dpf	control_20210302 (29)	0	360	0.0743053	0.000206404	0	360	0.236354	0.000656539
152	21dpf	control_20210302 (31)	0	0	0.0603268	0.000167574	85.6	0	0.185135	0.000514264
153	21dpf	control_20210302 (32)	0	0	0.0705439	0.000195955	0	292.3	0.256192	0.000711646
154	21dpf	control_20210302 (37)	0	159.6	0.241525	0.000670903	0	73.8	0.260565	0.000723792
155	21dpf	control_20210302 (3)	0	360	0.229017	0.00063616	0	360	0.243875	0.000677431
156	21dpf	control_20210311 (4)	7.7	97.9	1.00192	0.00278312	0	142	0.694348	0.00192874
157	21dpf	control_20210302 (39)	18.2	0	0.273115	0.000758653	0	170.8	0.557835	0.00154954
158	21dpf	control_20210302 (5)	0	356.1	0.197242	0.000547895	0	360	0.199334	0.000553707
159	21dpf	control_20210311 (6)	182	0	0.493624	0.00137118	72.8	0	0.509001	0.00141389
160	21dpf	control_20210302 (7)	0	0	0.177328	0.000492579	360	0	0.1557	0.0004325
Number	Age	Experiment title	With social stimulus				Without social stimulus
			Time spent in social zone (s)	Time spent in control zone (s)	Total distance (m)	Average velocity (m/s)	Time spent in social zone (s)	Time spent in control zone (s)	Total distance (m)	Average velocity (m/s)
1	21dpf	PBS_20210326(01)	128.2	0.4	1.23134	0.0034204	57.9	115.1	1.3369	0.00371361
2	21dpf	PBS_20210326(02)	30.8	105.7	1.1327	0.00314639	40.2	89.2	1.59374	0.00442706
3	21dpf	PBS_20210326(03)	242.4	0	0.201628	0.000560078	44.6	104.2	0.342258	0.000950717
4	21dpf	PBS_20210326(04)	49.6	0	1.55509	0.0043197	74.1	25	1.31322	0.00364783
5	21dpf	PBS_20210326(05)	44.3	112.5	0.896181	0.00248939	30.7	66.1	1.39574	0.00387706
6	21dpf	PBS_20210326(06)	17.6	34	0.485038	0.00134733	53.9	63.3	0.974456	0.00270682
7	21dpf	PBS_20210326(07)	52.1	33.5	1.39102	0.00386395	34.8	68.3	1.95161	0.00542114
8	21dpf	PBS_20210326(08)	283.5	4.6	0.873793	0.0024272	9.9	14.9	1.33186	0.00369961
9	21dpf	PBS_20210326(09)	59	7.8	1.29949	0.00360969	51.6	21	1.415	0.00393054
10	21dpf	PBS_20210326(10)	227.4	26	1.09406	0.00303904	58.5	30.5	1.67796	0.004661
11	21dpf	PBS_20210326(11)	216.2	15	1.29113	0.00358648	71.3	65.9	1.84026	0.00511182
12	21dpf	PBS_20210326(12)	170.2	0	2.28553	0.00634869	66.3	39.1	2.07544	0.00576511
13	21dpf	PBS_20210326(13)	337.7	0	1.82698	0.00507494	74.3	58.3	2.25322	0.00625896
14	21dpf	PBS_20210326(14)	81.2	0	1.50523	0.00418121	19.7	18.9	2.21149	0.00614303
15	21dpf	PBS_20210326(15)	9.5	10.2	1.4824	0.00411777	24.7	44.6	1.12862	0.00313507
16	21dpf	PBS_20210326(16)	226.6	0	0.681268	0.00189241	73.7	89.2	0.448665	0.00124629
17	21dpf	PBS_20210326(17)	198.9	58.6	1.44716	0.00401988	83.6	44.4	1.35588	0.00376632
18	21dpf	PBS_20210326(18)	213.6	24.4	1.34601	0.00373893	39	44.9	1.24789	0.00346635
19	21dpf	PBS_20210326(19)	95.4	208.8	0.82177	0.0022827	13.6	34.3	1.52415	0.00423375
20	21dpf	PBS_20210326(20)	55.4	44.8	0.320731	0.00089092	119.8	45.1	1.16609	0.00323913
21	21dpf	PBS_20210326(21)	338.3	0	1.21898	0.00338606	92.9	46.6	0.992711	0.00275753
22	21dpf	PBS_20210326(22)	360	0	1.08946	0.00302628	45.2	123.6	1.34649	0.00374025
23	21dpf	PBS_20210326(23)	143.3	17.9	0.728341	0.00202317	97.8	55.7	1.79363	0.0049823
24	21dpf	PBS_20210326(24)	221.6	0	1.53137	0.00425382	92.3	95.4	1.2849	0.00356915
25	21dpf	PBS_20210326(25)	233.1	35.7	1.51829	0.00421746	114.8	77.4	1.7699	0.00491638
26	21dpf	PBS_20210326(26)	5.9	204.3	0.299994	0.000833318	104.8	82.2	1.64513	0.00456982
27	21dpf	PBS_20210311(01)	150.8	0	1.00736	0.00279822	69.8	34.5	1.03949	0.00288747
28	21dpf	PBS_20210326(27)	75	99.8	1.0015	0.00278194	38.6	110.2	1.1791	0.00327529
29	21dpf	PBS_20210326(28)	271.3	18.5	1.37792	0.00382755	48.6	19.9	2.00158	0.00555993
30	21dpf	PBS_20210326(29)	106.5	53.7	1.5558	0.00432166	58.7	92.9	1.6901	0.00469471
31	21dpf	PBS_20210326(30)	328.8	4.4	1.7165	0.00476804	43.2	77	1.56291	0.00434142
32	21dpf	PBS_20210326(31)	27.8	203.3	0.768343	0.00213428	92.5	77.8	1.01474	0.00281871
33	21dpf	PBS_20210326(32)	217.4	0	0.407557	0.0011321	32	66.4	1.18438	0.00328994
34	21dpf	PBS_20210326(33)	90.2	27.9	0.299785	0.000832735	49.8	30.6	1.30371	0.00362142
35	21dpf	PBS_20210326(34)	0	17.1	1.23619	0.00343387	83.2	33.7	1.10949	0.00308191
36	21dpf	PBS_20210326(35)	2.4	46.5	0.885632	0.00246009	60.5	30.8	1.19476	0.00331878
37	21dpf	PBS_20210326(36)	8.8	0	0.136006	0.000377796	31.4	93.4	1.28896	0.00358045
38	21dpf	PBS_20210326(37)	359.9	0	1.01768	0.00282688	85.3	56	1.82198	0.00506107
39	21dpf	PBS_20210326(38)	156.6	0	0.58219	0.00161719	95.6	105.4	1.21659	0.00337941
40	21dpf	PBS_20210326(39)	0	39.2	0.48911	0.00135864	22.3	7.9	1.18348	0.00328745
41	21dpf	PBS_20210326(40)	141.6	0	0.29296	0.000813779	33.4	72	0.865632	0.00240453
42	21dpf	PBS_20210326(41)	6.7	0	1.11193	0.00308869	19	19.4	1.67628	0.00465633
43	21dpf	PBS_20210326(42)	47.3	0	0.380345	0.00105651	24.6	50.4	1.14982	0.00319396
44	21dpf	PBS_20210326(43)	148.3	0	0.323048	0.000897355	135.4	49.4	1.00933	0.00280369
45	21dpf	PBS_20210326(44)	26.3	0	0.590544	0.0016404	32.3	45.6	1.05411	0.00292808
46	21dpf	PBS_20210326(45)	42	28.7	0.990053	0.00275015	54.8	81	1.23914	0.00344204
47	21dpf	PBS_20210326(46)	11.2	4.5	0.5732	0.00159222	19.8	50	0.714794	0.00198554
48	21dpf	PBS_20210326(47)	304.9	0	1.60102	0.00444729	116.6	51.5	0.958602	0.00266278
49	21dpf	PBS_20210326(48)	293.2	34.1	1.35165	0.00375459	36	43	1.35627	0.00376743
50	21dpf	PBS_20210326(49)	287.7	7.7	1.79115	0.0049754	61	23.8	1.90295	0.00528598
51	21dpf	PBS_20210326(50)	0	37.2	1.67127	0.00464241	23.1	61.1	1.67331	0.00464808
52	21dpf	PBS_20210326(51)	65.4	25.1	0.455788	0.00126608	31.7	28.5	2.53552	0.0070431
53	21dpf	PBS_20210326(52)	12.7	0	1.09517	0.00304214	146.5	72.6	0.596647	0.00165735
54	21dpf	PBS_20210326(68)	119.6	66.5	1.26808	0.00352245	123.8	21.6	1.11246	0.00309018
55	21dpf	PBS_20210326(69)	0	178.8	1.07075	0.00297431	17.2	197	1.68845	0.00469015
56	21dpf	PBS_20210326(70)	0	43.9	0.298324	0.000828678	28.3	141.8	0.805936	0.00223871
57	21dpf	PBS_20210326(71)	33.9	0	0.502779	0.00139661	17.9	66.3	0.816404	0.00226779
58	21dpf	PBS_20210326(72)	68.2	46.8	0.82098	0.0022805	21	152	1.24738	0.00346494
59	21dpf	PBS_20210326(73)	0	21.1	1.45052	0.00402922	7.9	84.2	1.19404	0.00331678
60	21dpf	PBS_20210326(74)	337.5	0	0.31041	0.000862249	42	167.9	1.30918	0.00363661
61	21dpf	PBS_20210326(75)	0	113	0.617317	0.00171477	32.5	106.6	0.836127	0.00232258
62	21dpf	PBS_20210326(76)	16.2	8	1.02644	0.00285124	10.9	170.8	0.903206	0.00250891
63	21dpf	PBS_20210326(77)	0	122.6	0.561701	0.00156028	200.4	12.8	0.573101	0.00159195
64	21dpf	PBS_20210326(78)	55.1	173.3	0.638462	0.00177351	11.2	46.5	1.10274	0.00306316
65	21dpf	PBS_20210326(79)	297.4	22.6	1.27172	0.00353256	23	80.2	1.29152	0.00358755
66	21dpf	PBS_20210326(80)	0	308.2	0.254703	0.000707507	31.6	111.3	1.35118	0.00375327
67	21dpf	PBS_20210326(81)	250.5	0	0.202774	0.000563262	144	29.9	1.05569	0.00293247
68	21dpf	PBS_20210326(82)	248.8	65.1	1.00497	0.00279157	109.6	26.2	1.68437	0.00467879
69	21dpf	PBS_20210326(83)	163.7	7.7	1.20869	0.00335749	95.2	19	1.79484	0.00498567
70	21dpf	PBS_20210326(84)	112.9	44.8	1.00929	0.00280359	10	106.7	1.07075	0.00297431
71	21dpf	PBS_20210326(85)	0	30.4	0.305714	0.000849205	27.2	145.1	1.07336	0.00298155
72	21dpf	PBS_20210326(86)	257.2	19.7	0.896257	0.0024896	24.8	196.2	0.481024	0.00133618
73	21dpf	PBS_20210326(87)	0	149.8	0.33992	0.000944223	8.8	1.5	0.284014	0.000788926
74	21dpf	PBS_20210326(88)	296.1	8.7	1.71377	0.00476048	148.4	28.6	1.61366	0.00448238
75	21dpf	PBS_20210326(89)	16.3	18.5	0.369325	0.0010259	3.8	53.5	1.44101	0.0040028
76	21dpf	PBS_20210326(90)	9.4	196.3	1.06245	0.00295125	27.8	117.4	1.4162	0.00393389
77	21dpf	PBS_20210326(91)	0	232.5	1.6628	0.00461889	33.3	173.3	1.99788	0.00554966
78	21dpf	PBS_20210326(92)	2.5	221.3	1.19435	0.00331763	31.6	98.4	1.79683	0.00499119
79	21dpf	PBS_20210326(93)	349.3	0	1.31749	0.00365969	97.8	20.8	1.66355	0.00462097
80	21dpf	PBS_20210326(94)	309.1	20	1.54121	0.00428114	8	71.7	1.84312	0.00511977
81	21dpf	PBS_20210326(95)	293.8	4.4	1.45068	0.00402968	90.2	19.9	2.05827	0.00571741
82	21dpf	PBS_20210326(96)	343.2	0	1.46986	0.00408294	131.8	26.8	1.23196	0.0034221
83	21dpf	PBS_20210326(97)	0	68.2	0.26269	0.000729694	17.8	144	1.75403	0.00487231
84	21dpf	PBS_20210326(98)	1.2	27.4	1.93629	0.00537858	43.7	6.7	1.424	0.00395555
85	21dpf	PBS_20210326(99)	136.7	152.7	1.42959	0.00397109	6.8	99	1.98652	0.00551812
86	21dpf	PBS_20210326(100)	94.9	2.6	0.161678	0.000449106	48	14.1	1.5384	0.00427332
87	21dpf	PBS_20210326(101)	223.5	30.3	1.22119	0.0033922	9.9	37.7	1.60766	0.00446572
88	21dpf	PBS_20210326(102)	299.7	0	0.437367	0.00121491	61.2	217.2	0.937917	0.00260532
89	21dpf	PBS_20210326(103)	14.4	150.6	0.827511	0.00229864	205.2	67.4	0.899374	0.00249826
90	21dpf	PBS_20210326(104)	30.4	156.2	0.530505	0.00147363	26	162	0.832611	0.00231281
91	21dpf	PBS_20210326(105)	160.4	0	0.164443	0.000456786	49.8	229	0.853646	0.00237124
92	21dpf	PBS_20210326(106)	12	17.8	0.41605	0.00115569	33.8	116.6	1.06031	0.00294531
93	21dpf	PBS_20210326(107)	220.2	0	0.458483	0.00127356	25.1	91.6	1.10186	0.00306071
94	21dpf	PBS_20210326(108)	0	179.6	0.582309	0.00161752	41.8	160.4	0.88072	0.00244644
95	21dpf	PBS_20210326(109)	105.8	0	0.157767	0.000438242	102.4	11	1.19839	0.00332886
96	21dpf	PBS_20210326(110)	54	53.4	1.07141	0.00297613	1.8	54.5	1.6263	0.00451749
97	21dpf	PBS_20210326(111)	200.7	18.8	0.931718	0.00258811	127.9	31.3	1.57586	0.00437738
98	21dpf	PBS_20210326(112)	283.7	7.1	0.883804	0.00245501	7.7	53.7	0.993301	0.00275917
99	21dpf	PBS_20210326(113)	272.7	0	0.508423	0.00141229	21.1	129	1.09333	0.00303703
100	21dpf	PBS_20210326(114)	89.5	59.1	1.03704	0.00288066	17	174.6	1.42198	0.00394993
101	21dpf	PBS_20210326(115)	25.8	0	0.88189	0.0024497	15.5	131	1.47028	0.00408412
102	21dpf	PBS_20210326(116)	0	139.4	1.05724	0.00293679	9	181.8	1.0358	0.00287723
103	21dpf	PBS_20210326(117)	180.1	26.4	1.20835	0.00335652	99.4	13.2	1.20701	0.00335281
104	21dpf	PBS_20210326(118)	205.4	46.1	1.36513	0.00379202	33.6	7.2	1.84477	0.00512436
105	21dpf	PBS_20210326(119)	0	20.2	0.146758	0.000407662	41.5	146.5	1.09054	0.00302928
106	21dpf	PBS_20210326(120)	20.3	20.7	0.569952	0.0015832	75.6	14.2	1.27959	0.00355442
107	21dpf	PBS_20210311(02)	0	0	0.215266	0.00059796	0	0	0.164992	0.000458312
108	21dpf	PBS_20210302 (7)	0	360	0.0337597	9.37768e-05	0	0	0.0265807	7.38354e-05
109	21dpf	PBS_20210326(121)	0.6	235.2	1.22723	0.00340898	0	278.7	1.48091	0.00411364
110	21dpf	PBS_20210326(122)	182.8	16.5	0.28656	0.000796	0	311.2	0.789007	0.00219168
111	21dpf	PBS_20210326(123)	17.9	111.4	1.26536	0.00351489	0	101.3	1.16706	0.00324182
112	21dpf	PBS_20210326(124)	43.3	0	0.224537	0.000623714	0	174.2	0.280663	0.00077962
113	21dpf	PBS_20210326(125)	0	119.6	0.331733	0.000921481	0	289.1	0.337149	0.000936525
114	21dpf	PBS_20210326(126)	165.7	0	0.430046	0.00119457	98.2	0	0.62049	0.00172358
115	21dpf	PBS_20210326(127)	0	253.9	0.254628	0.000707299	190.5	0	0.336598	0.000934995
116	21dpf	PBS_20210326(128)	82	28	0.190552	0.000529311	0	86.2	0.950668	0.00264075
117	21dpf	PBS_20210326(129)	15.2	186.2	1.07782	0.00299395	0	184.5	1.37554	0.00382094
118	21dpf	PBS_20210326(130)	356.2	0	0.894075	0.00248354	275.7	0	0.342258	0.000950718
119	21dpf	PBS_20210326(131)	0	188.9	0.361144	0.00100318	219.4	0	0.360933	0.00100259
120	21dpf	PBS_20210326(132)	214.8	0	1.03831	0.00288419	33.1	0	1.79751	0.00499309
121	21dpf	PBS_20210326(133)	10.1	92.1	1.04494	0.0029026	18.7	0	1.33772	0.0037159
122	21dpf	PBS_PBS_20210311(03)	255.4	0	0.479101	0.00133084	300	0	0.815786	0.00226607
123	21dpf	PBS_PBS_20210311(04)	341.7	0	0.802094	0.00222804	199	0	0.638705	0.00177418
124	21dpf	PBS_PBS_20210311(05)	295.1	0	0.476453	0.00132348	78	0	0.975722	0.00271034
125	21dpf	PBS_20210326(134)	69.5	136.7	0.591386	0.00164274	287.4	0	0.407629	0.0011323
126	21dpf	PBS_20210326(135)	0	316.5	0.949224	0.00263673	0	321.4	1.11031	0.00308419
127	21dpf	PBS_20210326(136)	0	9.7	0.230314	0.000639762	87	0	1.00442	0.00279005
128	21dpf	PBS_20210326(137)	21.2	0	0.317163	0.000881009	118.2	0	0.698903	0.0019414
Number	Age	Experiment title	With social stimulus				Without social stimulus
			Time spent in social zone (s)	Time spent in control zone (s)	Total distance (m)	Average velocity (m/s)	Time spent in social zone (s)	Time spent in control zone (s)	Total distance (m)	Average velocity (m/s)
1	21dpf	20μg/g_20210328(01)	0	349.6	0.496286	0.00137857	144.1	79.8	0.990283	0.00275079
2	21dpf	20μg/g_20210328(02)	172.1	10	1.68891	0.00469141	102.7	88.9	1.85414	0.00515038
3	21dpf	20μg/g_20210328(03)	15.5	2.7	1.25119	0.00347552	18.1	48.6	0.778633	0.00216287
4	21dpf	20μg/g_20210328(04)	191.5	41.8	1.65987	0.00461076	43.1	97.9	1.23246	0.00342349
5	21dpf	20μg/g_20210328(05)	186.4	52.8	1.5179	0.00421638	58.3	108.4	1.36654	0.00379595
6	21dpf	20μg/g_20210328(06)	2.8	229.6	0.955422	0.00265395	119.2	96.7	1.01587	0.00282185
7	21dpf	20μg/g_20210328(07)	143	10.3	0.806311	0.00223975	75.9	119.6	1.10276	0.00306322
8	21dpf	20μg/g_20210328(08)	192.4	0	1.01047	0.00280687	20.6	59.6	1.75844	0.00488456
9	21dpf	20μg/g_20210328(09)	145.3	83	1.37065	0.00380736	103.8	113.6	1.4795	0.00410971
10	21dpf	20μg/g_20210328(10)	126.7	114.1	1.33828	0.00371745	40.6	120.2	1.56033	0.00433425
11	21dpf	20μg/g_20210328(11)	213.6	35.3	1.50515	0.00418098	103.4	105.4	1.59004	0.00441679
12	21dpf	20μg/g_20210328(12)	334	0	1.50525	0.00418125	39.4	92.4	1.44822	0.00402285
13	21dpf	20μg/g_20210328(13)	6.2	50.7	0.374442	0.00104012	108.5	90.1	1.82199	0.00506109
14	21dpf	20μg/g_20210328(14)	214.9	12	0.665349	0.00184819	137.2	53.9	1.22497	0.0034027
15	21dpf	20μg/g_20210328(15)	232.6	54.1	1.15812	0.00321699	63.5	108.4	1.6668	0.00463001
16	21dpf	20μg/g_20210328(16)	197	24.8	0.973009	0.0027028	67.1	104.5	1.0719	0.00297751
17	21dpf	20μg/g_20210328(17)	226.5	22	1.46633	0.00407314	32.9	46.8	1.39388	0.00387189
18	21dpf	20μg/g_20210328(18)	198.2	35	1.54104	0.00428067	65.7	114.9	1.51888	0.0042191
19	21dpf	20μg/g_20210328(19)	151	0	1.07663	0.00299064	88.4	30.1	1.46238	0.00406216
20	21dpf	20μg/g_20210328(20)	60.4	114.4	1.45157	0.00403213	86.7	93.8	1.44712	0.00401979
21	21dpf	20μg/g_20210328(21)	25.9	54.6	1.02386	0.00284405	55.6	25.1	1.67601	0.00465558
22	21dpf	20μg/g_20210328(22)	152.7	102.5	0.90202	0.00250561	49.9	54.1	1.40942	0.00391507
23	21dpf	20μg/g_20210328(23)	31.6	11.3	1.34569	0.00373803	25.7	13.7	1.95911	0.00544198
24	21dpf	20μg/g_20210328(24)	126.6	161.3	1.18733	0.00329813	105.1	46.3	1.18572	0.00329366
25	21dpf	20μg/g_20210328(25)	24.9	25	1.92726	0.00535349	9.8	21.5	2.31426	0.00642851
26	21dpf	20μg/g_20210328(26)	0	219.1	0.798582	0.00221828	123.1	126.2	1.30714	0.00363096
27	21dpf	20μg/g_20210328(27)	95.4	103.1	0.495314	0.00137587	76.9	130.8	0.592347	0.00164541
28	21dpf	20μg/g_20210328(28)	260.4	0	0.0155905	4.33069e-05	119	84.2	1.2328	0.00342444
29	21dpf	20μg/g_20210328(29)	155.6	0	1.21645	0.00337902	34.2	84.3	1.28471	0.00356864
30	21dpf	20μg/g_20210328(30)	275.7	20.2	1.40387	0.00389965	100.2	50.7	0.82944	0.002304
31	21dpf	20μg/g_20210328(31)	162.4	62.5	0.469822	0.00130506	52.1	148.9	0.888809	0.00246891
32	21dpf	20μg/g_20210328(32)	142.5	0	1.45245	0.00403458	46.3	72.6	1.179	0.00327501
33	21dpf	20μg/g_20210328(33)	170.5	52.9	2.51594	0.00698873	47.5	112.6	2.31767	0.00643798
34	21dpf	20μg/g_20210328(34)	178.4	0	1.53622	0.00426727	69.7	30.6	1.40658	0.00390716
35	21dpf	20μg/g_20210328(35)	239.1	0	1.06613	0.00296147	65.4	27	1.59178	0.00442162
36	21dpf	20μg/g_20210328(36)	200.6	5.8	1.28293	0.0035637	92	57.6	1.99779	0.00554942
37	21dpf	20μg/g_20210328(37)	11.8	10.4	1.53027	0.00425076	24.2	30.4	1.32114	0.00366984
38	21dpf	20μg/g_20210227 (100)	13.1	289.5	0.745688	0.00207136	60.8	42.5	1.49594	0.0041554
39	21dpf	20μg/g_20210227 (102)	136.9	15	1.268	0.00352221	54.4	26.5	1.60394	0.00445538
40	21dpf	20μg/g_20210227 (106)	106	80.2	0.385077	0.00106966	62.9	80.5	1.11486	0.00309683
41	21dpf	20μg/g_20210227 (114)	223.6	96.4	0.863263	0.00239795	84.5	92.9	0.756522	0.00210145
42	21dpf	20μg/g_20210227 (12)	201	48.2	1.05858	0.00294051	88	56.6	1.15828	0.00321746
43	21dpf	20μg/g_20210227 (120)	170.1	43.7	0.684409	0.00190114	67	28.2	0.714955	0.00198599
44	21dpf	20μg/g_20210227 (120)	15.8	22.8	0.764006	0.00212224	76.4	63.6	1.07512	0.00298644
45	21dpf	20μg/g_20210227 (124)	124.7	0	0.885806	0.00246057	60.4	30.4	1.35097	0.0037527
46	21dpf	20μg/g_20210227 (126)	7.6	66.4	0.262651	0.000729587	45.7	117.8	0.450572	0.00125159
47	21dpf	20μg/g_20210227 (17)	11.5	0	0.0796735	0.000221315	43.7	25.8	1.76449	0.00490135
48	21dpf	20μg/g_20210227 (22)	74	0	0.308713	0.000857537	101.6	60.3	0.835112	0.00231975
49	21dpf	20μg/g_20210227 (24)	225.2	3.2	1.07576	0.00298822	46.5	26.3	1.83586	0.0050996
50	21dpf	20μg/g_20210227 (30)	275	0	0.72046	0.00200128	122	130.1	0.678248	0.00188402
51	21dpf	20μg/g_20210227 (36)	73.8	104.6	2.33131	0.00647585	76.6	93.4	1.42269	0.00395193
52	21dpf	20μg/g_20210227 (43)	63.4	0	0.204931	0.000569252	86.8	207.4	0.424193	0.00117831
53	21dpf	20μg/g_20210227 (47)	0	0	0.0602401	0.000167333	79	72	0.672733	0.0018687
54	21dpf	20μg/g_20210227 (51)	0	266.6	0.186055	0.000516821	139.2	65.2	0.644797	0.0017911
55	21dpf	20μg/g_20210227 (53)	15.6	152	0.735303	0.00204251	52.6	92.6	0.886452	0.00246237
56	21dpf	20μg/g_20210227 (6)	0	0	0.0394927	0.000109702	100.6	67.2	0.910755	0.00252987
57	21dpf	20μg/g_20210227 (67)	10.8	14.2	0.241421	0.000670613	57.6	21.8	1.21858	0.00338495
58	21dpf	20μg/g_20210227 (71)	0	103	1.25872	0.00349644	85.2	85.4	1.36759	0.00379887
59	21dpf	20μg/g_20210227 (74)	189	12.2	1.02371	0.00284363	110.8	48.2	1.00664	0.00279621
60	21dpf	20μg/g_20210227 (8)	117	0	0.456464	0.00126796	53	28.1	1.20443	0.00334564
61	21dpf	20μg/g_20210227 (80)	82.6	0	0.379429	0.00105397	55.8	58.8	0.926333	0.00257315
62	21dpf	20μg/g_20210227 (90)	0	0	0.0273347	7.59298e-05	54.1	148.7	0.873837	0.00242733
63	21dpf	20μg/g_20210227 (92)	19.6	232.5	0.643355	0.0017871	45.4	92.7	0.922696	0.00256304
64	21dpf	20μg/g_20210227 (94)	143.9	0	0.45738	0.0012705	59.5	31.3	0.819426	0.00227618
65	21dpf	20μg/g_20210227 (96)	0	147.6	0.637612	0.00177114	66.9	48	0.883955	0.00245543
66	21dpf	20μg/g_20210227 (98)	205.6	0	0.500552	0.00139042	15.8	20	0.892225	0.0024784
67	21dpf	20μg/g_20210227 (98)	133.7	0	2.2794	0.00633167	21.6	18.3	2.1569	0.00599139
68	21dpf	20μg/g_20210328(46)	34	143.4	0.699794	0.00194387	6.6	165	0.926152	0.00257264
69	21dpf	20μg/g_20210328(49)	0	191.2	0.666367	0.00185102	18.3	138	0.756642	0.00210178
70	21dpf	20μg/g_20210328(50)	105.8	173.8	1.31113	0.00364203	232.2	40.2	1.53757	0.00427103
71	21dpf	20μg/g_20210328(52)	257.3	0	1.14249	0.0031736	126.6	38.4	1.35654	0.00376815
72	21dpf	20μg/g_20210328(54)	0	222.5	1.42615	0.00396152	239.3	15.9	1.47172	0.00408811
73	21dpf	20μg/g_20210328(55)	197.6	40.3	0.355672	0.000987977	25.3	156.8	1.27125	0.00353124
74	21dpf	20μg/g_20210328(56)	216.9	0	0.910843	0.00253012	189.6	30.8	0.743786	0.00206607
75	21dpf	20μg/g_20210328(57)	230.7	45.6	1.38781	0.00385504	187.9	40.5	1.1364	0.00315666
76	21dpf	20μg/g_20210328(58)	349.1	1.3	0.408997	0.0011361	9.4	74.7	1.21096	0.00336378
77	21dpf	20μg/g_20210328(59)	89.3	66.3	1.5011	0.00416972	9.4	75.1	1.3705	0.00380696
78	21dpf	20μg/g_20210328(61)	177	34.5	1.09289	0.00303581	136	42.2	1.06125	0.00294791
79	21dpf	20μg/g_20210328(62)	271.9	0	0.260663	0.000724063	53.3	181.8	1.33722	0.00371449
80	21dpf	20μg/g_20210328(63)	182.8	95.2	0.84884	0.00235789	14.7	206.5	1.33261	0.00370169
81	21dpf	20μg/g_20210328(64)	45.4	127.6	1.25284	0.00348011	11.2	173.8	1.42642	0.00396229
82	21dpf	20μg/g_20210328(65)	306.6	19.8	1.05977	0.00294381	19	165	0.909515	0.00252643
83	21dpf	20μg/g_20210328(66)	260.1	9.6	0.791676	0.0021991	145.4	3.7	1.16072	0.00322424
84	21dpf	20μg/g_20210328(67)	288.2	10.6	1.58742	0.0044095	125.9	18.6	1.54115	0.00428097
85	21dpf	20μg/g_20210328(68)	274	0	1.40424	0.00390066	117	21.3	1.33885	0.00371904
86	21dpf	20μg/g_20210328(69)	91.4	62.2	0.425785	0.00118274	51.8	16.6	1.61471	0.0044853
87	21dpf	20μg/g_20210227 (104)	51.6	0	0.924921	0.00256923	11.6	2.3	1.16792	0.00324422
88	21dpf	20μg/g_20210227 (104)	0	95.8	0.520213	0.00144504	11.3	95.4	0.86769	0.00241025
89	21dpf	20μg/g_20210227 (110)	23.5	80.2	0.870232	0.00241731	18.9	139.6	1.11842	0.00310672
90	21dpf	20μg/g_20210227 (112)	145	22.4	0.723159	0.00200877	206.9	17.2	0.639746	0.00177707
91	21dpf	20μg/g_20210227 (116)	86.9	137.5	0.570757	0.00158544	0.1	143.2	1.10561	0.00307114
92	21dpf	20μg/g_20210227 (116)	88.1	141.9	0.395145	0.00109763	15.3	147.8	0.988245	0.00274513
93	21dpf	20μg/g_20210227 (12)	240.8	52.1	0.35341	0.000981696	15.6	47	1.00582	0.00279395
94	21dpf	20μg/g_20210227 (128)	88.8	43.2	0.728797	0.00202444	82.2	8.4	0.960595	0.00266832
95	21dpf	20μg/g_20210227 (128)	0	99.8	0.495031	0.00137509	1.2	57.6	0.826274	0.0022952
96	21dpf	20μg/g_20210227 (14)	0	133.3	0.219411	0.000609475	172.4	13.7	0.881865	0.00244963
97	21dpf	20μg/g_20210227 (14)	322.3	0	0.950599	0.00264055	14.9	2.7	0.857713	0.00238254
98	21dpf	20μg/g_20210227 (15)	134	20.7	1.66345	0.00462069	112	22.4	1.10945	0.0030818
99	21dpf	20μg/g_20210227 (17)	86.7	0	0.421569	0.00117102	83.6	12.1	0.66533	0.00184814
100	21dpf	20μg/g_20210227 (19)	258.8	0	0.721953	0.00200543	181.6	21.1	1.12178	0.00311606
101	21dpf	20μg/g_20210227 (22)	86.7	0	0.447584	0.00124329	111.9	21.8	1.11022	0.00308395
102	21dpf	20μg/g_20210227 (24)	262.8	0	0.472786	0.00131329	82	11	0.682501	0.00189584
103	21dpf	20μg/g_20210227 (26)	135	20.4	1.2073	0.00335362	184.6	21.6	1.08317	0.0030088
104	21dpf	20μg/g_20210227 (28)	204.2	37.1	1.38932	0.00385923	194.5	23.3	1.02089	0.0028358
105	21dpf	20μg/g_20210227 (32)	0	340.1	0.148134	0.000411484	166.6	49.8	0.263213	0.000731147
106	21dpf	20μg/g_20210227 (38)	274.1	0	0.589722	0.00163812	6.4	71.9	2.03594	0.0056554
107	21dpf	20μg/g_20210227 (40)	59.8	104.7	1.80186	0.00500516	23.2	111.4	1.96747	0.00546519
108	21dpf	20μg/g_20210227 (40)	113.7	89.1	1.95479	0.00542997	9.3	52	1.9412	0.00539223
109	21dpf	20μg/g_20210227 (45)	98.6	4.6	0.495306	0.00137585	154.3	46.6	0.689594	0.00191554
110	21dpf	20μg/g_20210227 (47)	0	217.2	0.522022	0.00145006	14.2	58.5	0.945791	0.0026272
111	21dpf	20μg/g_20210227 (49)	0	110.3	0.676224	0.0018784	2.8	118.6	0.955926	0.00265535
112	21dpf	20μg/g_20210227 (51)	0	144.8	0.491497	0.00136527	16.4	163	1.04027	0.00288965
113	21dpf	20μg/g_20210227 (53)	23.8	102.6	1.53829	0.00427302	17.7	87.7	1.8328	0.00509111
114	21dpf	20μg/g_20210227 (55)	304.8	21.1	1.20052	0.00333479	139.4	34.2	2.25066	0.00625183
115	21dpf	20μg/g_20210227 (55)	0	135.8	0.622896	0.00173027	8.4	117.4	1.56892	0.00435811
116	21dpf	20μg/g_20210227 (59)	11.2	67.6	0.96975	0.00269375	6	47.9	0.819275	0.00227576
117	21dpf	20μg/g_20210227 (6)	243.1	8.9	1.14497	0.00318048	141.9	17.5	1.15929	0.00322024
118	21dpf	20μg/g_20210227 (61)	0	0	0.0135225	3.75625e-05	111.2	21.8	0.519333	0.00144259
119	21dpf	20μg/g_20210227 (63)	0	85.2	0.161979	0.000449941	6.7	0.5	0.428902	0.00119139
120	21dpf	20μg/g_20210227 (65)	229	0	0.405308	0.00112586	23.4	3.1	1.15764	0.00321566
121	21dpf	20μg/g_20210227 (76)	0	315.5	0.254956	0.000708211	134.6	43.6	0.742194	0.00206165
122	21dpf	20μg/g_20210227 (78)	0	23.7	0.14378	0.00039939	208.8	47.2	0.470153	0.00130598
123	21dpf	20μg/g_20210227 (80)	226.9	0	0.193801	0.000538337	15.1	76.1	0.637446	0.00177068
124	21dpf	20μg/g_20210227 (82)	138.5	0	0.135035	0.000375098	30.4	93	1.25949	0.00349859
125	21dpf	20μg/g_20210227 (82)	0	173.4	0.463262	0.00128684	45.6	154.2	1.41005	0.0039168
126	21dpf	20μg/g_20210227 (84)	60.7	251.9	0.399772	0.00111048	7.3	163.2	0.944944	0.00262484
127	21dpf	20μg/g_20210227 (88)	0	250.8	0.60723	0.00168675	41.5	278.4	0.914325	0.00253979
128	21dpf	20μg/g_20210227 (88)	0	206.4	0.743016	0.00206393	12	174.4	0.931822	0.0025884
129	21dpf	20μg/g_20210227 (90)	0	188.7	0.222477	0.000617991	15.2	200.6	0.686827	0.00190785
130	21dpf	20μg/g_20210227 (92)	36.7	80	0.579613	0.00161004	12	59.3	0.656194	0.00182276
131	21dpf	20μg/g_20210227 (94)	0	211.2	0.542511	0.00150697	13.6	148.2	0.682736	0.00189649
132	21dpf	20μg/g_20210227 (10)	236.6	0	0.391527	0.00108758	0	0	0.0589078	0.000163633
133	21dpf	20μg/g_20210227 (34)	248.3	0	0.586328	0.00162869	0	0	0.127769	0.000354914
134	21dpf	20μg/g_20210227 (34)	0	0	0.130585	0.000362735	0	0	0.0496021	0.000137784
135	21dpf	20μg/g_20210227 (59)	0	0.4	0.0339633	9.43426e-05	0	0	0.0319249	8.86804e-05
136	21dpf	20μg/g_20210227 (61)	0	0	0.0155125	4.30903e-05	0	0	0.0329997	9.16659e-05
137	21dpf	20μg/g_20210328(72)	0	330.8	0.113146	0.000314294	10.3	0	0.111286	0.000309129
138	21dpf	20μg/g_20210328(74)	235.4	5.7	1.44283	0.00400787	113.4	0	1.29567	0.00359909
139	21dpf	20μg/g_20210328(75)	216	3.8	0.982934	0.00273037	0	34.5	1.92044	0.00533456
140	21dpf	20μg/g_20210328(77)	0	278.9	0.29896	0.000830443	260.4	0	0.344988	0.000958299
141	21dpf	20μg/g_20210227 (10)	0	359.8	0.0640155	0.000177821	0	275.2	0.150929	0.000419248
142	21dpf	20μg/g_20210227 (100)	74.5	73	1.60557	0.0044599	0	59.6	1.55799	0.00432774
143	21dpf	20μg/g_20210227 (102)	208.5	0	1.18598	0.00329438	32.4	0	1.17602	0.00326671
144	21dpf	20μg/g_20210227 (106)	20.4	0	0.161496	0.000448601	0	10.7	0.310418	0.000862273
145	21dpf	20μg/g_20210227 (108)	0	70.1	0.697863	0.00193851	180.8	0	0.651925	0.0018109
146	21dpf	20μg/g_20210227 (108)	1.9	0	0.206223	0.000572841	20.7	0	0.740412	0.0020567
147	21dpf	20μg/g_20210227 (110)	0	360	0.0620024	0.000172229	241.2	0	0.139347	0.000387074
148	21dpf	20μg/g_20210227 (114)	41.1	0	1.03636	0.00287876	79.4	0	1.02769	0.0028547
149	21dpf	20μg/g_20210227 (118)	9.5	0	0.332199	0.000922775	0	20	0.308306	0.000856405
150	21dpf	20μg/g_20210227 (118)	0	0	0.107262	0.00029795	0	214.2	0.945012	0.00262503
151	21dpf	20μg/g_20210227 (122)	6.4	0	0.092161	0.000256003	129.8	0	0.212334	0.000589816
152	21dpf	20μg/g_20210227 (124)	0	118.1	0.495814	0.00137726	18.9	0	0.553242	0.00153678
153	21dpf	20μg/g_20210227 (126)	56.3	0	0.660336	0.00183427	0	39.2	0.623517	0.00173199
154	21dpf	20μg/g_20210227 (19)	118.3	16.1	1.99028	0.00552854	29	0	1.8002	0.00500056
155	21dpf	20μg/g_20210227 (2)	2.8	304.4	0.541541	0.00150428	293.6	0	1.00828	0.00280078
156	21dpf	20μg/g_20210227 (28)	152.2	26.7	1.16392	0.0032331	144	0	0.862955	0.0023971
157	21dpf	20μg/g_20210227 (32)	120	87.9	0.437329	0.0012148	156.8	0	0.456854	0.00126904
158	21dpf	20μg/g_20210227 (4)	0	0	0.0134754	3.74316e-05	43.6	0	0.201791	0.000560531
159	21dpf	20μg/g_20210227 (4)	0	0	0.0611132	0.000169759	0	360	0.0453605	0.000126001
160	21dpf	20μg/g_20210227 (43)	0	1.5	0.122336	0.000339822	277	0	0.295231	0.000820086
161	21dpf	20μg/g_20210227 (45)	0	0	0.131507	0.000365297	0	207.4	0.597259	0.00165905
162	21dpf	20μg/g_20210227 (49)	0	3.2	0.2733	0.000759167	0	183.6	0.870495	0.00241804
163	21dpf	20μg/g_20210227 (57)	1.8	0	0.280923	0.000780341	0	25.6	0.397088	0.00110302
164	21dpf	20μg/g_20210227 (57)	0	0	0.169878	0.000471883	156.1	0	0.146315	0.000406431
165	21dpf	20μg/g_20210227 (63)	0	115.6	0.107564	0.00029879	0	137.1	0.160811	0.000446699
166	21dpf	20μg/g_20210227 (65)	66.8	127.5	0.656934	0.00182482	83.9	0	0.994861	0.0027635
167	21dpf	20μg/g_20210227 (67)	0	141.3	0.830746	0.00230763	0	188.9	0.844987	0.00234719
168	21dpf	20μg/g_20210227 (69)	0	134.4	0.805033	0.0022362	0	28.4	1.3228	0.00367444
169	21dpf	20μg/g_20210227 (71)	0	83.2	0.470045	0.00130568	0	6.3	0.918302	0.00255084
170	21dpf	20μg/g_20210227 (74)	0	0	0.163598	0.00045444	0	2.6	0.195823	0.000543953
171	21dpf	20μg/g_20210227 (76)	0	185.4	0.23255	0.000645972	193.9	0	0.196938	0.00054705
172	21dpf	20μg/g_20210227 (84)	52.3	0	0.364375	0.00101215	0	107.3	1.22025	0.0033896
173	21dpf	20μg/g_20210227 (86)	94.3	40.6	0.69667	0.00193519	0	86.5	1.09838	0.00305106
174	21dpf	20μg/g_20210227 (96)	0	0	0.68913	0.00191425	0	87.3	0.69073	0.0019187
Number	Age	Experiment title	With social stimulus				Without social stimulus
			Time spent in social zone (s)	Time spent in control zone (s)	Total distance (m)	Average velocity (m/s)	Time spent in social zone (s)	Time spent in control zone (s)	Total distance (m)	Average velocity (m/s)
1	21dpf	50μg/g_20210329(01)	0	360	0.28656	0.000796	30.4	84	1.28118	0.00355884
2	21dpf	50μg/g_20210329(02)	213.2	51.3	1.11104	0.00308622	33.3	32.5	1.78942	0.00497062
3	21dpf	50μg/g_20210329(03)	172.3	8.8	1.86632	0.00518422	137.6	46.6	1.9412	0.00539223
4	21dpf	50μg/g_20210329(04)	0	180.6	0.730732	0.00202981	25.7	75.4	1.23185	0.00342179
5	21dpf	50μg/g_20210329(05)	39	0	0.454791	0.00126331	12.4	36.6	1.23082	0.00341895
6	21dpf	50μg/g_20210329(06)	0	217.5	1.03804	0.00288345	46.6	54.5	1.5488	0.00430221
7	21dpf	50μg/g_20210329(07)	2.8	0	0.889845	0.00247179	37	28.1	0.69373	0.00192703
8	21dpf	50μg/g_20210329(08)	155.4	88.5	0.92356	0.00256544	55.6	41	0.934677	0.00259632
9	21dpf	50μg/g_20210329(09)	3.9	52.6	1.62809	0.00452248	24.9	19.3	1.38197	0.00383879
10	21dpf	50μg/g_20210329(10)	178.7	45.9	1.00395	0.00278874	20	32.8	0.863487	0.00239858
11	21dpf	50μg/g_20210329(11)	110.4	90	1.73889	0.00483025	67.2	23.5	2.09668	0.00582412
12	21dpf	50μg/g_20210329(12)	162.2	0	1.20935	0.00335929	48.2	29	0.96677	0.00268547
13	21dpf	50μg/g_20210329(13)	0	57.6	0.860665	0.00239074	52.7	117.3	1.29014	0.00358371
14	21dpf	50μg/g_20210329(14)	0	81.7	0.229752	0.000638201	36	66.4	1.75466	0.00487406
15	21dpf	50μg/g_20210329(15)	231.3	1.3	1.1104	0.00308444	164.9	81.7	0.954206	0.00265057
16	21dpf	50μg/g_20210329(16)	23	108.6	0.913789	0.0025383	72.5	29	1.08741	0.00302059
17	21dpf	50μg/g_20210329(17)	143.9	49.6	0.811072	0.00225298	136	74.6	0.566366	0.00157324
18	21dpf	50μg/g_20210329(18)	268	28	1.39204	0.00386678	41.2	106.3	1.52831	0.0042453
19	21dpf	50μg/g_20210329(19)	79.6	0	1.33148	0.00369856	23.4	28.4	2.02563	0.00562675
20	21dpf	50μg/g_20210329(20)	0	50.1	0.92367	0.00256575	33.4	54	0.736058	0.0020446
21	21dpf	50μg/g_20210329(22)	15.9	17.2	1.30186	0.00361628	5.8	6	0.210543	0.000584842
22	21dpf	50μg/g_20210329(23)	0.5	63.4	1.55808	0.00432799	15.7	18.1	2.18308	0.00606411
23	21dpf	50μg/g_20210329(24)	71.8	11.8	1.01404	0.00281679	17.7	38.4	1.02812	0.00285588
24	21dpf	50μg/g_20210329(25)	141.2	0	0.570457	0.0015846	45.1	52	0.794251	0.00220625
25	21dpf	50μg/g_20210329(26)	0	0	1.25371	0.00348252	23.1	64.3	0.689611	0.00191559
26	21dpf	50μg/g_20210329(27)	23.3	164	0.941454	0.00261515	48	69.1	0.984197	0.00273388
27	21dpf	50μg/g_20210301 (12)	36.8	32.5	3.15214	0.00875594	14.3	20.8	3.17596	0.0088221
28	21dpf	50μg/g_20210301 (15)	0	299.5	0.813591	0.00225997	78.3	50.4	1.65855	0.00460707
29	21dpf	50μg/g_20210301 (17)	57.4	49.7	0.242883	0.000674676	64.5	94.4	2.43318	0.00675883
30	21dpf	50μg/g_20210301 (1)	175.1	44.9	1.28032	0.00355644	63.7	55.1	1.48347	0.00412076
31	21dpf	50μg/g_20210301 (22)	0	303.9	0.261823	0.000727287	72.2	78.2	0.643744	0.00178818
32	21dpf	50μg/g_20210301 (24)	246.2	26.2	1.6131	0.00448083	86.1	66.4	2.80932	0.00780365
33	21dpf	50μg/g_20210301 (25)	143	10.4	1.63491	0.00454141	77.7	125.7	1.85288	0.00514688
34	21dpf	50μg/g_20210301 (27)	35.2	204.8	1.34203	0.00372787	44.9	53.2	1.99171	0.00553252
35	21dpf	50μg/g_20210301 (28)	0	92	1.3069	0.00363028	23.5	45	2.09128	0.0058091
36	21dpf	50μg/g_20210301 (29)	153.5	58.9	1.21658	0.0033794	90	39.5	2.07082	0.00575229
37	21dpf	50μg/g_20210301 (30)	0	0	0.362687	0.00100746	44.4	27.2	1.27072	0.00352977
38	21dpf	50μg/g_20210301 (31)	208.3	36.9	1.08458	0.00301271	48.2	36.5	1.36994	0.00380539
39	21dpf	50μg/g_20210301 (32)	89.8	8.7	2.05035	0.00569541	16.2	17.4	2.43179	0.00675497
40	21dpf	50μg/g_20210301 (36)	0	188.6	0.68332	0.00189811	16.2	26.4	1.10584	0.00307179
41	21dpf	50μg/g_20210301 (3)	168.9	0	0.386397	0.00107333	80.3	29.3	1.50507	0.00418076
42	21dpf	50μg/g_20210301 (41)	152.5	58.3	1.10433	0.00306758	50.7	24.7	1.08489	0.0030136
43	21dpf	50μg/g_20210301 (50)	0	218.2	0.0690335	0.00019176	97.2	108.5	0.620117	0.00172255
44	21dpf	50μg/g_20210301 (56)	138.9	52.5	1.53747	0.00427074	49.2	71.3	1.57267	0.00436853
45	21dpf	50μg/g_20210301 (64)	255.8	30.3	1.36635	0.00379543	33	69.6	0.896986	0.00249163
46	21dpf	50μg/g_20210301 (70)	0	0.2	0.089727	0.000249242	62.1	39.1	0.197504	0.000548623
47	21dpf	50μg/g_20210301 (77)	253.4	0	0.984076	0.00273355	39	104.6	0.969748	0.00269375
48	21dpf	50μg/g_20210329(39)	283.4	28.8	2.28647	0.00635131	14.3	149.4	1.86539	0.00518164
49	21dpf	50μg/g_20210329(40)	55.2	49.9	1.49722	0.00415896	67.2	17.6	1.58417	0.00440048
50	21dpf	50μg/g_20210329(41)	0	149.6	0.465921	0.00129423	186.2	34.8	1.57926	0.00438682
51	21dpf	50μg/g_20210329(42)	231.3	0	1.88799	0.00524442	70.7	7.9	2.53977	0.00705491
52	21dpf	50μg/g_20210329(44)	0.4	0	0.143319	0.000398109	1.5	202.2	1.14474	0.00317984
53	21dpf	50μg/g_20210329(45)	220.3	4.5	0.79738	0.00221494	156.8	30.6	0.749562	0.00208212
54	21dpf	50μg/g_20210329(46)	85	97.3	1.08661	0.00301837	5	47.8	0.989476	0.00274854
55	21dpf	50μg/g_20210329(47)	151.3	73.6	0.356643	0.000990676	23.6	113.5	0.567497	0.00157638
56	21dpf	50μg/g_20210329(48)	0	110.9	0.914392	0.00253998	228.2	43.8	0.421812	0.0011717
57	21dpf	50μg/g_20210329(49)	271.8	0	0.750964	0.00208601	12.7	149	1.15573	0.00321037
58	21dpf	50μg/g_20210329(51)	199.3	103.2	0.57314	0.00159206	162.2	27.4	1.10152	0.00305977
59	21dpf	50μg/g_20210329(52)	51.5	46.7	1.02759	0.00285441	6.6	233.5	1.09833	0.00305091
60	21dpf	50μg/g_20210329(54)	0	182.2	1.23105	0.00341959	34.2	109.7	1.37941	0.00383169
61	21dpf	50μg/g_20210329(55)	42.2	44.7	1.21442	0.00337339	7.5	100.7	1.48722	0.00413116
62	21dpf	50μg/g_20210329(56)	178.4	65.8	1.44295	0.00400819	13.1	147.5	1.43744	0.00399289
63	21dpf	50μg/g_20210329(57)	0	34.4	0.849671	0.0023602	7.8	122.6	0.939084	0.00260857
64	21dpf	50μg/g_20210329(58)	9.2	0	1.01328	0.00281467	5.3	145.4	0.830851	0.00230792
65	21dpf	50μg/g_20210329(59)	112.7	23.4	0.60764	0.00168789	85.2	9.5	0.50422	0.00140061
66	21dpf	50μg/g_20210329(60)	0	147.6	0.902645	0.00250735	30	109.4	0.832955	0.00231376
67	21dpf	50μg/g_20210329(61)	46.6	54.6	1.50855	0.00419043	25.6	87.4	1.37028	0.00380633
68	21dpf	50μg/g_20210301 (11)	0	24.1	0.502104	0.00139473	4.4	77.6	2.13344	0.00592623
69	21dpf	50μg/g_20210301 (13)	5.2	107.3	1.84689	0.00513025	1.7	67.9	1.47656	0.00410155
70	21dpf	50μg/g_20210301 (14)	2.1	152.1	2.8416	0.00789332	17.3	191.2	1.78089	0.00494693
71	21dpf	50μg/g_20210301 (16)	0	236.6	0.598514	0.00166254	2.2	222.1	2.87245	0.00797902
72	21dpf	50μg/g_20210301 (19)	47.1	211.9	1.18187	0.00328297	19	194	1.4019	0.00389417
73	21dpf	50μg/g_20210301 (21)	171.7	11.5	0.98255	0.00272931	126.2	2	1.299	0.00360834
74	21dpf	50μg/g_20210301 (26)	126.8	0	1.0691	0.00296972	3.1	83.4	1.65094	0.00458595
75	21dpf	50μg/g_20210301 (34)	113.6	77.5	1.47146	0.0040874	7.7	49.4	1.82352	0.00506532
76	21dpf	50μg/g_20210301 (37)	3.8	114.7	1.4969	0.00415805	31.2	130.5	2.70182	0.00750507
77	21dpf	50μg/g_20210301 (38)	5.2	175.7	0.834461	0.00231795	20.4	117.7	1.94192	0.00539422
78	21dpf	50μg/g_20210301 (4)	34.9	82.8	0.701857	0.0019496	78.4	6.9	1.35515	0.00376431
79	21dpf	50μg/g_20210301 (39)	0	284.7	0.546559	0.00151822	21.4	98.1	0.774736	0.00215204
80	21dpf	50μg/g_20210301 (43)	0	312.8	0.326199	0.000906109	28	108.7	0.986938	0.00274149
81	21dpf	50μg/g_20210301 (51)	0	201.7	0.444417	0.00123449	8.6	184.4	1.97806	0.00549462
82	21dpf	50μg/g_20210301 (53)	0	232.9	0.69207	0.00192242	36.6	134.3	1.0399	0.00288861
83	21dpf	50μg/g_20210301 (55)	5.8	163.4	1.46826	0.0040785	13.7	109.4	1.2734	0.00353723
84	21dpf	50μg/g_20210301 (57)	0	190.5	1.17106	0.00325295	10.5	165	0.97006	0.00269461
85	21dpf	50μg/g_20210301 (59)	147.1	21.5	0.834354	0.00231765	1	113.3	1.0134	0.00281499
86	21dpf	50μg/g_20210301 (60)	0	194.6	1.19379	0.00331609	6.6	79.8	1.24531	0.00345919
87	21dpf	50μg/g_20210301 (63)	22.2	237.8	1.1596	0.00322112	23.4	100	1.0572	0.00293666
88	21dpf	50μg/g_20210301 (74)	0	127	0.758555	0.0021071	1.4	134.4	1.14118	0.00316996
89	21dpf	50μg/g_20210301 (75)	0	181.2	0.183544	0.000509844	106.6	8.2	0.360516	0.00100143
90	21dpf	50μg/g_20210301 (78)	26.1	332.8	0.253853	0.000705147	44.8	139.4	0.68414	0.00190039
91	21dpf	50μg/g_20210301 (7)	132.3	169.6	1.33061	0.00369613	16.3	229.9	1.89033	0.00525093
92	21dpf	50μg/g_20210301 (8)	225.4	13.2	2.2817	0.00633806	22.7	246.9	0.718936	0.00199704
93	21dpf	50μg/g_20210301 (80)	0	17.1	0.189219	0.000525609	19.8	128	0.115484	0.000320788
94	21dpf	50μg/g_20210301 (81)	0	34.9	0.119148	0.000330967	8.5	210.8	0.456657	0.00126849
95	21dpf	50μg/g_20210301 (37)	16.4	2.8	0.24977	0.000693805	0	0	0.0754559	0.0002096
96	21dpf	50μg/g_20210301 (40)	0	0	0.0192057	5.33491e-05	0	0	0.0556975	0.000154715
97	21dpf	50μg/g_20210301 (72)	0	0	0.0626892	0.000174137	0	0	0.0513653	0.000142681
98	21dpf	50μg/g_20210301 (73)	0	0	0.0385608	0.000107113	0	0	0.0198909	5.52524e-05
99	21dpf	50μg/g_20210329(62)	144.2	28.4	0.303702	0.000843618	0	359.1	0.163495	0.000454153
100	21dpf	50μg/g_20210329(63)	3.2	76.7	0.720613	0.0020017	0	292.1	0.630644	0.00175179
101	21dpf	50μg/g_20210329(67)	0	60.8	0.24095	0.000669307	0	92	0.658888	0.00183024
102	21dpf	50μg/g_20210329(68)	31.6	12.8	0.651693	0.00181026	0	8	0.459137	0.00127538
103	21dpf	50μg/g_20210329(69)	0	63.7	0.0685001	0.000190278	351.1	0	0.0492731	0.00013687
104	21dpf	50μg/g_20210329(70)	0	287.2	0.0477445	0.000132624	181.8	0	1.33914	0.00371985
105	21dpf	50μg/g_20210329(71)	17	0	0.0360864	0.00010024	0	225.1	0.331679	0.000921331
106	21dpf	50μg/g_20210301 (10)	0	85.9	0.517097	0.00143638	0	126.4	0.342489	0.000951359
107	21dpf	50μg/g_20210301 (33)	65.1	0	0.463641	0.00128789	351.1	0	0.167912	0.000466422
108	21dpf	50μg/g_20210301 (42)	54.8	0	2.1352	0.00593112	0	117.5	1.39301	0.00386946
109	21dpf	50μg/g_20210301 (45)	0	70	0.135021	0.000375059	0	211.3	0.487533	0.00135426
110	21dpf	50μg/g_20210301 (46)	0	198.2	0.367709	0.00102141	0	41	0.377068	0.00104741
111	21dpf	50μg/g_20210301 (54)	0	0	0.0748296	0.00020786	151.2	0	0.153446	0.00042624
112	21dpf	50μg/g_20210301 (62)	0	0	0.0488903	0.000135806	0	130.1	0.0312106	8.66961e-05
113	21dpf	50μg/g_20210301 (67)	0	175	0.682252	0.00189514	0	165.9	0.928612	0.00257948
114	21dpf	50μg/g_20210301 (68)	136.1	122.7	0.586457	0.00162905	90.1	0	0.719754	0.00199932
115	21dpf	50μg/g_20210301 (69)	0	180.4	0.546272	0.00151742	0	166.7	0.693676	0.00192688
116	21dpf	50μg/g_20210301 (71)	0	77.6	0.912477	0.00253466	0	111.4	0.77865	0.00216292
117	21dpf	50μg/g_20210301 (76)	9.4	77	0.666769	0.00185214	0	134.6	0.923528	0.00256536
118	21dpf	50μg/g_20210301 (79)	4.8	247.6	0.316355	0.000878764	0	272.2	0.356287	0.000989685
119	21dpf	50μg/g_20210301 (82)	0	151.6	0.0806634	0.000224065	0	11.6	0.280773	0.000779926
120	21dpf	50μg/g_20210301 (2)	336.3	7.4	1.28108	0.00355854	22.5	152.9	1.70522	0.00473673
Number	Age	Experiment title	With social stimulus				Without social stimulus
			Time spent in social zone (s)	Time spent in control zone (s)	Total distance (m)	Average velocity (m/s)	Time spent in social zone (s)	Time spent in control zone (s)	Total distance (m)	Average velocity (m/s)
1	7dpf	E3_20210127(01)	208.8	0	0.376516	0.00104588	98.6	82.28	0.500967	0.00139158
2	7dpf	E3_20210127(02)	72.96	67.52	0.33727	0.000936862	98.04	94.56	0.567202	0.00157556
3	7dpf	E3_20210127(03)	289.8	2.4	0.255326	0.00070924	22.68	56.28	0.565355	0.00157043
4	7dpf	E3_20210127(04)	0	44.2	0.251332	0.000698143	23.8	66.44	0.748666	0.00207963
5	7dpf	E3_20210130(01)	38.28	64.8	0.419249	0.00116458	43.4	25.04	0.597581	0.00165995
6	7dpf	E3_20210324(01)	100.6	26.3	0.980096	0.00272249	51.3	20.2	0.934026	0.00259452
7	7dpf	E3_20210324(02)	133.2	24.7	0.76397	0.00212214	95.6	49.1	1.0284	0.00285665
8	7dpf	E3_20210324(03)	41.8	4.7	0.847407	0.00235391	26.5	25.1	0.670035	0.00186121
9	7dpf	E3_20210324(04)	108.8	57.7	0.848192	0.00235609	51.5	34.3	0.973568	0.00270436
10	7dpf	E3_20210324(05)	147.6	15.2	0.550647	0.00152957	48.5	63.8	0.739059	0.00205294
11	7dpf	E3_20210324(06)	0	4.4	1.47097	0.00408603	17.9	6.4	1.52921	0.0042478
12	7dpf	E3_20210324(07)	230.7	0	0.759932	0.00211092	17.2	12.6	0.812619	0.00225728
13	7dpf	E3_20210324(08)	63.5	32.1	0.629249	0.00174791	29.6	33.5	0.970955	0.0026971
14	7dpf	E3_20210324(09)	110.7	0	0.873635	0.00242676	21.4	9.3	0.85222	0.00236728
15	7dpf	E3_20210324(10)	23.2	22.2	0.895847	0.00248846	16.5	12.9	1.24006	0.00344462
16	7dpf	E3_20210324(11)	191.6	50.1	1.03027	0.00286185	85.3	47.8	1.1288	0.00313555
17	7dpf	E3_20210324(12)	162.3	9.1	0.579885	0.00161079	40.6	72.5	0.814105	0.0022614
18	7dpf	E3_20210113 (2)	360	0	0.122627	0.000340632	112.6	143.1	1.39965	0.0038879
19	7dpf	E3_20210113 (2)	12.6952	296.524	1.06568	0.00296022	60.6	164.3	0.903938	0.00251094
20	7dpf	E3_20210113 (3)	98.6096	68.0756	1.6668	0.00463	43.6	119.48	0.632765	0.00175768
21	7dpf	E3_20210113 (4)	24.465	99.0733	0.988368	0.00274547	68.8617	124.131	1.20144	0.00333732
22	7dpf	E3_20210113 (7)	106.913	35.8389	0.99331	0.00275919	26.72	13.24	0.21431	0.000595305
23	7dpf	E3_20210306 (02)	13.7	42	1.28357	0.00356547	15	10.4	1.02358	0.00284327
24	7dpf	E3_20210306 (02)	100.3	0	1.22828	0.0034119	86	41.4	1.63455	0.00454041
25	7dpf	E3_20210306 (04)	0	136.8	1.22438	0.00340107	47.28	107.52	0.810847	0.00225235
26	7dpf	E3_20210306 (06)	25.04	63.12	0.861679	0.00239355	74.1	37.1	1.07501	0.00298614
27	7dpf	E3_20210306 (06)	0	107	0.787301	0.00218695	41	44.8	1.2687	0.00352417
28	7dpf	E3_20210306 (08)	35.2	1.2	1.50044	0.00416789	65.2	39.6	1.24829	0.00346747
29	7dpf	E3_20210306 (08)	79.9	83.3	1.32014	0.00366706	79.8	33.3	2.27013	0.00630591
30	7dpf	E3_20210306 (10)	26.4	76.7	1.26673	0.00351871	48.3	17.8	1.42108	0.00394745
31	7dpf	E3_20210306 (10)	0	31.2	1.17468	0.00326299	16	12.6	1.42455	0.00395709
32	7dpf	E3_20210306 (12)	68.8	57.9	1.30567	0.00362687	50.6	39.3	1.52833	0.00424537
33	7dpf	E3_20210306 (12)	85.7	20.5	0.741137	0.00205871	33.3	42.1	1.02821	0.00285613
34	7dpf	E3_20210306 (14)	32.3	21.9	0.690312	0.00191753	55.1	28.4	1.06129	0.00294802
35	7dpf	E3_20210306 (14)	66	10.1	1.62177	0.00450491	27.4	51.5	1.94203	0.00539452
36	7dpf	E3_20210306 (16)	117	46.1	1.56222	0.00433949	33.2	27.9	1.48733	0.00413147
37	7dpf	E3_20210306 (22)	110.3	52.1	1.14821	0.00318947	37.8	47	1.67132	0.00464255
38	7dpf	E3_20210127(05)	116.94	107.28	0.84487	0.00234686	168.44	82.12	0.310809	0.000863358
39	7dpf	E3_20210127(06)	0	102.24	0.543925	0.0015109	24.12	63.72	0.316637	0.000879547
40	7dpf	E3_20210127(07)	173.92	14.56	0.277639	0.000771219	46.96	31.8	0.971811	0.00269948
41	7dpf	E3_20210127(08)	11.84	91.64	0.24464	0.000679555	37.68	79.52	0.553026	0.00153618
42	7dpf	E3_20210127(09)	0	343.2	0.0508583	0.000141273	117.52	106.24	0.358008	0.000994466
43	7dpf	E3_20210127(10)	134.88	138.36	0.446996	0.00124166	80.72	37.76	0.531109	0.0014753
44	7dpf	E3_20210324(13)	0	17	1.13366	0.00314904	20	51.7	0.944976	0.00262493
45	7dpf	E3_20210324(14)	66.1	57.4	0.82598	0.00229439	22.4	12.8	0.723815	0.0020106
46	7dpf	E3_20210324(15)	38	115.5	0.821891	0.00228303	17.3	48.8	1.00516	0.00279212
47	7dpf	E3_20210324(16)	140.8	70.3	0.763096	0.00211971	51.5	76.5	1.03558	0.00287662
48	7dpf	E3_20210324(17)	92.3	35.1	0.883633	0.00245454	24.3	51.2	0.785363	0.00218156
49	7dpf	E3_20210324(18)	4.3	101.3	1.04889	0.00291357	29.2	79.1	1.17156	0.00325434
50	7dpf	E3_20210324(19)	0.8	1.5	0.867177	0.00240882	31.7	35.4	0.974839	0.00270789
51	7dpf	E3_20210324(20)	127.2	39.1	0.341174	0.000947704	61.5	33.9	0.670914	0.00186365
52	7dpf	E3_20210324(21)	0	45.4	0.55798	0.00154994	62.7	44.5	0.57972	0.00161033
53	7dpf	E3_20210324(22)	0	82.5	0.984903	0.00273584	51	74.3	1.03244	0.00286789
54	7dpf	E3_20210127(11)	18.16	0	0.734905	0.0020414	63.4	74.76	0.523315	0.00145365
55	7dpf	E3_20210127(12)	87.36	31.44	0.90849	0.00252358	79.6	38	0.815672	0.00226575
56	7dpf	E3_20210127(13)	166.2	94.26	0.969041	0.00269178	50.12	39.6	0.696657	0.00193516
57	7dpf	E3_20210127(14)	23.92	133.52	0.394313	0.00109531	110.2	105.32	0.274625	0.000762846
58	7dpf	E3_20210127(15)	120.08	14.68	0.423097	0.00117527	84.96	85.52	0.550099	0.00152805
59	7dpf	E3_20210127(16)	36.76	89.32	0.513885	0.00142746	80.96	84.8	0.563989	0.00156664
60	7dpf	E3_20210127(17)	281.56	38.56	0.183979	0.000511052	93.8	68.16	0.469798	0.00130499
61	7dpf	E3_20210127(18)	86.08	84	0.558309	0.00155086	54.24	104.12	0.669747	0.00186041
62	7dpf	E3_20210127(19)	51.84	104.24	0.341722	0.000949227	61.64	53.24	0.382408	0.00106224
63	7dpf	E3_20210127(20)	18.28	84.32	0.187495	0.000520818	35	78.4	0.152499	0.000423607
64	7dpf	E3_20210127(21)	279.28	9.56	0.253664	0.000704621	46.48	99.6	0.593517	0.00164866
65	7dpf	E3_20210130(02)	0	199.28	0.19974	0.000554834	51.64	95.44	0.206908	0.000574744
66	7dpf	E3_20210127(22)	33.6	129.92	0.585551	0.00162653	10.16	143.76	0.653385	0.00181496
67	7dpf	E3_20210127(23)	0	124.96	0.0832734	0.000231315	21.28	65.84	0.722361	0.00200656
68	7dpf	E3_20210127(24)	58.84	149.28	0.373976	0.00103882	15.84	253.68	0.250821	0.000696726
69	7dpf	E3_20210127(25)	0	172.28	0.407573	0.00113215	35.72	134	0.570023	0.0015834
70	7dpf	E3_20210127(26)	0	272.76	0.447593	0.00124331	36.12	177.96	0.474417	0.00131783
71	7dpf	E3_20210130(03)	340.4	0	0.120343	0.000334286	109	15.16	0.251315	0.000698097
72	7dpf	E3_20210130(04)	20.8	148.88	0.260637	0.000723991	17.72	145.76	0.225059	0.000625163
73	7dpf	E3_20210130(05)	116.56	65.24	0.390814	0.00108559	13.92	158.48	0.322195	0.000894985
74	7dpf	E3_20210324(23)	326.7	0	0.221083	0.000614119	27.6	108.5	1.0262	0.00285056
75	7dpf	E3_20210324(24)	155.3	15.2	0.499241	0.00138678	81.1	17.9	0.741109	0.00205864
76	7dpf	E3_20210324(25)	106.8	37.3	0.834225	0.00231729	5.4	83.1	0.926853	0.00257459
77	7dpf	E3_20210324(26)	200.2	18.9	1.3014	0.00361499	85.5	27.5	1.28782	0.00357728
78	7dpf	E3_20210324(27)	171.7	22.6	0.943812	0.0026217	75	6.3	1.04965	0.00291569
79	7dpf	E3_20210324(28)	210	0	0.781795	0.00217165	63.7	12.3	1.02069	0.00283525
80	7dpf	E3_20210324(29)	318.2	0	0.498287	0.00138413	107.5	19	0.779498	0.00216527
81	7dpf	E3_20210324(30)	167.7	0	1.10134	0.00305927	133.6	17.3	1.08982	0.00302729
82	7dpf	E3_20210324(31)	6.1	4.3	1.32609	0.00368358	8.5	37.5	1.11286	0.00309129
83	7dpf	E3_20210113 (1)	90.4508	73.1219	0.913416	0.00253727	175.44	34.48	0.432327	0.00120091
84	7dpf	E3_20210113 (3)	82.9922	94.8053	0.927336	0.00257593	56.76	175.24	0.470462	0.00130684
85	7dpf	E3_20210113 (4)	27.8012	178.231	1.44765	0.00402125	6.09661	91.3493	1.90145	0.00528179
86	7dpf	E3_20210113 (5)	6.10679	33.0367	1.04007	0.00288908	9.0025	241.467	0.7246	0.00201278
87	7dpf	E3_20210113 (6)	0	84.6115	0.575585	0.00159885	0.56	95	0.555017	0.00154171
88	7dpf	E3_20210113 (6)	32.5815	49.7243	1.13441	0.00315115	3.72	84.36	0.336734	0.000935371
89	7dpf	E3_20210113 (7)	50.7383	172.148	1.31156	0.00364321	46.92	159.6	0.32541	0.000903916
90	7dpf	E3_20210113 (8)	137.431	41.9144	0.813159	0.00225877	27.84	154.56	0.405114	0.00112532
91	7dpf	E3_20210306 (04)	145.9	1.2	0.592174	0.00164493	110.2	35.6	0.622565	0.00172935
92	7dpf	E3_20210306 (20)	53.7	117.6	1.139	0.00316389	6.32	80.2	0.687429	0.00190952
93	7dpf	E3_20210306 (20)	142.3	9.2	1.37414	0.00381705	79.6	9.24	1.09404	0.00303899
94	7dpf	E3_20210306 (22)	65.6	112.9	1.24174	0.00344927	80	19.7	1.34827	0.00374519
95	7dpf	E3_20210306 (24)	118.4	0	1.06668	0.002963	162.88	12.16	0.533686	0.00148246
96	7dpf	E3_20210127(27)	0	150.32	0.543452	0.00150959	15.12	130.24	0.512467	0.00142352
97	7dpf	E3_20210127(28)	49.5	16.38	0.798689	0.00221858	27.08	86	0.48767	0.00135464
98	7dpf	E3_20210127(29)	0	40.44	0.668423	0.00185673	5.04	81.88	0.622136	0.00172816
99	7dpf	E3_20210127(30)	180.72	1.38	0.118056	0.000327932	0.42	86.64	0.341805	0.000949457
100	7dpf	E3_20210127(31)	16.14	71.22	1.17125	0.00325348	33.3	197.04	1.01098	0.00280829
101	7dpf	E3_20210130(06)	0	158.72	0.097435	0.000270653	7.36	23.4	0.134394	0.000373318
102	7dpf	E3_20210324(32)	0	217.4	0.73583	0.00204397	15	53.2	0.793401	0.00220389
103	7dpf	E3_20210324(33)	47.3	25.5	1.36614	0.00379483	60.2	19.2	1.23356	0.00342654
104	7dpf	E3_20210324(34)	217.2	9.8	1.12133	0.0031148	156.5	24	1.27804	0.0035501
105	7dpf	E3_20210324(35)	97.6	0	0.68672	0.00190756	5.2	73.9	0.673778	0.00187161
106	7dpf	E3_20210324(36)	165.5	90.1	1.03526	0.00287572	6.7	110.2	0.944744	0.00262429
107	7dpf	E3_20210324(37)	36	17.8	1.33947	0.00372076	12.7	59.8	1.49987	0.0041663
108	7dpf	E3_20210324(38)	4.7	264.2	0.703147	0.00195319	0.6	9.5	1.27794	0.00354983
109	7dpf	E3_20210324(39)	121.5	58.6	0.881361	0.00244823	1.3	14.5	0.892215	0.00247837
110	7dpf	E3_20210127(32)	0	139.28	0.592951	0.00164709	10.48	2.12	0.695805	0.00193279
111	7dpf	E3_20210127(33)	0	216.24	0.803728	0.00223258	10.84	170.52	0.940952	0.00261376
112	7dpf	E3_20210127(34)	0	194.72	0.163843	0.00045512	5.84	80.48	0.787149	0.00218652
113	7dpf	E3_20210127(35)	0	270.88	0.423212	0.00117559	32.88	196.96	0.697712	0.00193809
114	7dpf	E3_20210127(36)	178.2	55.08	0.160765	0.00044657	17.88	142.68	0.608039	0.001689
115	7dpf	E3_20210127(37)	0	263.08	0.0983228	0.000273119	0.48	130.2	0.361418	0.00100394
116	7dpf	E3_20210127(38)	6.16	82.12	0.378441	0.00105122	75.44	9.72	0.383555	0.00106543
117	7dpf	E3_20210127(39)	17.76	158.96	0.276181	0.00076717	141.28	24.88	0.311088	0.000864134
118	7dpf	E3_20210127(40)	64.16	137.4	0.54509	0.00151414	23.12	76.48	0.622984	0.00173051
119	7dpf	E3_20210127(41)	10.52	200.24	0.412346	0.0011454	22.16	145.88	0.52015	0.00144486
120	7dpf	E3_20210127(42)	63.96	0	0.390751	0.00108542	68	11.96	0.419142	0.00116428
121	7dpf	E3_20210127(43)	229.52	30.28	0.273214	0.000758929	25.68	156.88	0.524029	0.00145564
122	7dpf	E3_20210127(44)	0	144.76	0.476983	0.00132495	12.28	146	0.448612	0.00124615
123	7dpf	E3_20210127(45)	0	151.16	0.395946	0.00109985	12.08	40.68	0.552861	0.00153572
124	7dpf	E3_20210127(46)	29.08	53.48	0.353857	0.000982935	102.24	10.64	0.467139	0.00129761
125	7dpf	E3_20210127(47)	0	141.6	0.404233	0.00112287	2.84	129.2	0.616454	0.00171237
[truncated: 2,131 more rows]

## Sheet: Social preference test(1-3mpf)
Number	Age	Experiment title	Total distance (m)	Time spent in center sector (s)	Time spent in empty sector (s)	Time spent in conspecific sector (s)	Average velocity (m/s)
1	1mpf	control_2020062201(phase2)	14.2533	207.5	277.3	115.2	0.0237555
2	1mpf	control_2020062201(phase1)	15.3975	57.7	204.9	337.4	0.0256625
3	1mpf	control_2020062202(phase1)	13.5368	72.7	328.1	199.2	0.0225614
4	1mpf	control_2020062202(phase2)	14.6153	53.9	519.2	26.9	0.0243588
5	1mpf	control_2020062204(phase1)	18.374	83	57.4	459.6	0.0306233
6	1mpf	control_2020062204(phase2)	17.4955	163.9	262.1	174	0.0291592
7	1mpf	control_2020062205(phase2)	7.90577	147.4	94.9	357.7	0.0131763
8	1mpf	control_2020062205(phase1)	10.4086	144.8	208.2	247	0.0173477
9	1mpf	control_ 2020101701(phase1)	21.3914	162.4	133.9	303.7	0.0356524
10	1mpf	control_ 2020101701(phase2)	20.3629	218.4	153	228.6	0.0339382
11	1mpf	control_ 2020101702(phase1)	21.3848	173.3	122.9	303.8	0.0356414
12	1mpf	control_ 2020101702(phase2)	19.4311	135.3	319.3	145.4	0.0323851
13	1mpf	control_ 2020101703(phase1)	17.0482	190.4	127.9	281.7	0.0284137
14	1mpf	control_ 2020101703(phase2)	18.0896	212.3	209	178.7	0.0301494
15	1mpf	control_ 2020101704(phase1)	20.9176	100.8	89.1	410.1	0.0348626
16	1mpf	control_ 2020101704(phase2)	23.2862	39.2	208.3	352.5	0.0388103
17	1mpf	control_ 2020101706(phase1)	19.5892	191.2	166.9	241.9	0.0326487
18	1mpf	control_ 2020101706(phase2)	17.4021	126	343.4	130.6	0.0290035
19	1mpf	control_ 2020101707(phase1)	17.2753	186.3	116.5	297.2	0.0287922
20	1mpf	control_ 2020101707(phase2)	18.0103	211.5	235.7	152.8	0.0300171
21	1mpf	control_ 2020101708(phase1)	15.499	228.6	154.4	217	0.0258316
22	1mpf	control_ 2020101708(phase2)	14.3496	352.5	140	107.5	0.023916
23	1mpf	control_ 2020101709(phase1)	16.7878	208.5	158.8	232.7	0.0279797
24	1mpf	control_ 2020101709(phase2)	18.5664	228.8	236	135.2	0.030944
25	1mpf	control_ 2020101710(phase1)	15.7077	45.6	15.8	538.6	0.0261796
26	1mpf	control_ 2020101710(phase2)	15.3903	230.1	253.3	116.6	0.0256505
27	1mpf	control_ 2020101711(phase1)	14.1421	179.8	97.7	322.5	0.0235702
28	1mpf	control_ 2020101711(phase2)	8.4952	301.3	180.9	117.8	0.0141587
29	1mpf	control_ 2020101712(phase1)	8.44916	108.5	67.1	424.4	0.0140819
30	1mpf	control_ 2020101712(phase2)	16.3008	167.8	284.4	147.8	0.027168
31	1mpf	control_ 2020101713(phase1)	20.7625	172.2	105.6	322.2	0.0346042
32	1mpf	control_ 2020101713(phase2)	21.236	253.9	211.2	134.9	0.0353933
33	1mpf	control_ 2020101714(phase1)	11.7836	158	175.2	266.8	0.0196394
34	1mpf	control_ 2020101714(phase2)	12.2955	210.3	236.5	153.2	0.0204926
35	1mpf	control_ 2020101715(phase1)	13.2563	92	78.9	429.1	0.0220939
36	1mpf	control_ 2020101715(phase2)	15.2257	171.3	221.7	207	0.0253761
37	1mpf	control_ 2020111301(phase1)	21.5654	128.1	178.7	293.2	0.0359423
38	1mpf	control_ 2020111301(phase2)	21.0178	269	229.8	101.2	0.0350296
39	1mpf	control_ 2020111302(phase1)	16.6576	166	115.3	318.7	0.0277626
40	1mpf	control_ 2020111302(phase2)	16.6991	182.1	269.8	148.1	0.0278318
41	1mpf	control_ 2020111303(phase1)	13.1245	90.2	111.8	398	0.0218741
42	1mpf	control_ 2020111303(phase2)	15.6838	142.8	399.1	58.1	0.0261397
43	1mpf	control_ 2020111306(phase1)	12.8289	148.4	117.1	334.5	0.0213816
44	1mpf	control_ 2020111306(phase2)	12.1783	130	437	33	0.0202972
45	1mpf	control_ 2020111307(phase1)	14.0052	196.3	136.5	267.2	0.0233419
46	1mpf	control_ 2020111307(phase2)	13.5016	105.1	440.7	54.2	0.0225026
47	1mpf	control_ 2020111308(phase1)	11.6095	194.1	165.2	240.7	0.0193492
48	1mpf	control_ 2020111308(phase2)	11.4616	192.5	344.2	63.3	0.0191026
49	1mpf	control_ 2020111309(phase1)	13.2203	244.4	146.3	209.3	0.0220338
50	1mpf	control_ 2020111309(phase2)	21.5125	65.1	462.5	72.4	0.0358542
51	1mpf	control_ 2020111310(phase1)	12.9018	131.9	76.9	391.2	0.021503
52	1mpf	control_ 2020111310(phase2)	10.7176	79.5	458	62.5	0.0178626
53	1mpf	control_ 2020111311(phase1)	12.1746	205.8	123.5	270.7	0.020291
54	1mpf	control_ 2020111311(phase2)	16.2773	153.3	357.2	89.5	0.0271288
55	1mpf	control_ 2020111312(phase1)	12.7939	157.1	163.7	279.2	0.0213232
56	1mpf	control_ 2020111312(phase2)	7.89566	137.2	190.1	272.7	0.0131594
57	1mpf	control_ 2020111313(phase1)	10.8147	63	75.9	461.1	0.0180246
58	1mpf	control_ 2020111313(phase2)	5.47497	174.9	405.1	20	0.00912495
59	1mpf	control_ 2020111314(phase1)	14.3261	194	129.3	276.7	0.0238769
60	1mpf	control_ 2020111314(phase2)	13.1313	161	347.7	91.3	0.0218854
61	1mpf	control_ 2020111315(phase1)	12.0815	176.6	158.1	265.3	0.0201358
62	1mpf	control_ 2020111315(phase2)	14.0297	138.8	378	83.2	0.0233828
63	1mpf	control_ 2020111701(phase1)	21.9556	149.8	255.4	194.8	0.0365927
64	1mpf	control_ 2020111701(phase2)	22.737	216.2	303.1	80.7	0.037895
65	1mpf	control_ 2020111702(phase1)	17.2339	107.4	124.3	368.3	0.0287232
66	1mpf	control_ 2020111702(phase2)	17.7423	201.6	309.7	88.7	0.0295704
67	1mpf	control_ 2020111703(phase1)	23.2185	146.8	85.2	368	0.0386975
68	1mpf	control_ 2020111703(phase2)	23.3281	216.5	193.2	190.3	0.0388801
69	1mpf	control_ 2020111704(phase1)	17.48	145.3	102	352.7	0.0291333
70	1mpf	control_ 2020111704(phase2)	15.1688	275.9	192.2	131.9	0.0252814
71	1mpf	control_ 2020111706(phase1)	14.3133	125.3	119.1	355.6	0.0238555
72	1mpf	control_ 2020111706(phase2)	14.5243	248.3	253.3	98.4	0.0242072
73	1mpf	control_ 2020111707(phase1)	15.133	22.2	24.8	553	0.0252217
74	1mpf	control_ 2020111707(phase2)	7.61675	127.4	90.3	382.3	0.0126946
75	1mpf	control_ 2020111708(phase1)	15.717	216.2	126.9	256.9	0.0261949
76	1mpf	control_ 2020111708(phase2)	13.5446	288	101.5	210.5	0.0225743
77	1mpf	control_ 2020111709(phase1)	13.4149	173.3	112.3	314.4	0.0223582
78	1mpf	control_ 2020111709(phase2)	8.01207	128.2	451.3	20.5	0.0133535
79	1mpf	control_ 2020111711(phase1)	13.4828	237.5	136.1	226.4	0.0224713
80	1mpf	control_ 2020111711(phase2)	11.7686	286.3	90.1	223.6	0.0196144
81	1mpf	control_ 2020111712(phase1)	12.1811	166.9	237.5	195.6	0.0203019
82	1mpf	control_ 2020111712(phase2)	11.0852	149.2	323	127.8	0.0184753
83	1mpf	control_ 2020111713(phase1)	11.0675	218.5	131.8	249.7	0.0184458
84	1mpf	control_ 2020111713(phase2)	7.81851	168.1	109.6	322.3	0.0130308
85	1mpf	control_2020062203(phase2)	15.5904	213.5	57.5	329	0.025984
86	1mpf	control_2020062203(phase1)	18.8908	257.6	163	179.4	0.0314847
1	1mpf	control_ 2020101705(phase1)	15.1275	200.7	137.2	262.1	0.0252125	Discard (The fish did not move most of time)
2	1mpf	control_ 2020101705(phase2)	0	600	0	0	0
3	1mpf	control_ 2020111305(phase1)	11.5011	50.2	0	549.8	0.0191686	Discard(The direction of preference)
4	1mpf	control_ 2020111305(phase2)	8.73511	33.2	44.1	522.7	0.0145585
Number	Age	Experiment title	Total distance (m)	Time spent in center sector (s)	Time spent in left sector (s)	Time spent in right sector (s)	Average velocity (m/s)
1	1mpf	PBS_ 2020101704(phase1)	13.6207	203.9	188.9	207.2	0.0227011
2	1mpf	PBS_ 2020101704(phase2)	14.3125	137.7	384.2	78.1	0.0238542
3	1mpf	PBS_ 2020101705(phase1)	13.0225	253.7	190.2	156.1	0.0217041
4	1mpf	PBS_ 2020101705(phase2)	11.6462	82	461.7	56.3	0.0194103
5	1mpf	PBS_ 2020101706(phase1)	13.6719	84.2	100.5	415.3	0.0227864
6	1mpf	PBS_ 2020101706(phase2)	13.9512	35.4	511.7	52.9	0.023252
7	1mpf	PBS_ 2020101707(phase1)	16.5806	108.1	145.5	346.4	0.0276344
8	1mpf	PBS_ 2020101707(phase2)	8.97585	119.4	226.6	254	0.0149598
9	1mpf	PBS_ 2020101708(phase1)	12.097	112.3	171	316.7	0.0201617
10	1mpf	PBS_ 2020101708(phase2)	12.0111	129.1	368	102.9	0.0200184
11	1mpf	PBS_ 2020101709(phase1)	8.34594	181.9	69.4	348.7	0.0139099
12	1mpf	PBS_ 2020101709(phase2)	17.6726	252	228.3	119.7	0.0294544
13	1mpf	PBS_ 2020101710(phase1)	18.0867	149.5	150.8	299.7	0.0301445
14	1mpf	PBS_ 2020101710(phase2)	16.0905	92.1	465.4	42.5	0.0268176
15	1mpf	PBS_ 2020101711(phase1)	8.94226	283.8	164.4	151.8	0.0149038
16	1mpf	PBS_ 2020101711(phase2)	11.2273	218.7	194	187.3	0.0187122
17	1mpf	PBS_ 2020101713(phase1)	12.5223	225.8	107.8	266.4	0.0208705
18	1mpf	PBS_ 2020101713(phase2)	11.2471	192.8	351.3	55.9	0.0187451
19	1mpf	PBS_ 2020101714(phase1)	13.5662	146.9	201.8	251.3	0.0226103
20	1mpf	PBS_ 2020101714(phase2)	10.3551	199.7	193	207.3	0.0172584
21	1mpf	PBS_ 2020101715(phase1)	10.7564	129.6	93.4	377	0.0179273
22	1mpf	PBS_ 2020101715(phase2)	17.2655	127.3	167.6	305.1	0.0287758
23	1mpf	PBS_ 2020111302(phase1)	15.6503	76.7	106.4	416.9	0.0260838
24	1mpf	PBS_ 2020111302(phase2)	10.292	113.2	444.2	42.6	0.0171534
25	1mpf	PBS_ 2020111305(phase1)	15.2153	115.9	50.7	433.4	0.0253589
26	1mpf	PBS_ 2020111305(phase2)	15.1052	149.4	61.6	389	0.0251754
27	1mpf	PBS_ 2020111306(phase1)	14.7489	99.9	105.7	394.4	0.0245815
28	1mpf	PBS_ 2020111306(phase2)	14.2554	191.6	270.2	138.2	0.023759
29	1mpf	PBS_ 2020111307(phase1)	12.1615	187.9	147.7	264.4	0.0202691
30	1mpf	PBS_ 2020111307(phase2)	12.6266	196.7	261.8	141.5	0.0210443
31	1mpf	PBS_ 2020111308(phase1)	12.8283	202.4	169.2	228.4	0.0213805
32	1mpf	PBS_ 2020111308(phase2)	12.0839	131	83.1	385.9	0.0201399
33	1mpf	PBS_ 2020111309(phase1)	15.3012	95.6	270.1	234.3	0.0255019
34	1mpf	PBS_ 2020111309(phase2)	14.4696	82.4	274.4	243.2	0.0241159
35	1mpf	PBS_ 2020111310(phase1)	12.6484	71.9	54	474.1	0.0210807
36	1mpf	PBS_ 2020111310(phase2)	12.7617	40.9	541.7	17.4	0.0212695
37	1mpf	PBS_ 2020111313(phase1)	13.6673	42.7	51.1	506.2	0.0227788
38	1mpf	PBS_ 2020111313(phase2)	11.1178	33.6	390.1	176.3	0.0185297
39	1mpf	PBS_ 2020111314(phase1)	12.3884	61.7	64.6	473.7	0.0206474
40	1mpf	PBS_ 2020111314(phase2)	13.3439	133.3	240.4	226.3	0.0222399
41	1mpf	PBS_ 2020111801(phase1)	14.2609	96.2	61.7	442.1	0.0237682
42	1mpf	PBS_ 2020111801(phase2)	14.8693	166.6	332	101.4	0.0247821
43	1mpf	PBS_ 2020111803(phase1)	10.7621	36.5	55.2	508.3	0.0179368
44	1mpf	PBS_ 2020111803(phase2)	11.9282	221.3	273	105.7	0.0198804
45	1mpf	PBS_ 2020111804(phase1)	8.36746	80	73.6	446.4	0.0139458
46	1mpf	PBS_ 2020111804(phase2)	18.3104	120.3	440	39.7	0.0305173
47	1mpf	PBS_ 2020111805(phase1)	11.6719	170.6	300.4	129	0.0194532
48	1mpf	PBS_ 2020111805(phase2)	19.2946	258.1	180.6	161.3	0.0321577
49	1mpf	PBS_ 2020111807(phase1)	14.5979	87.6	80.2	432.2	0.0243298
50	1mpf	PBS_ 2020111807(phase2)	13.6782	168	379	53	0.0227971
51	1mpf	PBS_ 2020111808(phase1)	12.8909	33.8	54.8	511.4	0.0214848
52	1mpf	PBS_ 2020111808(phase2)	13.4892	129	359.4	111.6	0.022482
53	1mpf	PBS_ 2020111809(phase1)	12.4333	69.6	49.9	480.5	0.0207221
54	1mpf	PBS_ 2020111809(phase2)	13.1044	19.7	580.3	0	0.0218407
55	1mpf	PBS_ 2020111810(phase1)	11.3144	151.6	167.3	281.1	0.0188573
56	1mpf	PBS_ 2020111810(phase2)	10.666	98.9	426.1	75	0.0177767
57	1mpf	PBS_ 2020111812(phase1)	19.1764	217.2	184.9	197.9	0.0319607
58	1mpf	PBS_ 2020111812(phase2)	12.1658	93.7	425	81.3	0.0202764
59	1mpf	PBS_ 2020111813(phase1)	19.2259	51.6	85.6	462.8	0.0320432
60	1mpf	PBS_ 2020111813(phase2)	10.2714	169	125.6	305.4	0.0171189
61	1mpf	PBS_ 2020111814(phase1)	18.668	195.5	150.9	253.6	0.0311133
62	1mpf	PBS_ 2020111814(phase2)	17.8731	200.5	217.7	181.8	0.0297884
63	1mpf	PBS_ 2020111817(phase1)	6.0637	307.7	123.5	168.8	0.0101062
64	1mpf	PBS_ 2020111817(phase2)	6.97518	261.8	127.5	210.7	0.0116253
65	1mpf	PBS_ 2020111818(phase1)	18.2568	291.2	103.1	205.7	0.030428
66	1mpf	PBS_ 2020111818(phase2)	10.3324	273.5	197.9	128.6	0.0172207
67	1mpf	PBS_ 2020111819(phase1)	17.3071	202.8	256.6	140.6	0.0288452
68	1mpf	PBS_ 2020111819(phase2)	11.3146	202.8	256.6	140.6	0.0188576
69	1mpf	PBS_ 2020111820(phase1)	19.194	285.6	123.2	191.2	0.03199
70	1mpf	PBS_ 2020111820(phase2)	9.95388	310.1	116.3	173.6	0.0165898
71	1mpf	PBS_ 2020111821(phase1)	11.9726	144.6	204.1	251.3	0.0199543
72	1mpf	PBS_ 2020111821(phase2)	9.1673	294.2	126.9	178.9	0.0152788
73	1mpf	PBS_ 2020111822(phase1)	10.8346	242.3	192.1	165.6	0.0180576
74	1mpf	PBS_ 2020111822(phase2)	10.6436	195.5	191.2	213.3	0.0177394
75	1mpf	PBS_ 2020111824(phase1)	13.2266	173.3	204.8	221.9	0.0220443
76	1mpf	PBS_ 2020111824(phase2)	10.4399	264.8	183.9	151.3	0.0173998
77	1mpf	PBS_ 2020111915(phase1)	10.5509	107.6	110.6	381.8	0.0175848
78	1mpf	PBS_ 2020111915(phase2)	10.4161	28.6	549.4	22	0.0173602
79	1mpf	PBS_ 2020111916(phase1)	15.347	136	160.6	303.4	0.0255784
80	1mpf	PBS_ 2020111916(phase2)	14.1713	98.2	256.3	245.5	0.0236189
81	1mpf	PBS_ 2020111917(phase1)	17.671	271.6	217.1	111.3	0.0294517
82	1mpf	PBS_ 2020111917(phase2)	19.0137	235.4	123.9	240.7	0.0316895
83	1mpf	PBS_ 2020111918(phase1)	9.97607	200.4	206.7	192.9	0.0166268
84	1mpf	PBS_ 2020111918(phase2)	10.034	85.6	440	74.4	0.0167234
85	1mpf	PBS_ 2020111811(phase1)	7.4457	0	0	600	0.0124095
86	1mpf	PBS_ 2020111811(phase2)	9.71026	90	453.5	56.5	0.0161838
1	1mpf	PBS_2020062201(phase1)	3.5956	22.5	576.5	1	0.00599267	Discard(The direction of preference)
2	1mpf	PBS_2020062201(phase2)	9.55222	53.6	545	1.4	0.0159204
3	1mpf	PBS_2020062202(phase1)	0	0	600	0	0	Discard (The fish did not move most of time)
4	1mpf	PBS_2020062202(phase2)	17.4513	15.5	584.5	0	0.0290855
5	1mpf	PBS_2020062203(phase1)	15.3497	111.2	31	457.8	0.0255828	Discard(The direction of preference)
6	1mpf	PBS_2020062203(phase2)	19.2657	200.6	35.5	363.9	0.0321094
7	1mpf	PBS_2020062204(phase1)	9.10083	148.1	61.5	390.4	0.015168	Discard(The direction of preference)
8	1mpf	PBS_2020062204(phase2)	12.3986	231.7	67.2	301.1	0.0206644
9	1mpf	PBS_2020062205(phase1)	17.6417	143.9	91	365.1	0.0294028	Discard(The direction of preference)
10	1mpf	PBS_2020062205(phase2)	18.6569	221.5	69.5	309	0.0310948
11	1mpf	PBS_ 2020101703(phase1)	8.38388	574.01	22.67	3.32	0.0139731	Discard(The direction of preference)
12	1mpf	PBS_ 2020101703(phase2)	12.8569	319.3	142.9	137.8	0.0214281
13	1mpf	PBS_ 2020101712(phase1)	12.9374	109.6	77.2	413.2	0.0215624	Discard(The direction of preference)
14	1mpf	PBS_ 2020101712(phase2)	6.08619	167	4.8	428.2	0.0101437
15	1mpf	PBS_ 2020111303(phase1)	11.9108	0	0	600	0.0198514	Discard(The direction of preference)
16	1mpf	PBS_ 2020111303(phase2)	8.49861	0	0	600	0.0141643
17	1mpf	PBS_ 2020111312(phase1)	10.7775	226.7	347.6	25.7	0.0179625	Discard(The direction of preference)
18	1mpf	PBS_ 2020111312(phase2)	11.6108	184	321.1	94.9	0.0193513
19	1mpf	PBS_ 2020111802(phase1)	11.2169	111.7	37.5	450.8	0.0186949	Discard(The direction of preference)
20	1mpf	PBS_ 2020111802(phase2)	10.4511	120.4	39.9	439.7	0.0174185
Number	Age	Experiment title	Total distance (m)	Time spent in center sector (s)	Time spent in left sector (s)	Time spent in right sector (s)	Average velocity (m/s)
1	1mpf	20μg/g_2020062102(phase2)	13.4071	150	94.7	355.3	0.0223451
2	1mpf	20μg/g_2020062102(phase1)	13.8426	125.4	104.3	370.3	0.023071
3	1mpf	20μg/g_2020062103(phase1)	6.90413	258.5	193.3	148.2	0.0115069
4	1mpf	20μg/g_2020062103(phase2)	6.3322	333.3	39	227.7	0.0105537
5	1mpf	20μg/g_2020062104(phase2)	4.81043	181.1	58.4	360.5	0.00801738
6	1mpf	20μg/g_2020062104(phase1)	5.1092	205.6	214.3	180.1	0.00851533
7	1mpf	20μg/g_2020062105(phase1)	5.16683	188.9	151.6	259.5	0.00861139
8	1mpf	20μg/g_2020062105(phase2)	6.23354	191.8	188.9	219.3	0.0103892
9	1mpf	20μg/g_ 2020101701(phase1)	15.744	80.8	90.7	428.5	0.0262401
10	1mpf	20μg/g_ 2020101701(phase2)	17.1603	73.8	419.8	106.4	0.0286005
11	1mpf	20μg/g_ 2020101702(phase1)	14.6309	172.9	196	231.1	0.0243848
12	1mpf	20μg/g_ 2020101702(phase2)	14.9391	175.7	296.1	128.2	0.0248985
13	1mpf	20μg/g_ 2020101703(phase1)	19.6234	149	131.8	319.2	0.0327057
14	1mpf	20μg/g_ 2020101703(phase2)	20.2353	217.9	251.2	130.9	0.0337254
15	1mpf	20μg/g_ 2020101704(phase1)	16.885	169.3	195.2	235.5	0.0281417
16	1mpf	20μg/g_ 2020101704(phase2)	18.46	118.6	372.6	108.8	0.0307666
17	1mpf	20μg/g_ 2020101705(phase1)	16.3213	121.8	90.2	388	0.0272022
18	1mpf	20μg/g_ 2020101705(phase2)	15.5531	81.4	408.7	109.9	0.0259218
19	1mpf	20μg/g_ 2020101706(phase1)	20.2755	73.4	90.6	436	0.0337926
20	1mpf	20μg/g_ 2020101706(phase2)	16.8408	234.5	310.2	55.3	0.028068
21	1mpf	20μg/g_ 2020101707(phase1)	13.6379	105.2	121.1	373.7	0.0227298
22	1mpf	20μg/g_ 2020101707(phase2)	13.5985	136.4	341	122.6	0.0226642
23	1mpf	20μg/g_ 2020101708(phase1)	12.5103	110.3	152	337.7	0.0208505
24	1mpf	20μg/g_ 2020101708(phase2)	10.8848	99.3	233.1	267.6	0.0181414
25	1mpf	20μg/g_ 2020101709(phase1)	2.88507	40.4	447.8	111.8	0.00480845
26	1mpf	20μg/g_ 2020101709(phase2)	7.76134	75.8	259.1	265.1	0.0129356
27	1mpf	20μg/g_ 2020111401(phase1)	17.6061	128.3	156	315.7	0.0293436
28	1mpf	20μg/g_ 2020111401(phase2)	23.4844	293.2	204.6	102.2	0.0391407
29	1mpf	20μg/g_ 2020111402(phase1)	12.4839	64.2	131.8	404	0.0208065
30	1mpf	20μg/g_ 2020111402(phase2)	14.2553	140.7	370.5	88.8	0.0237589
31	1mpf	20μg/g_ 2020111801(phase1)	10.1458	133.6	98.8	367.6	0.0169096
32	1mpf	20μg/g_ 2020111801(phase2)	11.0075	141.8	323.4	134.8	0.0183458
33	1mpf	20μg/g_ 2020111802(phase1)	6.65296	300.9	150.4	148.7	0.0110883
34	1mpf	20μg/g_ 2020111802(phase2)	7.44532	207.9	192.2	199.9	0.0124089
35	1mpf	20μg/g_ 2021011002(phase1)	18.6367	156.7	301.9	141.4	0.0310611
36	1mpf	20μg/g_ 2021011002(phase2)	17.5301	201.9	266.2	131.9	0.0292169
37	1mpf	20μg/g_ 2021011003(phase1)	15.1938	163.3	85.9	350.8	0.025323
38	1mpf	20μg/g_ 2021011003(phase2)	13.3668	255.8	177.2	167	0.022278
39	1mpf	20μg/g_ 2021011004(phase1)	13.4668	188.2	228.7	183.1	0.0224447
40	1mpf	20μg/g_ 2021011004(phase2)	7.85024	254.1	311.9	34	0.0130837
41	1mpf	20μg/g_ 2021022001(phase1)	20.7579	210.8	222.8	166.4	0.0345964
42	1mpf	20μg/g_ 2021022001(phase2)	19.8092	177.8	231.7	190.5	0.0330153
43	1mpf	20μg/g_ 2021022002(phase1)	18.9555	145.2	209.8	245	0.0315926
44	1mpf	20μg/g_ 2021022002(phase2)	19.3054	103.7	295.3	201	0.0321756
45	1mpf	20μg/g_ 2021031002(phase1)	12.0821	99.6	72.9	427.5	0.0201368
46	1mpf	20μg/g_ 2021031002(phase2)	13.4669	191.3	288.3	120.4	0.0224449
47	1mpf	20μg/g_ 2021031003(phase1)	12.7828	127.4	135.4	337.2	0.0213046
48	1mpf	20μg/g_ 2021031003(phase2)	13.8894	165.6	271.4	163	0.0231491
49	1mpf	20μg/g_ 2021031004(phase1)	14.1873	74	145.8	380.2	0.0236455
50	1mpf	20μg/g_ 2021031004(phase2)	14.6142	136.2	373.5	90.3	0.0243571
51	1mpf	20μg/g_ 2021031005(phase1)	9.81678	118.9	77.7	403.4	0.0163613
52	1mpf	20μg/g_ 2021031005(phase2)	11.0221	193.5	209.5	197	0.0183701
53	1mpf	20μg/g_ 2021031006(phase1)	11.776	122.7	174.6	302.7	0.0196266
54	1mpf	20μg/g_ 2021031006(phase2)	11.0872	160	250.8	189.2	0.0184786
55	1mpf	20μg/g_ 2021031007(phase1)	12.4546	90.8	121.8	387.4	0.0207576
56	1mpf	20μg/g_ 2021031007(phase2)	10.0066	53.9	464.9	81.2	0.0166776
57	1mpf	20μg/g_ 2021031008(phase1)	10.9698	138.3	179.5	282.2	0.018283
58	1mpf	20μg/g_ 2021031008(phase2)	11.6834	111.5	301.1	187.4	0.0194723
59	1mpf	20μg/g_ 2021031009(phase1)	10.1835	126.8	193.5	279.7	0.0169726
60	1mpf	20μg/g_ 2021031009(phase2)	10.6468	143	277.1	179.9	0.0177447
61	1mpf	20μg/g_ 2021031010(phase1)	11.0711	103.8	164.3	331.9	0.0184519
62	1mpf	20μg/g_ 2021031010(phase2)	10.276	96.8	403.7	99.5	0.0171267
63	1mpf	20μg/g_ 2021031011(phase1)	10.2776	185.9	175.3	238.8	0.0171294
64	1mpf	20μg/g_ 2021031011(phase2)	9.91973	219.2	166.6	214.2	0.0165329
65	1mpf	20μg/g_ 2021031012(phase1)	8.57352	127.3	285.8	186.9	0.0142892
66	1mpf	20μg/g_ 2021031012(phase2)	8.57004	104.4	352.7	142.9	0.0142834
67	1mpf	20μg/g_ 2021031013(phase1)	9.47027	206	186.1	207.9	0.0157838
68	1mpf	20μg/g_ 2021031013(phase2)	10.6194	153.5	274.7	171.8	0.017699
69	1mpf	20μg/g_ 2021031014(phase1)	9.33836	133.6	148.9	317.5	0.0155639
70	1mpf	20μg/g_ 2021031014(phase2)	10.9353	131.3	247.8	220.9	0.0182255
71	1mpf	20μg/g_ 2021031016(phase1)	6.4968	122.5	255.3	222.2	0.010828
72	1mpf	20μg/g_ 2021031016(phase2)	10.8237	118.4	359.8	121.8	0.0180395
73	1mpf	20μg/g_ 2021031017(phase1)	9.81264	158.4	207.3	234.3	0.0163544
74	1mpf	20μg/g_ 2021031017(phase2)	8.26593	112.8	393.9	93.3	0.0137765
75	1mpf	20μg/g_ 2021031019(phase1)	14.8215	113.1	95.5	391.4	0.0247025
76	1mpf	20μg/g_ 2021031019(phase2)	9.30168	4.6	589.7	5.7	0.0155028
77	1mpf	20μg/g_ 2021031020(phase1)	15.2897	125.6	117.1	357.3	0.0254829
78	1mpf	20μg/g_ 2021031020(phase2)	13.1676	125.9	391.1	83	0.021946
79	1mpf	20μg/g_ 2021031021(phase1)	14.2154	84.8	89.4	425.8	0.0236924
80	1mpf	20μg/g_ 2021031021(phase2)	15.7075	136.7	420.6	42.7	0.0261791
81	1mpf	20μg/g_ 2021031023(phase1)	14.286	83.6	57	459.4	0.02381
82	1mpf	20μg/g_ 2021031023(phase2)	12.9492	41.5	502.9	55.6	0.0215819
83	1mpf	20μg/g_ 2021031024(phase1)	11.9697	120.2	68.1	411.7	0.0199495
84	1mpf	20μg/g_ 2021031024(phase2)	9.07724	225.6	233.4	141	0.0151287
85	1mpf	20μg/g_ 2021031025(phase1)	8.77419	232	92.2	275.8	0.0146236
86	1mpf	20μg/g_ 2021031025(phase2)	9.92282	212	182.5	205.5	0.016538
87	1mpf	20μg/g_ 2021031027(phase1)	10.9347	162.7	151.1	286.2	0.0182245
88	1mpf	20μg/g_ 2021031027(phase2)	9.56845	174	289.8	136.2	0.0159474
89	1mpf	20μg/g_ 2021031028(phase1)	9.76719	218.7	195.3	186	0.0162786
90	1mpf	20μg/g_ 2021031028(phase2)	10.5661	190.6	292.7	116.7	0.0176102
91	1mpf	20μg/g_ 2021031029(phase1)	9.81509	156.5	116.8	326.7	0.0163585
92	1mpf	20μg/g_ 2021031029(phase2)	6.95744	178.4	80.6	341	0.0115957
93	1mpf	20μg/g_ 2021031030(phase1)	9.83097	92.4	144	363.6	0.0163849
94	1mpf	20μg/g_ 2021031030(phase2)	11.475	171.5	256.8	171.7	0.019125
95	1mpf	20μg/g_20200610051(phase2)	18.7467	216.1	242.3	141.6	0.0312445
96	1mpf	20μg/g_20200610052(phase1)	13.549	269.6	310.3	20.1	0.0225816
Number	Age	Experiment title	Total distance (m)	Time spent in center sector (s)	Time spent in left sector (s)	Time spent in right sector (s)	Average velocity (m/s)
1	1mpf	50μg/g_2020062101(phase2)	15.4023	264.8	82.1	253.1	0.0256704
2	1mpf	50μg/g_2020062101(phase1)	17.9183	200.2	102.5	297.3	0.0298639
3	1mpf	50μg/g_2020062102(phase1)	24.2641	215.7	172.5	211.8	0.0404402
4	1mpf	50μg/g_2020062102(phase2)	24.8922	266.4	168.3	165.3	0.041487
5	1mpf	50μg/g_2020062103(phase2)	19.2776	65	139.2	395.8	0.0321293
6	1mpf	50μg/g_2020062103(phase1)	20.1681	241.3	177.6	181.1	0.0336134
7	1mpf	50μg/g_2020062104(phase1))	13.6351	159.5	157.9	282.6	0.0227252
8	1mpf	50μg/g_2020062104(phase2)	14.4484	239.8	131.8	228.4	0.0240807
9	1mpf	50μg/g_ 2020111405(phase1)	13.0123	161.5	291.9	146.6	0.0216871
10	1mpf	50μg/g_ 2020111405(phase2)	14.3888	115.9	423.8	60.3	0.0239813
11	1mpf	50μg/g_ 2020111409(phase1)	10.6121	131.2	173.7	295.1	0.0176868
12	1mpf	50μg/g_ 2020111409(phase2)	9.44295	224.7	194.1	181.2	0.0157383
13	1mpf	50μg/g_ 2020111902(phase1)	11.5592	202.5	203.5	194	0.0192654
14	1mpf	50μg/g_ 2020111902(phase2)	9.81504	231.5	131.8	236.7	0.0163584
15	1mpf	50μg/g_ 2020111903(phase1)	14.0261	199.5	178	222.5	0.0233768
16	1mpf	50μg/g_ 2020111903(phase2)	12.5543	95.7	366.6	137.7	0.0209239
17	1mpf	50μg/g_ 2020111904(phase1)	14.564	182	155.9	262.1	0.0242733
18	1mpf	50μg/g_ 2020111904(phase2)	11.8712	169.7	204.5	225.8	0.0197854
19	1mpf	50μg/g_ 2020111909(phase1)	10.4474	236.4	109.9	253.7	0.0174124
20	1mpf	50μg/g_ 2020111909(phase2)	10.0255	56.9	494.4	48.7	0.0167091
21	1mpf	50μg/g_ 2020111910(phase1)	9.27987	237.3	133.7	229	0.0154664
22	1mpf	50μg/g_ 2020111910(phase2)	8.71787	203.4	171.6	225	0.0145298
23	1mpf	50μg/g_ 2020111911(phase1)	9.62846	285.9	278.9	35.2	0.0160474
24	1mpf	50μg/g_ 2020111911(phase2)	7.98868	348.7	225	26.3	0.0133145
25	1mpf	50μg/g_ 2020111914(phase1)	7.81586	269.5	137.8	192.7	0.0130264
26	1mpf	50μg/g_ 2020111914(phase2)	8.75273	249.5	84.9	265.6	0.0145879
27	1mpf	50μg/g_ 2020111917(phase1)	10.4619	106.7	107.6	385.7	0.0174365
28	1mpf	50μg/g_ 2020111917(phase2)	9.81004	141.3	235.2	223.5	0.0163501
29	1mpf	50μg/g_ 2020111918(phase1)	11.4804	217.4	111	271.6	0.019134
30	1mpf	50μg/g_ 2020111918(phase2)	11.1644	182.2	244.6	173.2	0.0186074
31	1mpf	50μg/g_ 2020111919(phase1)	12.5158	263.4	147.9	188.7	0.0208597
32	1mpf	50μg/g_ 2020111919(phase2)	12.7712	232.6	151.3	216.1	0.0212853
33	1mpf	50μg/g_ 2020111920(phase1)	10.4353	173.8	204.5	221.7	0.0173921
34	1mpf	50μg/g_ 2020111920(phase2)	11.6296	167.3	205	227.7	0.0193826
35	1mpf	50μg/g_ 2020111921(phase1)	10.9765	249.5	163.5	187	0.0182942
36	1mpf	50μg/g_ 2020111921(phase2)	12.7111	206	241.6	152.4	0.0211851
37	1mpf	50μg/g_ 2020111922(phase1)	8.98741	343.5	143.1	113.4	0.014979
38	1mpf	50μg/g_ 2020111922(phase2)	8.49952	220.6	72.5	306.9	0.0141659
39	1mpf	50μg/g_ 2020111923(phase1)	7.41041	189.9	170.5	239.6	0.0123507
40	1mpf	50μg/g_ 2020111923(phase2)	8.24323	257.7	162.9	179.4	0.0137387
41	1mpf	50μg/g_ 2020111924(phase1)	8.74322	269.6	47.5	282.9	0.014572
42	1mpf	50μg/g_ 2020111924(phase2)	8.97235	243.2	67.7	289.1	0.0149539
43	1mpf	50μg/g_ 2020111925(phase1)	9.50544	327.2	197.5	75.3	0.0158424
44	1mpf	50μg/g_ 2020111925(phase2)	9.89783	225.5	104.8	269.7	0.0164964
45	1mpf	50μg/g_ 2020111926(phase1)	5.74486	240.8	89.9	269.3	0.00957476
46	1mpf	50μg/g_ 2020111926(phase2)	6.81698	271.9	109.2	218.9	0.0113616
47	1mpf	50μg/g_ 2020111927(phase1)	8.66756	136.7	157	306.3	0.0144459
48	1mpf	50μg/g_ 2020111927(phase2)	11.7892	274.1	133.2	192.7	0.0196487
49	1mpf	50μg/g_ 2021031504(phase1)	22.1945	218.8	248.8	132.4	0.0369909
50	1mpf	50μg/g_ 2021031504(phase2)	19.0425	146.7	282.4	170.9	0.0317375
51	1mpf	50μg/g_ 2021031505(phase1)	19.8501	200	177.3	222.7	0.0330836
52	1mpf	50μg/g_ 2021031505(phase2)	15.5842	201.1	166.4	232.5	0.0259737
53	1mpf	50μg/g_ 2021031506(phase1)	20.8142	204.8	181.5	213.7	0.0346904
54	1mpf	50μg/g_ 2021031506(phase2)	15.5471	168.6	333.1	98.3	0.0259119
55	1mpf	50μg/g_ 2021031507(phase1)	18.2103	161.6	182.4	256	0.0303505
56	1mpf	50μg/g_ 2021031507(phase2)	17.1682	162.3	292.7	145	0.0286137
57	1mpf	50μg/g_ 2021031508(phase1)	20.2921	165.9	282.9	151.2	0.0338201
58	1mpf	50μg/g_ 2021031508(phase2)	12.5448	211.8	41.3	346.9	0.020908
59	1mpf	50μg/g_ 2021031509(phase1)	16.3679	111.5	303.9	184.6	0.0272799
60	1mpf	50μg/g_ 2021031509(phase2)	15.4295	183.6	138.1	278.3	0.0257159
61	1mpf	50μg/g_ 2021031510(phase1)	19.7232	192	188	220	0.0328721
62	1mpf	50μg/g_ 2021031510(phase2)	16.9238	148.2	90.1	361.7	0.0282063
63	1mpf	50μg/g_ 2021031511(phase1)	18.2619	155.9	161.6	282.5	0.0304365
64	1mpf	50μg/g_ 2021031511(phase2)	15.3595	184.3	236.7	179	0.0255992
65	1mpf	50μg/g_ 2021031512(phase1)	21.8574	181.8	244.1	174.1	0.036429
66	1mpf	50μg/g_ 2021031512(phase2)	19.4007	206.6	180.4	213	0.0323344
67	1mpf	50μg/g_ 2021031513(phase1)	20.1449	185.6	214.4	200	0.0335749
68	1mpf	50μg/g_ 2021031513(phase2)	16.8885	29.5	556.7	13.8	0.0281475
69	1mpf	50μg/g_ 2021031514(phase1)	13.6663	208.8	101.3	289.9	0.0227772
70	1mpf	50μg/g_ 2021031514(phase2)	14.2007	260	182.9	157.1	0.0236678
71	1mpf	50μg/g_ 2021031515(phase1)	17.2073	184.3	193.3	222.4	0.0286788
72	1mpf	50μg/g_ 2021031515(phase2)	12.7235	230.4	253.3	116.3	0.0212058
73	1mpf	50μg/g_ 2021031516(phase1)	21.0271	59.2	177.5	363.3	0.0350452
74	1mpf	50μg/g_ 2021031516(phase2)	20.2025	46	448.4	105.6	0.0336708
75	1mpf	50μg/g_ 2021031518(phase1)	18.8345	71.9	138.4	389.7	0.0313909
76	1mpf	50μg/g_ 2021031518(phase2)	17.9111	114.5	319.6	165.9	0.0298519
77	1mpf	50μg/g_ 2021031520(phase1)	17.5664	60.6	185.2	354.2	0.0292773
78	1mpf	50μg/g_ 2021031520(phase2)	16.9644	49.2	535.8	15	0.0282741
79	1mpf	50μg/g_ 2021031521(phase1)	16.8299	110.4	119.3	370.3	0.0280498
80	1mpf	50μg/g_ 2021031521(phase2)	15.5112	157.4	309.3	133.3	0.025852
81	1mpf	50μg/g_ 2021031522(phase1)	15.9797	146.1	103	350.9	0.0266328
82	1mpf	50μg/g_ 2021031522(phase2)	16.7297	216.2	322.7	61.1	0.0278829
83	1mpf	50μg/g_ 2021031523(phase1)	15.7415	138	178.1	283.9	0.0262359
84	1mpf	50μg/g_ 2021031523(phase2)	11.7575	158.4	190.6	251	0.0195959
85	1mpf	50μg/g_ 2021031524(phase1)	13.871	144	97.3	358.7	0.0231183
86	1mpf	50μg/g_ 2021031524(phase2)	12.4183	189.8	212.4	197.8	0.0206972
87	1mpf	50μg/g_ 2021031528(phase1)	17.4445	149	169.6	281.4	0.0290742
88	1mpf	50μg/g_ 2021031528(phase2)	16.2568	85.7	483.4	30.9	0.0270946
89	1mpf	50μg/g_ 2021031529(phase1)	15.9529	153.7	139.2	307.1	0.0265881
90	1mpf	50μg/g_ 2021031529(phase2)	11.693	136.7	301.8	161.5	0.0194884
1	1mpf	50μg/g_2020062105(phase2)	1.17815	158.3	0	441.7	0.00196358	Discard (The fish did not move most of time)
2	1mpf	50μg/g_2020062105(phase1)	1.33925	437.7	0	162.3	0.00223209
3	1mpf	50μg/g_ 2020111901(phase1)	4.07131	199.1	369.5	31.4	0.00678552	Discard (The fish did not move most of time)
4	1mpf	50μg/g_ 2020111901(phase2)	0	0	0	600	0
5	1mpf	50μg/g_ 2020111912(phase1)	6.53873	37.8	136.6	425.6	0.0108979	Discard(The direction of preference)
6	1mpf	50μg/g_ 2020111912(phase2)	5.5655	2.4	0	597.6	0.00927583
7	1mpf	50μg/g_ 2020111916(phase1)	12.5182	106.6	43	450.4	0.0208637	Discard(The direction of preference)
8	1mpf	50μg/g_ 2020111916(phase2)	13.2725	57.3	111.7	431	0.0221208
Number	Age	Experiment title	Total distance (m)	Time spent in center sector (s)	Time spent in left sector (s)	Time spent in right sector (s)	Average velocity (m/s)
1	2mpf	control_ 2020102701(phase1)	21.8147	152	128.9	319.1	0.0363579
2	2mpf	control_ 2020102701(phase2)	19.6952	232	168.7	199.3	0.0328253
3	2mpf	control_ 2020102702(phase1)	13.0461	272	140.5	187.5	0.0217434
4	2mpf	control_ 2020102702(phase2)	7.90032	167.5	349	83.5	0.0131672
5	2mpf	control_ 2020102703(phase1)	19.1255	241.7	146.6	211.7	0.0318758
6	2mpf	control_ 2020102703(phase2)	18.7423	262.3	153.2	184.5	0.0312372
7	2mpf	control_ 2020102704(phase1)	17.555	180.8	172.7	246.5	0.0292584
8	2mpf	control_ 2020102704(phase2)	18.106	144.4	86	369.6	0.0301767
9	2mpf	control_ 2020102705(phase1)	17.5652	117.3	307.3	175.4	0.0292753
10	2mpf	control_ 2020102705(phase2)	11.208	79.9	446.4	73.7	0.0186801
11	2mpf	control_ 2020102706(phase1)	23.1832	181.6	111.3	307.1	0.0386387
12	2mpf	control_ 2020102706(phase2)	26.1592	284.7	129.4	185.9	0.0435986
13	2mpf	control_ 2020102707(phase1)	19.0883	119.3	80.8	399.9	0.0318138
14	2mpf	control_ 2020102707(phase2)	19.7401	210.6	171.1	218.3	0.0329002
15	2mpf	control_ 2020102708(phase1)	19.3606	236.5	156.7	206.8	0.0322676
16	2mpf	control_ 2020102708(phase2)	20.1158	249.9	227.4	122.7	0.0335264
17	2mpf	control_ 2020102709(phase1)	24.7811	66.3	218.4	315.3	0.0413018
18	2mpf	control_ 2020102709(phase2)	23.0092	12.3	577.7	10	0.0383486
19	2mpf	control_ 2020102710(phase1)	18.6488	139.1	117	343.9	0.0310813
20	2mpf	control_ 2020102710(phase2)	22.4133	204.7	225.6	169.7	0.0373555
21	2mpf	control_ 2020102711(phase1)	19.8425	93.8	33	473.2	0.0330709
22	2mpf	control_ 2020102711(phase2)	9.99364	69.8	29.6	500.6	0.0166561
23	2mpf	control_ 2020102712(phase1)	17.4043	195	94.3	310.7	0.0290071
24	2mpf	control_ 2020102712(phase2)	20.4053	234.7	268.4	96.9	0.0340089
25	2mpf	control_ 2020102713(phase1)	19.1149	102.1	180.6	317.3	0.0318582
26	2mpf	control_ 2020102713(phase2)	20.0887	118.4	384	97.6	0.0334811
27	2mpf	control_ 2020102715(phase1)	23.0067	154.8	112.4	332.8	0.0383445
28	2mpf	control_ 2020102715(phase2)	22.9043	251.6	211.5	136.9	0.0381738
29	2mpf	control_ 2020121201(phase1)	11.5636	225.7	126.8	247.5	0.0192727
30	2mpf	control_ 2020121201(phase2)	17.3345	204.3	236.5	159.2	0.0288909
31	2mpf	control_ 2020121203(phase1)	22.4033	288.1	185.2	126.7	0.0373389
32	2mpf	control_ 2020121203(phase2)	23.604	199.5	239.1	161.4	0.0393399
33	2mpf	control_ 2020121207(phase1)	34.942	225.1	180.7	194.2	0.0582367
34	2mpf	control_ 2020121207(phase2)	29.8941	231.8	180.7	187.5	0.0498235
35	2mpf	control_ 2020121208(phase1)	20.4297	150.4	119.4	330.2	0.0340495
36	2mpf	control_ 2020121208(phase2)	22.5641	238	146.9	215.1	0.0376068
37	2mpf	control_ 2020121209(phase1)	22.3614	64.5	42.8	492.7	0.037269
38	2mpf	control_ 2020121209(phase2)	21.1142	45.7	543	11.3	0.0351904
39	2mpf	control_ 2020121210(phase1)	27.7187	158.3	114	327.7	0.0461979
40	2mpf	control_ 2020121210(phase2)	13.0737	151.9	120.2	327.9	0.0217895
41	2mpf	control_ 2020102714(phase2)	6.96419	26.2	517.1	56.7	0.011607
42	2mpf	control_ 2020102714(phase1)	4.58645	44.2	15.7	540.1	0.00764409
1	2mpf	control_ 2020121205(phase1)	0	600	0	0	0	Discard (The fish did not move most of time)
2	2mpf	control_ 2020121205(phase2)	2.01376	559.2	38.7	2.1	0.00335626
3	2mpf	control_ 2020121206(phase1)	18.3829	167.3	51.5	381.2	0.0306381	Discard (The fish did not move most of time)
4	2mpf	control_ 2020121206(phase2)	0	0	0	600	0
5	2mpf	control_ 2020121202(phase1)	0	0	600	0	0	Discard (The fish did not move most of time)
6	2mpf	control_ 2020121202(phase2)	0	0	600	0	0
Number	Age	Experiment title	Total distance (m)	Time spent in center sector (s)	Time spent in left sector (s)	Time spent in right sector (s)	Average velocity (m/s)
1	2mpf	PBS_ 2020102801(phase1)	17.8468	168.3	75.4	356.3	0.0297447
2	2mpf	PBS_ 2020102801(phase2)	21.3332	298	138.7	163.3	0.0355553
3	2mpf	PBS_ 2020102802(phase1)	22.2135	158.4	231.8	209.8	0.0370225
4	2mpf	PBS_ 2020102802(phase2)	22.8853	190.1	326	83.9	0.0381422
5	2mpf	PBS_ 2020102803(phase1)	23.4752	80.6	91.7	427.7	0.0391253
6	2mpf	PBS_ 2020102803(phase2)	19.8569	237	166.1	196.9	0.0330948
7	2mpf	PBS_ 2020102804(phase1)	18.5236	208.1	275.4	116.5	0.0308726
8	2mpf	PBS_ 2020102804(phase2)	20.9098	253.7	199.7	146.6	0.0348496
9	2mpf	PBS_ 2020102806(phase1)	22.3538	215.5	198.2	186.3	0.0372563
10	2mpf	PBS_ 2020102806(phase2)	22.2099	174.9	352.8	72.3	0.0370165
11	2mpf	PBS_ 2020102807(phase1)	22.8663	195	131.2	273.8	0.0381105
12	2mpf	PBS_ 2020102807(phase2)	21.7223	166.4	297.2	136.4	0.0362038
13	2mpf	PBS_ 2020102808(phase1)	14.6272	87.1	160.8	352.1	0.0243787
14	2mpf	PBS_ 2020102808(phase2)	12.7041	176.7	162.5	260.8	0.0211735
15	2mpf	PBS_ 2020102809(phase1)	27.6759	24.2	3.5	572.3	0.0461265
16	2mpf	PBS_ 2020102809(phase2)	26.5486	23.8	560.1	16.1	0.0442477
17	2mpf	PBS_ 2020102810(phase1)	19.6601	146.3	155.5	298.2	0.0327668
18	2mpf	PBS_ 2020102810(phase2)	21.731	91.4	433.8	74.8	0.0362184
19	2mpf	PBS_ 2020102811(phase1)	24.6712	0	0	600	0.0411187
20	2mpf	PBS_ 2020102811(phase2)	22.2215	103.4	465.1	31.5	0.0370359
21	2mpf	PBS_ 2020102812(phase1)	24.2347	2	0.3	597.7	0.0403912
22	2mpf	PBS_ 2020102812(phase2)	20.911	28.9	557	14.1	0.0348516
23	2mpf	PBS_ 2020102814(phase1)	19.1306	235	161.5	203.5	0.0318844
24	2mpf	PBS_ 2020102814(phase2)	17.7974	213.5	170.7	215.8	0.0296624
25	2mpf	PBS_ 2020121201(phase1)	26.9595	165.3	217.5	217.2	0.0449326
26	2mpf	PBS_ 2020121201(phase2)	32.6014	281.1	231.3	87.6	0.0543357
27	2mpf	PBS_ 2020121202(phase1)	23.0386	169.2	175.1	255.7	0.0383976
28	2mpf	PBS_ 2020121202(phase2)	19.4763	294	235.7	70.3	0.0324606
29	2mpf	PBS_ 2020121206(phase1)	24.3282	132.9	110.8	356.3	0.040547
30	2mpf	PBS_ 2020121206(phase2)	24.1465	215	119.1	265.9	0.0402442
31	2mpf	PBS_ 2020121207(phase1)	22.7792	296.3	151.6	152.1	0.0379654
32	2mpf	PBS_ 2020121207(phase2)	25.67	224.6	216.2	159.2	0.0427833
33	2mpf	PBS_ 2020121208(phase1)	24.9211	172.7	211.2	216.1	0.0415351
34	2mpf	PBS_ 2020121208(phase2)	18.4962	148	255.5	196.5	0.0308271
35	2mpf	PBS_ 2020121101(phase1)	12.3415	319	139.7	141.3	0.0205691
36	2mpf	PBS_ 2020121101(phase2)	20.4852	178.6	325.4	96	0.0341421
37	2mpf	PBS_ 2020121102(phase1)	24.2057	155.1	174.5	270.4	0.0403428
38	2mpf	PBS_ 2020121102(phase2)	21.0318	229.9	237.3	132.8	0.035053
39	2mpf	PBS_ 2020121103(phase1)	20.0781	208.2	208.3	183.5	0.0334635
40	2mpf	PBS_ 2020121103(phase2)	16.1082	273	195.9	131.1	0.026847
41	2mpf	PBS_ 2020121104(phase1)	20.3653	212.5	174.2	213.3	0.0339422
42	2mpf	PBS_ 2020121104(phase2)	18.0323	254.6	83.8	261.6	0.0300538
43	2mpf	PBS_ 2020121106(phase1)	12.6875	257.9	120.9	221.2	0.0211458
44	2mpf	PBS_ 2020121106(phase2)	17.2854	217.4	119.4	263.2	0.028809
45	2mpf	PBS_ 2020121108(phase1)	15.3113	164	297.9	138.1	0.0255189
46	2mpf	PBS_ 2020121108(phase2)	21.9164	278.4	142	179.6	0.0365274
47	2mpf	PBS_ 2020121109(phase1)	22.3186	187.7	185.2	227.1	0.0371977
48	2mpf	PBS_ 2020121109(phase2)	18.5585	193.4	189	217.6	0.0309309
49	2mpf	PBS_ 2020121110(phase2)	15.5746	122.6	390.5	86.9	0.0259577
50	2mpf	PBS_ 2020121110(phase1)	16.5039	196.5	55.5	348	0.0275065
51	2mpf	PBS_ 2020121111(phase1)	18.204	176.1	170.8	253.1	0.03034
52	2mpf	PBS_ 2020121111(phase2)	20.6081	147.9	319.9	132.2	0.0343468
53	2mpf	PBS_ 2020121112(phase1)	20.3038	229.5	192.9	177.6	0.0338397
54	2mpf	PBS_ 2020121112(phase2)	17.5938	217.8	190.5	191.7	0.029323
55	2mpf	PBS_ 2020121113(phase1)	12.6559	158.2	125.8	316	0.0210932
56	2mpf	PBS_ 2020121113(phase2)	17.5143	230.6	219.8	149.6	0.0291905
1	2mpf	PBS_ 2020121203(phase1)	15.8063	87.4	352	160.6	0.0263438	Discard(The fish did not move most of time)
2	2mpf	PBS_ 2020121203(phase2)	0	0	0	600	0
3	2mpf	PBS_ 2020121204(phase1)	20.5753	185.8	132.4	281.8	0.0342922	Discard(The fish did not move most of time)
4	2mpf	PBS_ 2020121204(phase2)	0	0	0	600	0
5	2mpf	PBS_ 2020121205(phase1)	20.1056	118.4	409.5	72.1	0.0335093	Discard(The fish did not move most of time)
6	2mpf	PBS_ 2020121205(phase2)	0	600	0	0	0
7	2mpf	PBS_ 2020102815(phase1)	7.96474	0	0	600	0.0132746	Discard(The fish did not move most of time)
8	2mpf	PBS_ 2020102815(phase2)	0	0	600	0	0
9	2mpf	PBS_ 2020121209(phase1)	26.8783	237.9	192.1	170	0.0447971	Discard(The fish did not move most of time)
10	2mpf	PBS_ 2020121209(phase2)	0	0	0	600	0
11	2mpf	PBS_ 2020121210(phase1)	0	0	0	600	0	Discard(The fish did not move most of time)
12	2mpf	PBS_ 2020121210(phase2)	1.1329	1.8	398.8	199.4	0.00188817
13	2mpf	PBS_ 2020121211(phase1)	5.42076	320.9	271.1	8	0.0090346	Discard(The fish did not move most of time)
14	2mpf	PBS_ 2020121211(phase2)	16.9631	219.8	290.8	89.4	0.0282719
15	2mpf	PBS_ 2020121212(phase1)	0	0	0	600	0	Discard(The fish did not move most of time)
16	2mpf	PBS_ 2020121212(phase2)	21.3767	246	220.7	133.3	0.0356278
17	2mpf	PBS_ 2020121105(phase1)	17.3566	180.6	145.9	273.5	0.0289277	Discard(The fish did not move most of time)
18	2mpf	PBS_ 2020121105(phase2)	0	0	0	600	0
19	2mpf	PBS_ 2020121107(phase1)	0	0	600	0	0	Discard(The fish did not move most of time)
20	2mpf	PBS_ 2020121107(phase2)	2.87853	22.2	571.8	6	0.00479754
Number	Age	Experiment title	Total distance (m)	Time spent in center sector (s)	Time spent in left sector (s)	Time spent in right sector (s)	Average velocity (m/s)
1	2mpf	20μg/g_2020063001(phase2)	33.7966	0	600	0	0.0563276
2	2mpf	20μg/g_2020063001(phase1)	24.1318	7.4	147.5	445.1	0.0402197
3	2mpf	20μg/g_2020063002(phase1)	14.2379	6.6	163.7	429.7	0.0237298
4	2mpf	20μg/g_2020063002(phase2)	17.9185	0	600	0	0.0298642
5	2mpf	20μg/g_2020063003(phase2)	11.3239	0	600	0	0.0188731
6	2mpf	20μg/g_2020063003(phase1)	7.28359	427.3	51.5	121.2	0.0121393
7	2mpf	20μg/g_2020063004(phase1)	30.5494	142.3	173.6	284.1	0.0509156
8	2mpf	20μg/g_2020063004(phase2)	29.682	142.2	376	81.8	0.04947
9	2mpf	20μg/g_2020063005(phase2)	15.9198	330	159.7	110.3	0.026533
10	2mpf	20μg/g_2020063005(phase1)	20.9993	61	15.1	523.9	0.0349989
11	2mpf	20μg/g_ 2020102801(phase1)	8.70084	172.1	250.4	177.5	0.0145014
12	2mpf	20μg/g_ 2020102801(phase2)	13.6736	189.7	279.7	130.6	0.0227894
13	2mpf	20μg/g_ 2020102802(phase1)	20.1478	229.1	121.3	249.6	0.0335797
14	2mpf	20μg/g_ 2020102802(phase2)	18.3973	210.2	163.4	226.4	0.0306621
15	2mpf	20μg/g_ 2020102803(phase1)	20.1089	203.1	166.6	230.3	0.0335149
16	2mpf	20μg/g_ 2020102803(phase2)	24.0432	255.7	188.9	155.4	0.0400721
17	2mpf	20μg/g_ 2020102804(phase1)	19.2218	267.2	195.1	137.7	0.0320363
18	2mpf	20μg/g_ 2020102804(phase2)	13.8002	305.1	135	159.9	0.0230003
19	2mpf	20μg/g_ 2020102805(phase1)	25.5888	227.2	160.3	212.5	0.042648
20	2mpf	20μg/g_ 2020102805(phase2)	27.4383	227	214.6	158.4	0.0457305
21	2mpf	20μg/g_ 2020102806(phase1)	20.6816	166.9	68.2	364.9	0.0344693
22	2mpf	20μg/g_ 2020102806(phase2)	20.7047	209.7	158	232.3	0.0345079
23	2mpf	20μg/g_ 2020102807(phase1)	18.8024	154	100.1	345.9	0.0313373
24	2mpf	20μg/g_ 2020102807(phase2)	18.1079	114.5	404.5	81	0.0301799
25	2mpf	20μg/g_ 2020102808(phase1)	19.9502	187.5	192.5	220	0.0332503
26	2mpf	20μg/g_ 2020102808(phase2)	18.1073	190	251.2	158.8	0.0301789
27	2mpf	20μg/g_ 2020102809(phase1)	17.3276	172.7	127.6	299.7	0.0288793
28	2mpf	20μg/g_ 2020102809(phase2)	17.9258	203.7	299.3	97	0.0298763
29	2mpf	20μg/g_ 2020121201(phase1)	21.2117	185.9	246.9	167.2	0.0353529
30	2mpf	20μg/g_ 2020121201(phase2)	23.0836	186.8	304.1	109.1	0.0384727
31	2mpf	20μg/g_ 2020121202(phase1)	21.9445	138.7	223.2	238.1	0.0365741
32	2mpf	20μg/g_ 2020121202(phase2)	26.0592	100.2	404.8	95	0.043432
33	2mpf	20μg/g_ 2020121203(phase1)	24.3413	102	63.5	434.5	0.0405688
34	2mpf	20μg/g_ 2020121203(phase2)	30.8727	141.4	75.4	383.2	0.0514544
35	2mpf	20μg/g_ 2020121101(phase1)	35.9178	177.6	167.6	254.8	0.059863
36	2mpf	20μg/g_ 2020121101(phase2)	36.3323	188.5	247.1	164.4	0.0605538
37	2mpf	20μg/g_ 2020121102(phase1)	22.1352	131.3	133.7	335	0.036892
38	2mpf	20μg/g_ 2020121102(phase2)	19.5555	132.4	294.8	172.8	0.0325926
39	2mpf	20μg/g_ 2020121103(phase1)	21.92	174.5	181.4	244.1	0.0365334
40	2mpf	20μg/g_ 2020121103(phase2)	23.5615	77.1	465.8	57.1	0.0392691
41	2mpf	20μg/g_ 2020121105(phase1)	19.8453	147.2	282.3	170.5	0.0330755
42	2mpf	20μg/g_ 2020121105(phase2)	18.967	168.4	294.3	137.3	0.0316116
43	2mpf	20μg/g_ 2021033001(phase1)	19.8001	36.5	56.7	506.8	0.0330002
44	2mpf	20μg/g_ 2021033001(phase2)	21.8106	69.4	453	77.6	0.036351
45	2mpf	20μg/g_ 2021033002(phase1)	27.6986	19.7	17.3	563	0.0461644
46	2mpf	20μg/g_ 2021033002(phase2)	19.0005	2.2	404.8	193	0.0316675
47	2mpf	20μg/g_ 2021033003(phase1)	33.5742	10.4	41.1	548.5	0.0559569
48	2mpf	20μg/g_ 2021033003(phase2)	18.8201	4.4	595.6	0	0.0313669
49	2mpf	20μg/g_ 2021033006(phase1)	21.5131	69.6	78.7	451.7	0.0358551
50	2mpf	20μg/g_ 2021033006(phase2)	26.2159	248.7	89.3	262	0.0436932
51	2mpf	20μg/g_ 2021033007(phase1)	20.2776	158.8	266.5	174.7	0.033796
52	2mpf	20μg/g_ 2021033007(phase2)	8.85881	167.3	81.1	351.6	0.0147647
53	2mpf	20μg/g_ 2021033008(phase1)	12.4869	236.9	150.7	212.4	0.0208116
54	2mpf	20μg/g_ 2021033008(phase2)	3.80641	519	23.4	57.6	0.00634402
55	2mpf	20μg/g_ 2021033010(phase1)	16.0645	2	199.8	398.2	0.0267741
56	2mpf	20μg/g_ 2021033010(phase2)	16.8938	1.8	393.8	204.4	0.0281564
57	2mpf	20μg/g_ 2021033011(phase1)	28.9417	4.4	0	595.6	0.0482361
58	2mpf	20μg/g_ 2021033011(phase2)	26.0134	53.4	526.1	20.5	0.0433556
59	2mpf	20μg/g_ 2021033012(phase1)	23.3117	65.1	38.6	496.3	0.0388528
60	2mpf	20μg/g_ 2021033012(phase2)	22.2441	35.3	560	4.7	0.0370735
61	2mpf	20μg/g_ 2021033013(phase1)	26.9289	159.3	82.1	358.6	0.0448815
62	2mpf	20μg/g_ 2021033013(phase2)	20.0422	218.5	208	173.5	0.0334036
63	2mpf	20μg/g_ 2021033015(phase1)	28.3559	37.4	30.2	532.4	0.0472598
64	2mpf	20μg/g_ 2021033015(phase2)	9.68004	14	73.8	512.2	0.0161334
65	2mpf	20μg/g_ 2021033016(phase1)	26.8576	164.1	141.8	294.1	0.0447626
66	2mpf	20μg/g_ 2021033016(phase2)	25.5789	199.7	209.7	190.6	0.0426315
67	2mpf	20μg/g_ 2021033017(phase1)	22.7635	43.8	25.8	530.4	0.0379392
68	2mpf	20μg/g_ 2021033017(phase2)	15.9208	23.8	454.5	121.7	0.0265347
1	2mpf	20μg/g_ 2021033020(phase1)	17.2682	51.4	472.9	75.7	0.0287803	Discard(The fish did not move most of time)
2	2mpf	20μg/g_ 2021033020(phase2)	0.608157	0	600	0	0.0010136
3	2mpf	20μg/g_ 2020121104(phase1)	24.5378	66.5	24.1	509.4	0.0408964	Discard(The fish did not move most of time)
4	2mpf	20μg/g_ 2020121104(phase2)	6.32946	7.8	0	592.2	0.0105491
5	2mpf	20μg/g_ 2021033014(phase1)	24.8041	164.2	157.3	278.5	0.0413401	Discard(The fish did not move most of time)
6	2mpf	20μg/g_ 2021033014(phase2)	1.12404	0	0	600	0.0018734
Number	Age	Experiment title	Total distance (m)	Time spent in center sector (s)	Time spent in left sector (s)	Time spent in right sector (s)	Average velocity (m/s)
1	2mpf	50μg/g_2020092701(phase1)	30.0269	45.5	37.9	516.6	0.0500448
2	2mpf	50μg/g_2020092701(phase2)	28.1854	1.1	596.5	2.4	0.0469757
3	2mpf	50μg/g_2020092702(phase1)	23.5028	132.7	9.4	457.9	0.0391713
4	2mpf	50μg/g_2020092702(phase2)	21.0849	55.2	323.1	221.7	0.0351415
5	2mpf	50μg/g_2020092703(phase1)	19.2171	79.5	116.1	404.4	0.032028
6	2mpf	50μg/g_2020092703(phase2)	18.4019	56.1	433.1	110.8	0.0306698
7	2mpf	50μg/g_2020092704(phase1)	24.6194	182.4	126.8	290.8	0.0410323
8	2mpf	50μg/g_2020092704(phase2)	24.5954	175.8	368.2	56	0.0409923
9	2mpf	50μg/g_2020092705(phase1)	17.3479	192.8	75.9	331.3	0.0289132
10	2mpf	50μg/g_2020092705(phase2)	12.8066	101.3	460.8	37.9	0.0213443
11	2mpf	50μg/g_2020092706(phase1)	20.525	181.2	69.2	349.6	0.0342083
12	2mpf	50μg/g_2020092706(phase2)	21.0653	156.5	407.3	36.2	0.0351089
13	2mpf	50μg/g_2020092707(phase1)	15.2467	128.5	54.6	416.9	0.0254111
14	2mpf	50μg/g_2020092707(phase2)	7.34376	64.6	157.4	378	0.0122396
15	2mpf	50μg/g_2020092709(phase1)	15.0211	46	330.8	223.2	0.0250352
16	2mpf	50μg/g_2020092709(phase2)	12.5242	98.9	209.9	291.2	0.0208737
17	2mpf	50μg/g_2020092710(phase1)	9.40708	150.5	378.6	70.9	0.0156785
18	2mpf	50μg/g_2020092710(phase2)	19.4372	95.1	446.3	58.6	0.0323954
19	2mpf	50μg/g_2020092711(phase1)	13.9866	192.2	216.7	191.1	0.0233109
20	2mpf	50μg/g_2020092711(phase2)	15.7584	173.5	247.5	179	0.026264
21	2mpf	50μg/g_2020092712(phase1)	18.9018	110	324.6	165.4	0.031503
22	2mpf	50μg/g_2020092712(phase2)	10.9043	62.3	484	53.7	0.0181738
23	2mpf	50μg/g_2020092713(phase1)	18.9662	139.8	108.2	352	0.0316104
24	2mpf	50μg/g_2020092713(phase2)	19.8101	156.7	173.5	269.8	0.0330168
25	2mpf	50μg/g_2020092714(phase1)	10.056	98.9	496	5.1	0.01676
26	2mpf	50μg/g_2020092714(phase2)	9.66645	370.3	194.4	35.3	0.0161108
27	2mpf	50μg/g_2020092715(phase1)	19.353	135.2	95.6	369.2	0.032255
28	2mpf	50μg/g_2020092715(phase2)	18.1683	172.2	216.2	211.6	0.0302806
29	2mpf	50μg/g_2020092716(phase1)	15.7863	94.5	157.4	348.1	0.0263105
30	2mpf	50μg/g_2020092716(phase2)	16.5717	125.4	319.3	155.3	0.0276195
31	2mpf	50μg/g_2020092717(phase1)	11.932	49.5	540.8	9.7	0.0198866
32	2mpf	50μg/g_2020092717(phase2)	15.7377	182.8	302.4	114.8	0.0262294
33	2mpf	50μg/g_2020092718(phase1)	6.92946	179.5	403.8	16.7	0.0115491
34	2mpf	50μg/g_2020092718(phase2)	13.5816	210.9	360.1	29	0.022636
35	2mpf	50μg/g_2020092719(phase1)	15.0088	195.1	220.1	184.8	0.0250147
36	2mpf	50μg/g_2020092719(phase2)	14.9779	185.1	257.9	157	0.0249631
37	2mpf	50μg/g_ 2021033101(phase1)	21.0476	53.7	67.7	478.6	0.0350793
38	2mpf	50μg/g_ 2021033101(phase2)	23.255	96.2	269.2	234.6	0.0387583
39	2mpf	50μg/g_ 2021033102(phase1)	19.3895	98.6	272.6	228.8	0.0323158
40	2mpf	50μg/g_ 2021033102(phase2)	18.5588	76.9	300.7	222.4	0.0309314
41	2mpf	50μg/g_ 2021033103(phase1)	27.3247	147.5	203.1	249.4	0.0455411
42	2mpf	50μg/g_ 2021033103(phase2)	10.9825	51.3	144	404.7	0.0183042
43	2mpf	50μg/g_ 2021033104(phase1)	19.3039	103.1	80.7	416.2	0.0321732
44	2mpf	50μg/g_ 2021033104(phase2)	18.0458	207.9	193.8	198.3	0.0300763
45	2mpf	50μg/g_ 2021033105(phase1)	14.9284	50	364.9	185.1	0.0248806
46	2mpf	50μg/g_ 2021033105(phase2)	19.8419	27.1	379.1	193.8	0.0330698
47	2mpf	50μg/g_ 2021033106(phase1)	18.5564	152.3	37.2	410.5	0.0309274
48	2mpf	50μg/g_ 2021033106(phase2)	17.8566	150.2	408.9	40.9	0.029761
49	2mpf	50μg/g_ 2021033107(phase1)	22.4839	130.4	132.6	337	0.0374731
50	2mpf	50μg/g_ 2021033107(phase2)	13.4968	318.8	110.5	170.7	0.0224946
51	2mpf	50μg/g_ 2021033110(phase1)	10.2889	33.8	13.6	552.6	0.0171481
52	2mpf	50μg/g_ 2021033110(phase2)	12.9747	63.7	322	214.3	0.0216245
53	2mpf	50μg/g_ 2021033111(phase1)	24.6693	63.8	38.1	498.1	0.0411155
54	2mpf	50μg/g_ 2021033111(phase2)	22.8889	148.8	306	145.2	0.0381481
55	2mpf	50μg/g_ 2021033112(phase1)	17.761	134.6	109.8	355.6	0.0296016
56	2mpf	50μg/g_ 2021033112(phase2)	10.181	42.7	220.4	336.9	0.0169684
57	2mpf	50μg/g_ 2021033113(phase1)	18.8175	72.9	25.1	502	0.0313625
58	2mpf	50μg/g_ 2021033113(phase2)	14.7687	230.9	326.8	42.3	0.0246144
59	2mpf	50μg/g_ 2021033114(phase1)	19.3996	220.8	119.3	259.9	0.0323327
60	2mpf	50μg/g_ 2021033114(phase2)	10.5762	217	104.9	278.1	0.017627
61	2mpf	50μg/g_ 2021033115(phase1)	12.7735	2.6	98.7	498.7	0.0212892
62	2mpf	50μg/g_ 2021033115(phase2)	13.451	90.6	241.4	268	0.0224184
63	2mpf	50μg/g_ 2021033116(phase1)	20.1275	96	61.8	442.2	0.0335458
64	2mpf	50μg/g_ 2021033116(phase2)	14.8526	110.9	297.3	191.8	0.0247543
65	2mpf	50μg/g_ 2021033117(phase1)	18.8446	194.4	142.8	262.8	0.0314076
66	2mpf	50μg/g_ 2021033117(phase2)	22.3847	176.3	247.3	176.4	0.0373078
67	2mpf	50μg/g_ 2021033118(phase1)	17.4686	66.7	42.9	490.4	0.0291143
68	2mpf	50μg/g_ 2021033118(phase2)	23.6767	193	204.3	202.7	0.0394612
69	2mpf	50μg/g_ 2021033119(phase1)	15.7454	0	0	600	0.0262423
70	2mpf	50μg/g_ 2021033119(phase2)	15.7786	233.1	205.1	161.8	0.0262976
71	2mpf	50μg/g_ 2021033120(phase1)	18.1117	156.6	106.8	336.6	0.0301862
72	2mpf	50μg/g_ 2021033120(phase2)	19.2098	126.5	354.4	119.1	0.0320163
Number	Age	Experiment title	Total distance (m)	Time spent in center sector (s)	Time spent in left sector (s)	Time spent in right sector (s)	Average velocity (m/s)
1	3mpf	control_2020080601(phase1)	16.6979	182	58.6	359.4	0.0278298
2	3mpf	control_2020080601(phase2)	33.8845	190	64.4	345.6	0.0564741
3	3mpf	control_2020080602(phase1)	33.867	190.1	64.4	345.5	0.0564451
4	3mpf	control_2020080602(phase2)	19.0368	110.6	280.1	209.3	0.031728
5	3mpf	control_2020080603(phase1)	11.5028	112.8	268.3	218.9	0.0191714
6	3mpf	control_2020080603(phase2)	7.28554	19	108.4	472.6	0.0121426
7	3mpf	control_2020080604(phase1)	25.5544	168.2	234.5	197.3	0.0425907
8	3mpf	control_2020080604(phase2)	31.6237	166.9	336.7	96.4	0.0527062
9	3mpf	control_2020080605(phase1)	19.3202	71.8	68.7	459.5	0.0322003
10	3mpf	control_2020080605(phase2)	18.5671	271.8	273.4	54.8	0.0309451
11	3mpf	control_ 2020122401(phase1)	36.1796	244.2	162.5	193.3	0.0602994
12	3mpf	control_ 2020122401(phase2)	38.8005	190.5	232.7	176.8	0.0646675
13	3mpf	control_ 2020122402(phase1)	26.0534	210.7	103	286.3	0.0434223
14	3mpf	control_ 2020122402(phase2)	37.2913	218.2	185.6	196.2	0.0621522
15	3mpf	control_ 2020122403(phase1)	26.5447	224.6	94.1	281.3	0.0442412
16	3mpf	control_ 2020122403(phase2)	22.7325	198.3	124.9	276.8	0.0378875
17	3mpf	control_ 2020122404(phase1)	19.2036	143.3	110.6	346.1	0.0320059
18	3mpf	control_ 2020122404(phase2)	23.9514	170.5	223.5	206	0.039919
19	3mpf	control_ 2020122405(phase1)	16.2248	397	68.4	134.6	0.0270413
20	3mpf	control_ 2020122405(phase2)	11.6245	66.6	150.3	383.1	0.0193742
21	3mpf	control_ 2020122406(phase1)	17.8117	158.7	201.9	239.4	0.0296862
22	3mpf	control_ 2020122406(phase2)	18.6932	153.3	148.7	298	0.0311554
23	3mpf	control_ 2020122410(phase1)	8.94225	17.1	179.5	403.4	0.0149037
24	3mpf	control_ 2020122410(phase2)	16.5104	125.5	199	275.5	0.0275174
25	3mpf	control_ 2020122411(phase1)	24.0479	177.8	169.9	252.3	0.0400799
26	3mpf	control_ 2020122411(phase2)	20.7131	167	193.3	239.7	0.0345219
27	3mpf	control_ 2020122414(phase1)	2.04508	0	0	600	0.00340846
28	3mpf	control_ 2020122414(phase2)	9.6186	50.1	522.4	27.5	0.016031
29	3mpf	control_ 2020122415(phase1)	38.9887	204.8	157.5	237.7	0.0649811
30	3mpf	control_ 2020122415(phase2)	40.2877	195.2	192.2	212.6	0.0671461
31	3mpf	control_ 2020122416(phase1)	28.9121	188.3	181.6	230.1	0.0481869
32	3mpf	control_ 2020122416(phase2)	24.3527	172.7	310.6	116.7	0.0405879
33	3mpf	control_ 2020122418(phase1)	17.7956	34	38.7	527.3	0.0296594
34	3mpf	control_ 2020122418(phase2)	22.3124	120.7	317.3	162	0.0371873
35	3mpf	control_ 2020122419(phase1)	21.872	151.8	210.5	237.7	0.0364534
36	3mpf	control_ 2020122419(phase2)	16.349	103.7	173.4	322.9	0.0272483
37	3mpf	control_ 2020122420(phase1)	21.2	175.8	354.5	69.7	0.0353334
38	3mpf	control_ 2020122420(phase2)	11.1933	30.8	232.2	337	0.0186555
39	3mpf	control_ 2020122901(phase1)	24.8517	140.7	191.3	268	0.0414194
40	3mpf	control_ 2020122901(phase2)	26.0275	188.8	259.4	151.8	0.0433791
41	3mpf	control_ 2020122904(phase1)	33.4595	231.3	117.4	251.3	0.0557659
42	3mpf	control_ 2020122904(phase2)	23.7006	362.1	90.9	147	0.0395009
43	3mpf	control_ 2020122905(phase1)	11.6574	386.4	109.3	104.3	0.0194291
44	3mpf	control_ 2020122905(phase2)	19.0452	287.8	159	153.2	0.0317421
45	3mpf	control_ 2020122906(phase1)	29.6299	211.7	143.4	244.9	0.0493831
46	3mpf	control_ 2020122906(phase2)	35.9166	222.7	301.1	76.2	0.059861
47	3mpf	control_ 2020122910(phase1)	39.0493	237.8	69.3	292.9	0.0650821
48	3mpf	control_ 2020122910(phase2)	43.597	190.9	210.7	198.4	0.0726616
49	3mpf	control_ 2020122911(phase1)	34.1643	181.8	207.9	210.3	0.0569404
50	3mpf	control_ 2020122911(phase2)	41.3985	214.1	183.6	202.3	0.0689975
51	3mpf	control_ 2020122912(phase1)	24.8145	112.7	87.4	399.9	0.0413575
52	3mpf	control_ 2020122912(phase2)	27.8489	165.7	237.7	196.6	0.0464148
1	3mpf	control_ 2020122407(phase1)	0	0	0	600	0	Discard(The fish did not move most of time)
2	3mpf	control_ 2020122407(phase2)	0	0	0	600	0
3	3mpf	control_ 2020122408(phase1)	6.50597	0	0	600	0.0108433	Discard(The fish did not move most of time)
4	3mpf	control_ 2020122408(phase2)	0	0	0	600	0
5	3mpf	control_ 2020122409(phase1)	18.4658	320.7	62.4	216.9	0.0307764	Discard(The fish did not move most of time)
6	3mpf	control_ 2020122409(phase2)	0	0	0	600	0
7	3mpf	control_ 2020122412(phase1)	7.85729	4.8	0	595.2	0.0130955	Discard(The fish did not move most of time)
8	3mpf	control_ 2020122412(phase2)	0.70922	0	0	600	0.00118203
9	3mpf	control_ 2020122413(phase1)	17.6782	303.7	125.2	171.1	0.0294637	Discard(The fish did not move most of time)
10	3mpf	control_ 2020122413(phase2)	1.07965	597.2	0	2.8	0.00179941
11	3mpf	control_ 2020122417(phase1)	16.2009	66.6	270.2	263.2	0.0270015	Discard(The fish did not move most of time)
12	3mpf	control_ 2020122417(phase2)	0	0	0	600	0
13	3mpf	control_ 2020122421(phase1)	0	600	0	0	0	Discard(The fish did not move most of time)
14	3mpf	control_ 2020122421(phase2)	0	600	0	0	0
Number	Age	Experiment title	Total distance (m)	Time spent in center sector (s)	Time spent in left sector (s)	Time spent in right sector (s)	Average velocity (m/s)
1	3mpf	PBS_2020080602(phase1)	18.5856	78.8	200	321.2	0.030976
2	3mpf	PBS_2020080602(phase2)	16.9668	132.1	88.7	379.2	0.0282779
3	3mpf	PBS_2020080603(phase1)	27.9899	188.9	136.4	274.7	0.0466498
4	3mpf	PBS_2020080603(phase2)	27.0037	109.1	399.5	91.4	0.0450061
5	3mpf	PBS_2020080604(phase1)	6.77463	23.6	508.3	68.1	0.0112911
6	3mpf	PBS_2020080604(phase2)	19.3399	258.5	225.3	116.2	0.0322331
7	3mpf	PBS_2020080605(phase1)	28.3178	126.8	172.6	300.6	0.0471963
8	3mpf	PBS_2020080605(phase2)	18.5383	85.9	358.1	156	0.0308972
9	3mpf	PBS_ 2020122302(phase1)	11.6379	73.7	64.8	461.5	0.0193965
10	3mpf	PBS_ 2020122302(phase2)	3.62631	16.1	401.6	182.3	0.00604384
11	3mpf	PBS_ 2020122303(phase1)	13.9744	284.7	33.6	281.7	0.0232907
12	3mpf	PBS_ 2020122303(phase2)	31.1278	150.7	394.1	55.2	0.0518797
13	3mpf	PBS_ 2020122304(phase1)	15.8797	263.2	104.5	232.3	0.0264662
14	3mpf	PBS_ 2020122304(phase2)	4.67629	224.6	64.7	310.7	0.00779381
15	3mpf	PBS_ 2020122308(phase1)	23.4664	216	191.8	192.2	0.0391107
16	3mpf	PBS_ 2020122308(phase2)	10.3555	217.3	333.3	49.4	0.0172592
17	3mpf	PBS_ 2020122309(phase1)	18.1833	305.3	115.1	179.6	0.0303056
18	3mpf	PBS_ 2020122309(phase2)	8.99819	12.3	296.8	290.9	0.014997
19	3mpf	PBS_ 2020122310(phase1)	22.0453	308.1	130.8	161.1	0.0367421
20	3mpf	PBS_ 2020122310(phase2)	25.3014	298.6	148.7	152.7	0.042169
21	3mpf	PBS_ 2020122314(phase1)	5.82402	72.9	15.4	511.7	0.0097067
22	3mpf	PBS_ 2020122314(phase2)	23.3911	241.8	264.7	93.5	0.0389852
23	3mpf	PBS_ 2020122315(phase1)	11.0641	19.2	153.5	427.3	0.0184402
24	3mpf	PBS_ 2020122315(phase2)	7.14364	13	583.1	3.9	0.0119061
25	3mpf	PBS_ 2020122901(phase1)	19.7346	259.5	133.7	206.8	0.0328909
26	3mpf	PBS_ 2020122901(phase2)	19.9498	275.4	189.6	135	0.0332497
27	3mpf	PBS_ 2020122902(phase1)	7.05669	57.7	38.5	503.8	0.0117612
28	3mpf	PBS_ 2020122902(phase2)	7.05665	53.1	389	157.9	0.0117611
29	3mpf	PBS_ 2020122904(phase1)	6.31274	516.6	45.6	37.8	0.0105212
30	3mpf	PBS_ 2020122904(phase2)	11.146	268.6	204.9	126.5	0.0185767
31	3mpf	PBS_ 2020122905(phase1)	21.0051	274.1	176.5	149.4	0.0350085
32	3mpf	PBS_ 2020122905(phase2)	19.9079	264.5	161.4	174.1	0.0331798
33	3mpf	PBS_ 2020122907(phase1)	7.12281	198.3	237.9	163.8	0.0118714
34	3mpf	PBS_ 2020122907(phase2)	9.94119	277.9	194.5	127.6	0.0165687
35	3mpf	PBS_ 2020122911(phase1)	10.5757	107.5	68.4	424.1	0.0176261
36	3mpf	PBS_ 2020122911(phase2)	29.9037	281.2	170.5	148.3	0.0498395
37	3mpf	PBS_ 2020122913(phase1)	35.1829	194.6	233.3	172.1	0.0586381
38	3mpf	PBS_ 2020122913(phase2)	28.2925	275.3	150.4	174.3	0.0471541
39	3mpf	PBS_ 2020122914(phase1)	30.6265	188.2	140.7	271.1	0.0510442
40	3mpf	PBS_ 2020122914(phase2)	18.0425	98.5	127.5	374	0.0300709
41	3mpf	PBS_ 2020122915(phase1)	10.9934	479.6	69.7	50.7	0.0183224
42	3mpf	PBS_ 2020122915(phase2)	20.3609	68.4	350	181.6	0.0339348
43	3mpf	PBS_ 2021022501(phase1)	28.527	119.4	81.5	399.1	0.047545
44	3mpf	PBS_ 2021022501(phase2)	29.3684	206.3	273.5	120.2	0.0489473
45	3mpf	PBS_ 2021022502(phase1)	7.80179	281.1	74.1	244.8	0.013003
46	3mpf	PBS_ 2021022502(phase2)	21.217	344.1	60.8	195.1	0.0353617
47	3mpf	PBS_ 2021022503(phase1)	21.9084	174.4	58.1	367.5	0.0365141
48	3mpf	PBS_ 2021022503(phase2)	34.2833	311	165.8	123.2	0.0571388
49	3mpf	PBS_ 2021022504(phase1)	27.632	213.6	124.7	261.7	0.0460533
50	3mpf	PBS_ 2021022504(phase2)	29.3186	324.9	121	154.1	0.0488643
51	3mpf	PBS_ 2021022505(phase1)	10.0845	71.8	487.6	40.6	0.0168074
52	3mpf	PBS_ 2021022505(phase2)	23.5286	218.9	68.2	312.9	0.0392143
53	3mpf	PBS_ 2021022506(phase1)	27.3263	246.2	144.2	209.6	0.0455438
54	3mpf	PBS_ 2021022506(phase2)	30.8112	203.5	145.2	251.3	0.051352
55	3mpf	PBS_ 2021022507(phase1)	19.8289	160.2	236.8	203	0.0330482
56	3mpf	PBS_ 2021022507(phase2)	14.8187	353.4	146.8	99.8	0.0246978
57	3mpf	PBS_ 2021022508(phase1)	6.0119	130.2	408.6	61.2	0.0100198
58	3mpf	PBS_ 2021022508(phase2)	20.6221	183.5	135.9	280.6	0.0343702
59	3mpf	PBS_ 2021022509(phase1)	28.4564	158.6	43.4	398	0.0474274
60	3mpf	PBS_ 2021022509(phase2)	26.4231	399.9	54.6	145.5	0.0440385
61	3mpf	PBS_ 2021022510(phase1)	13.6384	124.3	451.7	24	0.0227307
62	3mpf	PBS_ 2021022510(phase2)	24.658	285.4	148.4	166.2	0.0410967
63	3mpf	PBS_ 2021022511(phase1)	29.5737	92.9	38.3	468.8	0.0492895
64	3mpf	PBS_ 2021022511(phase2)	34.8075	197.4	255	147.6	0.0580124
65	3mpf	PBS_ 2021022512(phase1)	29.44	2.7	2	595.3	0.0490666
66	3mpf	PBS_ 2021022512(phase2)	39.1636	57.7	503.4	38.9	0.0652727
67	3mpf	PBS_ 2021022513(phase1)	42.3096	206.6	149.4	244	0.070516
68	3mpf	PBS_ 2021022513(phase2)	42.5139	216.2	219	164.8	0.0708566
1	3mpf	PBS_ 2020122305(phase1)	0	0	0	600	0	Discard(The fish did not move most of time)
2	3mpf	PBS_ 2020122305(phase2)	0	0	0	600	0
3	3mpf	PBS_ 2020122306(phase1)	0	600	0	0	0	Discard(The fish did not move most of time)
4	3mpf	PBS_ 2020122306(phase2)	20.7625	102.9	306.2	190.9	0.0346041
5	3mpf	PBS_ 2020122301(phase1)	0	0	600	0	0	Discard(The fish did not move most of time)
6	3mpf	PBS_ 2020122301(phase2)	9.68005	10.1	478.8	111.1	0.0161334
7	3mpf	PBS_ 2020122311(phase1)	0	600	0	0	0	Discard(The fish did not move most of time)
8	3mpf	PBS_ 2020122311(phase2)	9.04696	172.7	306.9	120.4	0.0150783
9	3mpf	PBS_ 2020122312(phase1)	0	600	0	0	0	Discard(The fish did not move most of time)
10	3mpf	PBS_ 2020122312(phase2)	0	600	0	0	0
11	3mpf	PBS_ 2020122313(phase1)	0	600	0	0	0	Discard(The fish did not move most of time)
12	3mpf	PBS_ 2020122313(phase2)	0	600	0	0	0
13	3mpf	PBS_ 2020122316(phase1)	15.9204	0	0	600	0.0265341	Discard(The direction of preference)
14	3mpf	PBS_ 2020122316(phase2)	5.38793	27	67.3	505.7	0.00897988
Number	Age	Experiment title	Total distance (m)	Time spent in center sector (s)	Time spent in left sector (s)	Time spent in right sector (s)	Average velocity (m/s)
1	3mpf	20μg/g_2020072302(phase1)	14.9011	2.9	216.8	380.3	0.0248352
2	3mpf	20μg/g_2020072302(phase2)	13.7208	296.8	298.2	5	0.0228681
3	3mpf	20μg/g_2020072305(phase1)	28.0131	165.3	132.3	302.4	0.0466885
4	3mpf	20μg/g_2020072305(phase2)	14.3686	264.6	311.8	23.6	0.0239476
5	3mpf	20μg/g_2020080601(phase1)	46.4541	152	111.4	336.6	0.0774235
6	3mpf	20μg/g_2020080601(phase2)	30.1825	62	511.8	26.2	0.0503042
7	3mpf	20μg/g_2020080602(phase1)	26.7413	203.8	147.8	248.4	0.0445688
8	3mpf	20μg/g_2020080602(phase2)	26.0356	143.7	310.3	146	0.0433926
9	3mpf	20μg/g_2020080603(phase1)	28.7389	33.4	3.5	563.1	0.0478982
10	3mpf	20μg/g_2020080603(phase2)	27.8283	44.2	504.2	51.6	0.0463805
11	3mpf	20μg/g_2020080605(phase1)	27.9132	160.7	33.2	406.1	0.0465221
12	3mpf	20μg/g_2020080605(phase2)	26.0816	127.3	428.4	44.3	0.0434693
13	3mpf	20μg/g_ 2020122301(phase1)	25.3883	82.9	124.1	393	0.0423138
14	3mpf	20μg/g_ 2020122301(phase2)	29.9048	213.4	212.9	173.7	0.0498413
15	3mpf	20μg/g_ 2020122302(phase1)	40.442	213.1	204.3	182.6	0.0674033
16	3mpf	20μg/g_ 2020122302(phase2)	34.4492	192.5	261	146.5	0.0574154
17	3mpf	20μg/g_ 2020122303(phase1)	19.3247	24.2	86.6	489.2	0.0322079
18	3mpf	20μg/g_ 2020122303(phase2)	7.44821	382.9	76.1	141	0.0124137
19	3mpf	20μg/g_ 2020122304(phase1)	25.8206	105.6	117.5	376.9	0.0430343
20	3mpf	20μg/g_ 2020122304(phase2)	28.9076	155.3	212.5	232.2	0.0481793
21	3mpf	20μg/g_ 2020122305(phase1)	24.0016	192.1	90	317.9	0.0400027
22	3mpf	20μg/g_ 2020122305(phase2)	31.0677	171.2	372.1	56.7	0.0517795
23	3mpf	20μg/g_ 2020122306(phase1)	32.2572	165.6	177.8	256.6	0.053762
24	3mpf	20μg/g_ 2020122306(phase2)	25.3455	175.3	263.1	161.6	0.0422424
25	3mpf	20μg/g_ 2020122307(phase1)	31.8629	179	121	300	0.0531049
26	3mpf	20μg/g_ 2020122307(phase2)	30.733	150.3	342.4	107.3	0.0512216
27	3mpf	20μg/g_ 2020122308(phase1)	31.8155	180.3	183	236.7	0.0530259
28	3mpf	20μg/g_ 2020122308(phase2)	26.9668	78.9	457.6	63.5	0.0449446
29	3mpf	20μg/g_ 2020122309(phase1)	25.6593	203.5	252.6	143.9	0.0427656
30	3mpf	20μg/g_ 2020122309(phase2)	22.7027	193.4	152	254.6	0.0378378
31	3mpf	20μg/g_ 2020122310(phase1)	25.6028	102.9	74	423.1	0.0426714
32	3mpf	20μg/g_ 2020122310(phase2)	17.4166	81.6	145.7	372.7	0.0290277
33	3mpf	20μg/g_ 2020122311(phase1)	38.5814	191.3	104.1	304.6	0.0643023
34	3mpf	20μg/g_ 2020122311(phase2)	31.8497	178.9	318.1	103	0.0530828
35	3mpf	20μg/g_ 2020122312(phase1)	30.5533	167.1	170.7	262.2	0.0509221
36	3mpf	20μg/g_ 2020122312(phase2)	27.6256	147.8	301.4	150.8	0.0460427
37	3mpf	20μg/g_ 2020122901(phase1)	20.3849	73.3	124.1	402.6	0.0339749
38	3mpf	20μg/g_ 2020122901(phase2)	25.623	175.3	286.5	138.2	0.0427049
39	3mpf	20μg/g_ 2020122902(phase1)	26.0645	167.8	136.7	295.5	0.0434409
40	3mpf	20μg/g_ 2020122902(phase2)	29.5808	194.7	192.8	212.5	0.0493014
41	3mpf	20μg/g_ 2020122903(phase1)	17.8359	164.9	166.8	268.3	0.0297265
42	3mpf	20μg/g_ 2020122903(phase2)	17.0078	158.5	337.8	103.7	0.0283463
1	3mpf	20μg/g_2020080604(phase1)	4.46853	0	600	0	0.00744755	Discard(The direction of preference)
2	3mpf	20μg/g_2020080604(phase2)	20.8737	129.3	411.2	59.5	0.0347895
Number	Age	Experiment title	Total distance (m)	Time spent in center sector (s)	Time spent in left sector (s)	Time spent in right sector (s)	Average velocity (m/s)
1	3mpf	50μg/g_2020080601(phase1)	33.2014	172.2	143.8	284	0.0553356
2	3mpf	50μg/g_2020080601(phase2)	42.316	226.7	212	161.3	0.0705267
3	3mpf	50μg/g_2020080602(phase1)	30.3485	145.2	30.9	423.9	0.0505809
4	3mpf	50μg/g_2020080602(phase2)	31.8553	51.7	40.2	508.1	0.0530922
5	3mpf	50μg/g_2020080603(phase1)	28.8149	90.8	66.4	442.8	0.0480248
6	3mpf	50μg/g_2020080603(phase2)	29.0868	69.9	459.4	70.7	0.048478
7	3mpf	50μg/g_2020080604(phase1)	24.3563	42.6	194	363.4	0.0405938
8	3mpf	50μg/g_2020080604(phase2)	25.023	4.8	595.2	0	0.041705
9	3mpf	50μg/g_ 2020102401(phase1)	26.8057	186.6	29.9	383.5	0.0446762
10	3mpf	50μg/g_ 2020102401(phase2)	26.0796	166.2	427	6.8	0.043466
11	3mpf	50μg/g_ 2020102402(phase1)	30.4762	141.6	98.7	359.7	0.0507936
12	3mpf	50μg/g_ 2020102402(phase2)	27.8345	266.6	234.1	99.3	0.0463908
13	3mpf	50μg/g_ 2020102404(phase1)	33.0478	214.1	215.1	170.8	0.0550797
14	3mpf	50μg/g_ 2020102404(phase2)	26.381	202.2	286.9	110.9	0.0439684
15	3mpf	50μg/g_ 2020102406(phase1)	25.4738	132.1	134.9	333	0.0424563
16	3mpf	50μg/g_ 2020102406(phase2)	22.9007	183.9	311.9	104.2	0.0381679
17	3mpf	50μg/g_ 2020102408(phase1)	31.9256	124.8	147.9	327.3	0.0532093
18	3mpf	50μg/g_ 2020102408(phase2)	23.1911	187.1	378.6	34.3	0.0386519
19	3mpf	50μg/g_ 2020102409(phase1)	25.7226	173.7	154.9	271.4	0.042871
20	3mpf	50μg/g_ 2020102409(phase2)	20.7242	29.4	557.7	12.9	0.0345403
21	3mpf	50μg/g_ 2020102410(phase1)	27.3969	137.4	106.2	356.4	0.0456615
22	3mpf	50μg/g_ 2020102410(phase2)	13.3282	28.5	539.5	32	0.0222136
23	3mpf	50μg/g_ 2020102411(phase1)	18.8606	49.5	343.8	206.7	0.0314344
24	3mpf	50μg/g_ 2020102411(phase2)	24.2067	106.2	431.1	62.7	0.0403445
25	3mpf	50μg/g_ 2020102412(phase1)	28.9426	201	168.4	230.6	0.0482376
26	3mpf	50μg/g_ 2020102412(phase2)	26.739	146.8	367.7	85.5	0.0445651
27	3mpf	50μg/g_ 2020102413(phase1)	24.8699	103.9	53.5	442.6	0.0414499
28	3mpf	50μg/g_ 2020102413(phase2)	25.2642	206.6	244.9	148.5	0.0421069
29	3mpf	50μg/g_ 2020102414(phase1)	18.8492	159.7	116.8	323.5	0.0314154
30	3mpf	50μg/g_ 2020102414(phase2)	15.4831	142.9	428.4	28.7	0.0258051
31	3mpf	50μg/g_ 2020102417(phase1)	11.7254	390.5	46	163.5	0.0195424
32	3mpf	50μg/g_ 2020102417(phase2)	12.6954	242.1	38.4	319.5	0.021159
33	3mpf	50μg/g_ 2021022501(phase1)	11.7947	0	0	600	0.0196578
34	3mpf	50μg/g_ 2021022501(phase2)	16.3227	65	491.2	43.8	0.0272044
35	3mpf	50μg/g_ 2021022502(phase1)	26.4786	76.2	79.6	444.2	0.044131
36	3mpf	50μg/g_ 2021022502(phase2)	23.2172	116.1	429.2	54.7	0.0386953
37	3mpf	50μg/g_ 2021022503(phase1)	41.2883	208.2	159.9	231.9	0.0688139
38	3mpf	50μg/g_ 2021022503(phase2)	34.8931	178	281.6	140.4	0.0581551
39	3mpf	50μg/g_ 2021022504(phase1)	23.0307	1.6	0	598.4	0.0383845
40	3mpf	50μg/g_ 2021022504(phase2)	22.769	25.4	565.4	9.2	0.0379484
41	3mpf	50μg/g_ 2021022505(phase1)	31.0123	223.7	152.3	224	0.0516872
42	3mpf	50μg/g_ 2021022505(phase2)	26.0531	103.1	402.4	94.5	0.0434219
43	3mpf	50μg/g_ 2021022506(phase1)	7.88565	205.8	212.3	181.9	0.0131427
44	3mpf	50μg/g_ 2021022506(phase2)	17.9265	184.7	276.5	138.8	0.0298776
45	3mpf	50μg/g_ 2021022507(phase1)	20.7355	58.2	202.2	339.6	0.0345592
46	3mpf	50μg/g_ 2021022507(phase2)	22.6207	227.7	173.3	199	0.0377011
47	3mpf	50μg/g_ 2021022508(phase1)	12.3277	116.1	260.2	223.7	0.0205462
48	3mpf	50μg/g_ 2021022508(phase2)	10.068	67.5	61	471.5	0.01678
49	3mpf	50μg/g_ 2021022509(phase1)	19.308	65.5	39.2	495.3	0.0321799
50	3mpf	50μg/g_ 2021022509(phase2)	25.8721	167.9	211.5	220.6	0.0431202
51	3mpf	50μg/g_ 2021022510(phase1)	23.5117	173.7	43.2	383.1	0.0391862
52	3mpf	50μg/g_ 2021022510(phase2)	27.9447	227.9	124.8	247.3	0.0465744
53	3mpf	50μg/g_ 2021022511(phase1)	5.87238	279.3	3.1	317.6	0.0097873
54	3mpf	50μg/g_ 2021022511(phase2)	5.41601	7.3	353.3	239.4	0.00902668
55	3mpf	50μg/g_ 2021022512(phase1)	9.49587	423.7	34.9	141.4	0.0158264
56	3mpf	50μg/g_ 2021022512(phase2)	9.51521	12.2	3.7	584.1	0.0158587
57	3mpf	50μg/g_ 2020102407(phase1)	19.0202	31.2	118.1	450.7	0.0317004
58	3mpf	50μg/g_ 2020102407(phase2)	11.9467	4.1	594.4	1.5	0.0199112
1	3mpf	50μg/g_ 2020102416(phase1)	6.97109	473.1	24.2	102.7	0.0116185	Discard(The fish did not move most of time)
2	3mpf	50μg/g_ 2020102416(phase2)	0	0	0	600	0
3	3mpf	50μg/g_ 2020102403(phase1)	1.38016	0	0	600	0.00230026	Discard(The fish did not move most of time)
4	3mpf	50μg/g_ 2020102403(phase2)	1.02675	0	0	600	0.00171125
5	3mpf	50μg/g_ 2020102405(phase1)	7.28303	58.5	31.9	509.6	0.0121384	Discard(The fish did not move most of time)
6	3mpf	50μg/g_ 2020102405(phase2)	0	600	0	0	0
Number	Age	Experiment title	Total distance (m)	Time spent in center sector (s)	Time spent in left sector (s)	Time spent in right sector (s)	Average velocity (m/s)
1	1mpf	E3_2020101101(phase1)	15.3165	94.8	33.8	471.4	0.0255275
2	1mpf	E3_2020101101(phase2)	16.3563	35.1	550.3	14.6	0.0272605
3	1mpf	E3_2020101102(phase1)	16.9736	240.3	211.2	148.5	0.0282894
4	1mpf	E3_2020101102(phase2)	16.2594	178.5	367.6	53.9	0.0270991
5	1mpf	E3_2020101103(phase1)	9.62475	176.6	185.2	238.2	0.0160413
6	1mpf	E3_2020101103(phase2)	10.2937	116.5	408.5	75	0.0171561
7	1mpf	E3_2020101104(phase1)	15.4232	121.1	65.1	413.8	0.0257054
8	1mpf	E3_2020101104(phase2)	16.3259	220.7	231.2	148.1	0.0272099
9	1mpf	E3_2020101105(phase1)	21.2435	112.5	34	453.5	0.0354058
10	1mpf	E3_2020101105(phase2)	20.6148	229.4	231.9	138.7	0.0343579
11	1mpf	E3_2020101106(phase1)	13.8141	195.3	124.3	280.4	0.0230234
12	1mpf	E3_2020101106(phase2)	16.4917	158.9	259	182.1	0.0274862
13	1mpf	E3_2020101108(phase1)	15.8534	238.2	127.9	233.9	0.0264223
14	1mpf	E3_2020101108(phase2)	15.847	220.8	268.2	111	0.0264117
15	1mpf	E3_2020101111(phase1)	12.4298	132.4	147	320.6	0.0207164
16	1mpf	E3_2020101111(phase2)	12.4704	116.6	359.7	123.7	0.020784
17	1mpf	E3_2020101112(phase1)	10.2924	261.8	130.8	207.4	0.0171541
18	1mpf	E3_2020101112(phase2)	9.88474	186.3	103.2	310.5	0.0164746
19	1mpf	E3_2020101114(phase1)	14.2631	296.8	136.9	166.3	0.0237718
20	1mpf	E3_2020101114(phase2)	15.7705	213.6	184.6	201.8	0.0262841
21	1mpf	E3_2020101115(phase1)	12.2812	232.8	100.5	266.7	0.0204687
22	1mpf	E3_2020101115(phase2)	10.5184	212.5	217.3	170.2	0.0175306
23	1mpf	E3_2020111001(phase1)	18.8352	45.9	87.6	466.5	0.031392
24	1mpf	E3_2020111001(phase2)	17.2026	62.3	511.5	26.2	0.028671
25	1mpf	E3_2020111002(phase1)	21.2325	53.8	70.8	475.4	0.0353874
26	1mpf	E3_2020111002(phase2)	21.1495	64.3	516.2	19.5	0.0352491
27	1mpf	E3_2020111003(phase1)	19.9395	213.5	186.8	199.7	0.0332326
28	1mpf	E3_2020111003(phase2)	20.7974	168.1	330	101.9	0.0346623
29	1mpf	E3_2020111004(phase1)	21.5035	129	151.8	319.2	0.0358392
30	1mpf	E3_2020111004(phase2)	19.3116	253.6	215.9	130.5	0.032186
31	1mpf	E3_2020111005(phase1)	20.5097	98.9	141	360.1	0.0341828
32	1mpf	E3_2020111005(phase2)	19.5772	80.5	375.5	144	0.0326287
33	1mpf	E3_2020111006(phase1)	20.957	110	154.3	335.7	0.0349283
34	1mpf	E3_2020111006(phase2)	16.7973	204.8	212.1	183.1	0.0279955
35	1mpf	E3_2020111008(phase1)	16.0087	131.6	71.1	397.3	0.0266812
36	1mpf	E3_2020111008(phase2)	14.6731	217.9	212.7	169.4	0.0244551
37	1mpf	E3_2020111009(phase1)	12.4188	0	0	600	0.020698
38	1mpf	E3_2020111009(phase2)	15.8496	80.2	494	25.8	0.0264161
39	1mpf	E3_2020111010(phase1)	19.1221	141.6	158	300.4	0.0318701
40	1mpf	E3_2020111010(phase2)	16.6631	230.3	278.1	91.6	0.0277718
41	1mpf	E3_2020111012(phase1)	17.4592	100.4	111.5	388.1	0.0290987
42	1mpf	E3_2020111012(phase2)	17.9416	73.1	473.6	53.3	0.0299027
43	1mpf	E3_2020111013(phase1)	14.3057	105	95.7	399.3	0.0238428
44	1mpf	E3_2020111013(phase2)	15.2588	86.5	328	185.5	0.0254313
45	1mpf	E3_2020111014(phase1)	16.082	199.2	213	187.8	0.0268034
46	1mpf	E3_2020111014(phase2)	19.0753	54	503.7	42.3	0.0317922
47	1mpf	E3_2020112501(phase1)	25.8208	153.9	251.7	194.4	0.0430347
48	1mpf	E3_2020112501(phase2)	12.8435	58.7	155.6	385.7	0.0214058
49	1mpf	E3_2020112502(phase1)	23.6087	177	169.9	253.1	0.0393478
50	1mpf	E3_2020112502(phase2)	19.4654	160.5	368.2	71.3	0.0324424
51	1mpf	E3_2020112505(phase1)	12.6434	206.7	194.9	198.4	0.0210723
52	1mpf	E3_2020112505(phase2)	11.4171	221.7	232.9	145.4	0.0190284
53	1mpf	E3_2020112507(phase1)	14.0365	200.4	57.7	341.9	0.0233941
54	1mpf	E3_2020112507(phase2)	19.4895	22.8	567.2	10	0.0324825
55	1mpf	E3_2020112508(phase1)	13.4441	125.9	299.9	174.2	0.0224069
56	1mpf	E3_2020112508(phase2)	16.3317	54.7	520.8	24.5	0.0272194
57	1mpf	E3_2020112509(phase1)	13.4021	28.3	0	571.7	0.0223369
58	1mpf	E3_2020112509(phase2)	15.6952	146.9	330.4	122.7	0.0261586
59	1mpf	E3_2020112511(phase1)	8.90051	268.8	162.7	168.5	0.0148342
60	1mpf	E3_2020112511(phase2)	12.2448	179.9	256.1	164	0.0204079
61	1mpf	E3_2020113001(phase1)	5.69131	306.5	53.6	239.9	0.00948551
62	1mpf	E3_2020113001(phase2)	18.5533	183.5	237.9	178.6	0.0309221
63	1mpf	E3_2020113002(phase1)	14.8314	200	174.7	225.3	0.0247191
64	1mpf	E3_2020113002(phase2)	16.0526	222.1	284.5	93.4	0.0267544
65	1mpf	E3_2020113004(phase1)	11.6077	105.5	55.2	439.3	0.0193462
66	1mpf	E3_2020113004(phase2)	10.8235	190.8	218.1	191.1	0.0180391
67	1mpf	E3_2020113005(phase1)	14.7535	235.8	116.5	247.7	0.0245892
68	1mpf	E3_2020113005(phase2)	16.1187	293.7	114.4	191.9	0.0268645
69	1mpf	E3_2020113006(phase1)	5.93727	51	132.9	416.1	0.00989545
70	1mpf	E3_2020113006(phase2)	2.86709	14.3	306.9	278.8	0.00477849
71	1mpf	E3_2020113008(phase1)	9.60132	44.9	61.6	493.5	0.0160022
72	1mpf	E3_2020113008(phase2)	8.18027	16.1	577.3	6.6	0.0136338
73	1mpf	E3_2020113009(phase1)	5.69131	306.5	53.6	239.9	0.00948551
74	1mpf	E3_2020113009(phase2)	7.34459	214.1	115.2	270.7	0.012241
75	1mpf	E3_2020113010(phase1)	12.0819	164.5	184.8	250.7	0.0201365
76	1mpf	E3_2020113010(phase2)	11.1658	158.8	235	206.2	0.0186097
1	1mpf	E3_2020111007(phase1)	3.82362	206.7	303.6	89.7	0.0063727	Discard(The direction of preference)
2	1mpf	E3_2020111007(phase2)	2.67881	163.7	321.8	114.5	0.00446469
Number	Age	Experiment title	Total distance (m)	Time spent in center sector (s)	Time spent in left sector (s)	Time spent in right sector (s)	Average velocity (m/s)
1	1mpf	10μM_2020101101(phase1)	15.0792	219.7	185.5	194.8	0.0251321
2	1mpf	10μM_2020101101(phase2)	12.7835	218.1	215.1	166.8	0.0213058
3	1mpf	10μM_2020101102(phase1)	18.7649	213.8	201.8	184.4	0.0312749
4	1mpf	10μM_2020101102(phase2)	19.395	204.6	165.6	229.8	0.0323249
5	1mpf	10μM_2020101103(phase1)	19.1345	226.4	252.5	121.1	0.0318909
6	1mpf	10μM_2020101103(phase2)	14.5009	178.2	226.7	195.1	0.0241682
7	1mpf	10μM_2020101104(phase1)	21.2138	197.4	101.9	300.7	0.0353563
8	1mpf	10μM_2020101104(phase2)	15.9802	0	600	0	0.0266336
9	1mpf	10μM_2020101105(phase1)	17.8349	126.1	67.9	406	0.0297248
10	1mpf	10μM_2020101105(phase2)	17.621	113.5	349.3	137.2	0.0293684
11	1mpf	10μM_2020101106(phase1)	21.528	95.9	59.8	444.3	0.03588
12	1mpf	10μM_2020101106(phase2)	17.3839	29.4	536	34.6	0.0289731
13	1mpf	10μM_ 2020110901(phase1)	19.8255	144	74.8	381.2	0.0330426
14	1mpf	10μM_ 2020110901(phase2)	20.709	253.1	150.2	196.7	0.034515
15	1mpf	10μM_ 2020110902(phase1)	20.338	106.6	123.3	370.1	0.0338966
16	1mpf	10μM_ 2020110902(phase2)	8.0065	87.2	140.8	372	0.0133442
17	1mpf	10μM_ 2020110903(phase1)	21.7796	141.8	176.4	281.8	0.0362994
18	1mpf	10μM_ 2020110903(phase2)	21.0559	167.4	293.1	139.5	0.0350932
19	1mpf	10μM_ 2020110904(phase1)	21.1506	168.8	154.9	276.3	0.035251
20	1mpf	10μM_ 2020110904(phase2)	21.622	179.1	312	108.9	0.0360367
21	1mpf	10μM_ 2020110905(phase1)	13.0954	258.4	110.8	230.8	0.0218256
22	1mpf	10μM_ 2020110905(phase2)	15.8471	267.2	178.5	154.3	0.0264119
23	1mpf	10μM_ 2020110907(phase1)	12.7105	242.8	196.8	160.4	0.0211842
24	1mpf	10μM_ 2020110907(phase2)	16.9252	268.9	175.7	155.4	0.0282087
25	1mpf	10μM_ 2020110908(phase1)	19.054	152.5	204.7	242.8	0.0317566
26	1mpf	10μM_ 2020110908(phase2)	13.6116	202.6	129.1	268.3	0.022686
27	1mpf	10μM_ 2020110909(phase1)	13.3369	280.6	177	142.4	0.0222282
28	1mpf	10μM_ 2020110909(phase2)	12.7676	314.3	179.5	106.2	0.0212793
29	1mpf	10μM_ 2020110911(phase1)	12.9326	0	0	600	0.0215544
30	1mpf	10μM_ 2020110911(phase2)	11.1077	211.5	225.7	162.8	0.0185129
31	1mpf	10μM_ 2020110912(phase1)	11.2455	227.9	166.7	205.4	0.0187425
32	1mpf	10μM_ 2020110912(phase2)	11.311	214.4	196.9	188.7	0.0188517
33	1mpf	10μM_ 2020110913(phase1)	3.51174	5.8	0	594.2	0.00585289
34	1mpf	10μM_ 2020110913(phase2)	2.81361	346	93.3	160.7	0.00468935
35	1mpf	10μM_ 2020112401(phase1)	17.4417	151.1	56.3	392.6	0.0290694
36	1mpf	10μM_ 2020112401(phase2)	18.3883	253.6	144.2	202.2	0.0306471
37	1mpf	10μM_ 2020112402(phase1)	13.8321	144.3	140.7	315	0.0230534
38	1mpf	10μM_ 2020112402(phase2)	12.9616	92.5	475.6	31.9	0.0216027
39	1mpf	10μM_ 2020112403(phase1)	20.8213	153.1	181.8	265.1	0.0347022
40	1mpf	10μM_ 2020112403(phase2)	21.1557	210	94.8	295.2	0.0352595
41	1mpf	10μM_ 2020112404(phase1)	16.1229	200.9	176.5	222.6	0.0268715
42	1mpf	10μM_ 2020112404(phase2)	13.1239	228.1	215.5	156.4	0.0218731
43	1mpf	10μM_ 2020112405(phase1)	16.446	177.6	116.5	305.9	0.02741
44	1mpf	10μM_ 2020112405(phase2)	16.0387	89.7	64.2	446.1	0.0267312
45	1mpf	10μM_ 2020112406(phase1)	19.3315	228.3	215.9	155.8	0.0322191
46	1mpf	10μM_ 2020112406(phase2)	17.9513	215	131.1	253.9	0.0299188
47	1mpf	10μM_ 2020112407(phase1)	13.7695	243.9	159.3	196.8	0.0229491
48	1mpf	10μM_ 2020112407(phase2)	13.919	204.7	197.7	197.6	0.0231983
49	1mpf	10μM_ 2020112408(phase1)	10.4336	209	198.9	192.1	0.0173893
50	1mpf	10μM_ 2020112408(phase2)	11.7735	205	232.9	162.1	0.0196225
51	1mpf	10μM_ 2020112409(phase1)	6.40464	275.1	106.6	218.3	0.0106744
52	1mpf	10μM_ 2020112409(phase2)	9.93758	177.4	190.1	232.5	0.0165626
53	1mpf	10μM_ 2020113001(phase1)	22.491	86.5	67.7	445.8	0.0374849
54	1mpf	10μM_ 2020113001(phase2)	17.6076	5.9	544	50.1	0.0293459
55	1mpf	10μM_ 2020113002(phase1)	18.0845	198.1	166.5	235.4	0.0301408
56	1mpf	10μM_ 2020113002(phase2)	20.419	194	306.9	99.1	0.0340316
57	1mpf	10μM_ 2020113003(phase1)	20.9725	179.4	216.8	203.8	0.0349542
58	1mpf	10μM_ 2020113003(phase2)	21.2311	5.9	591.2	2.9	0.0353852
59	1mpf	10μM_ 2020113004(phase1)	14.4816	158.7	107.7	333.6	0.024136
60	1mpf	10μM_ 2020113004(phase2)	15.6957	154.9	227.1	218	0.0261595
61	1mpf	10μM_ 2020113005(phase1)	12.6023	72.3	39.4	488.3	0.0210038
62	1mpf	10μM_ 2020113005(phase2)	12.4042	0	600	0	0.0206736
63	1mpf	10μM_ 2020113006(phase1)	9.69997	0	0	600	0.0161666
64	1mpf	10μM_ 2020113006(phase2)	10.3223	101.3	454.8	43.9	0.0172038
1	1mpf	10μM_ 2020110906(phase1)	16.0791	120.2	63.9	415.9	0.0267985	Discard(The direction of preference)
2	1mpf	10μM_ 2020110906(phase2)	7.07841	48.7	9.3	542	0.0117974
Number	Age	Experiment title	Total distance (m)	Time spent in center sector (s)	Time spent in left sector (s)	Time spent in right sector (s)	Average velocity (m/s)
1	1mpf	50μM_2020101102(phase1)	19.1503	9.8	9.7	580.5	0.0319171
2	1mpf	50μM_2020101102(phase2)	16.2803	120.6	318.5	160.9	0.0271338
3	1mpf	50μM_2020101103(phase1)	18.3226	176.4	293.4	130.2	0.0305376
4	1mpf	50μM_2020101103(phase2)	17.29	169.8	398.2	32	0.0288166
5	1mpf	50μM_2020101104(phase1)	16.9579	65.9	58	476.1	0.0282632
6	1mpf	50μM_2020101104(phase2)	17.3301	123.2	293.9	182.9	0.0288835
7	1mpf	50μM_2020101105(phase1)	15.2772	126.6	429.6	43.8	0.0254621
8	1mpf	50μM_2020101105(phase2)	15.5339	139.3	257.2	203.5	0.0258898
9	1mpf	50μM_2020101106(phase1)	15.4017	181.2	200.5	218.3	0.0256695
10	1mpf	50μM_2020101106(phase2)	18.9273	104.7	407.1	88.2	0.0315455
11	1mpf	50μM_2020101107(phase1)	17.0157	107.2	94.4	398.4	0.0283594
12	1mpf	50μM_2020101107(phase2)	17.5244	64.1	435.7	100.2	0.0292073
13	1mpf	50μM_2020101108(phase1)	10.012	214.7	252.8	132.5	0.0166867
14	1mpf	50μM_2020101108(phase2)	12.1417	190.4	111.9	297.7	0.0202362
15	1mpf	50μM_ 2020110902(phase1)	9.11105	359.3	124.2	116.5	0.0151851
16	1mpf	50μM_ 2020110902(phase2)	9.73034	308.5	269.2	22.3	0.0162172
17	1mpf	50μM_ 2020110903(phase1)	5.79247	65.8	40.1	494.1	0.00965412
18	1mpf	50μM_ 2020110903(phase2)	10.4045	56.6	540.8	2.6	0.0173408
19	1mpf	50μM_ 2020110904(phase1)	15.8863	117.5	392.6	89.9	0.0264772
20	1mpf	50μM_ 2020110904(phase2)	16.8322	80.2	136.4	383.4	0.0280537
21	1mpf	50μM_ 2020110905(phase1)	11.0398	252.3	219.4	128.3	0.0183997
22	1mpf	50μM_ 2020110905(phase2)	11.0546	249	112.7	238.3	0.0184244
23	1mpf	50μM_ 2020110906(phase1)	8.63021	240	23.7	336.3	0.0143837
24	1mpf	50μM_ 2020110906(phase2)	9.56827	310	68.3	221.7	0.0159471
25	1mpf	50μM_ 2020110911(phase1)	7.86382	286.4	10.1	303.5	0.0131064
26	1mpf	50μM_ 2020110911(phase2)	10.0729	249.1	128.3	222.6	0.0167882
27	1mpf	50μM_ 2020110913(phase1)	13.9916	164.1	115.4	320.5	0.0233193
28	1mpf	50μM_ 2020110913(phase2)	16.1565	27.8	556.1	16.1	0.0269275
29	1mpf	50μM_ 2020112501(phase1)	23.7335	173.8	142.8	283.4	0.0395558
30	1mpf	50μM_ 2020112501(phase2)	21.0608	129.5	396.2	74.3	0.0351013
31	1mpf	50μM_ 2020112502(phase1)	20.8167	289.2	192.8	118	0.0346945
32	1mpf	50μM_ 2020112502(phase2)	19.5691	225.9	258.7	115.4	0.0326151
33	1mpf	50μM_ 2020112503(phase1)	16.675	105.7	140.6	353.7	0.0277917
34	1mpf	50μM_ 2020112503(phase2)	16.4698	255.4	159.7	184.9	0.0274497
35	1mpf	50μM_ 2020112504(phase1)	17.8605	159.2	343.2	97.6	0.0297674
36	1mpf	50μM_ 2020112504(phase2)	17.3881	174.3	396.5	29.2	0.0289802
37	1mpf	50μM_ 2020112505(phase1)	14.7505	25.9	574.1	0	0.0245842
38	1mpf	50μM_ 2020112505(phase2)	21.1175	146.5	292	161.5	0.0351958
39	1mpf	50μM_ 2020112506(phase1)	14.7079	208.2	233.4	158.4	0.0245132
40	1mpf	50μM_ 2020112506(phase2)	15.0001	198.4	296.9	104.7	0.0250002
41	1mpf	50μM_ 2020112507(phase1)	12.153	210.5	199.2	190.3	0.0202551
42	1mpf	50μM_ 2020112507(phase2)	10.9211	302	70	228	0.0182018
43	1mpf	50μM_ 2020112508(phase1)	12.3594	149.8	199.1	251.1	0.020599
44	1mpf	50μM_ 2020112508(phase2)	11.5061	16.5	581	2.5	0.0191768
45	1mpf	50μM_ 2020112509(phase1)	11.9837	129.7	156	314.3	0.0199728
46	1mpf	50μM_ 2020112509(phase2)	12.8945	156.2	379.8	64	0.0214908
47	1mpf	50μM_ 2020112510(phase1)	14.1488	139.4	134.4	326.2	0.0235814
48	1mpf	50μM_ 2020112510(phase2)	11.3289	93.3	432.5	74.2	0.0188816
49	1mpf	50μM_ 2020112511(phase1)	11.9183	233.1	171.4	195.5	0.0198639
50	1mpf	50μM_ 2020112511(phase2)	12.2515	173.9	286.1	140	0.0204191
51	1mpf	50μM_ 2020112512(phase1)	7.09767	227.4	175	197.6	0.0118294
52	1mpf	50μM_ 2020112512(phase2)	6.86133	214.6	248.1	137.3	0.0114355
53	1mpf	50μM_ 2020112513(phase1)	8.73893	236	135.7	228.3	0.0145649
54	1mpf	50μM_ 2020112513(phase2)	7.77911	272.6	115.1	212.3	0.0129652
55	1mpf	50μM_ 2021030901(phase1)	13.002	178.2	111.3	310.5	0.02167
56	1mpf	50μM_ 2021030901(phase2)	14.8302	158.8	296.3	144.9	0.024717
57	1mpf	50μM_ 2021030902(phase1)	14.5793	118.1	105.7	376.2	0.0242988
58	1mpf	50μM_ 2021030902(phase2)	11.0298	24.1	563.8	12.1	0.018383
59	1mpf	50μM_ 2021030903(phase1)	14.3264	61.3	77.4	461.3	0.0238773
60	1mpf	50μM_ 2021030903(phase2)	13.0805	48.7	290.7	260.6	0.0218008
61	1mpf	50μM_ 2021030904(phase1)	12.706	119.5	123	357.5	0.0211767
62	1mpf	50μM_ 2021030904(phase2)	13.4625	77.8	469.4	52.8	0.0224376
63	1mpf	50μM_ 2021030905(phase1)	13.9856	82.2	136.2	381.6	0.0233093
64	1mpf	50μM_ 2021030905(phase2)	14.3017	171.7	303.2	125.1	0.0238362
65	1mpf	50μM_ 2021030906(phase1)	14.7241	83.5	75.3	441.2	0.0245402
66	1mpf	50μM_ 2021030906(phase2)	14.542	42.4	520.3	37.3	0.0242366
67	1mpf	50μM_ 2021030907(phase1)	14.7379	134.4	192.8	272.8	0.0245632
68	1mpf	50μM_ 2021030907(phase2)	16.155	89.7	416.3	94	0.026925
69	1mpf	50μM_ 2021030908(phase1)	13.4222	61.6	56.3	482.1	0.0223703
70	1mpf	50μM_ 2021030908(phase2)	12.4365	67	432	101	0.0207275
71	1mpf	50μM_ 2021030909(phase1)	13.4083	63.3	65.2	471.5	0.0223471
72	1mpf	50μM_ 2021030909(phase2)	15.9465	117.2	343.3	139.5	0.0265775
73	1mpf	50μM_ 2021030910(phase1)	15.8462	124.7	174.8	300.5	0.0264103
74	1mpf	50μM_ 2021030910(phase2)	15.8515	69.4	472.3	58.3	0.0264192
1	1mpf	50μM_ 2020110907(phase1)	1.34982	0	0	600	0.0022497	Discard(The fish did not move most of time)
2	1mpf	50μM_ 2020110907(phase2)	1.10344	600	0	0	0.00183907
3	1mpf	50μM_ 2020110901(phase1)	1.44335	0	0	600	0.00240558	Discard(The direction of preference)
4	1mpf	50μM_ 2020110901(phase2)	3.80602	17.2	1.4	581.4	0.00634337
5	1mpf	50μM_ 2020110910(phase1)	11.0711	0	0	600	0.0184518	Discard(The direction of preference)
6	1mpf	50μM_ 2020110910(phase2)	6.48192	40.5	81.3	478.2	0.0108032
Number	Age	Experiment title	Total distance (m)	Time spent in center sector (s)	Time spent in left sector (s)	Time spent in right sector (s)	Average velocity (m/s)
1	1mpf	100μM_2020101101(phase1)	14.2163	236.9	98	265.1	0.0236938
2	1mpf	100μM_2020101101(phase2)	13.5703	230.9	136.4	232.7	0.0226172
3	1mpf	100μM_2020101102(phase1)	12.2769	214.8	164.6	220.6	0.0204615
4	1mpf	100μM_2020101102(phase2)	13.9079	250.7	246.5	102.8	0.0231798
5	1mpf	100μM_2020101103(phase1)	8.5007	56.6	525.4	18	0.0141678
6	1mpf	100μM_2020101103(phase2)	10.206	423.4	23.2	153.4	0.01701
7	1mpf	100μM_2020101105(phase1)	15.3014	149.1	76.2	374.7	0.0255024
8	1mpf	100μM_2020101105(phase2)	14.9941	188.2	242.2	169.6	0.0249902
9	1mpf	100μM_ 2020111001(phase1)	15.0228	173.2	276.2	150.6	0.025038
10	1mpf	100μM_ 2020111001(phase2)	15.0627	224.7	173	202.3	0.0251045
11	1mpf	100μM_ 2020111002(phase1)	13.1638	231.9	213.2	154.9	0.0219397
12	1mpf	100μM_ 2020111002(phase2)	14.5381	229.5	196.5	174	0.0242302
13	1mpf	100μM_ 2020111003(phase1)	16.196	160.1	89	350.9	0.0269933
14	1mpf	100μM_ 2020111003(phase2)	14.9349	247.2	146.5	206.3	0.0248914
15	1mpf	100μM_ 2020111004(phase1)	10.734	154.4	317.8	127.8	0.01789
16	1mpf	100μM_ 2020111004(phase2)	16.6639	231.4	313.5	55.1	0.0277731
17	1mpf	100μM_ 2020111005(phase1)	10.5277	175.9	143	281.1	0.0175461
18	1mpf	100μM_ 2020111005(phase2)	8.31033	238.2	95.4	266.4	0.0138506
19	1mpf	100μM_ 2020111006(phase1)	16.2439	222.6	125	252.4	0.0270732
20	1mpf	100μM_ 2020111006(phase2)	14.751	159.3	305.8	134.9	0.0245851
21	1mpf	100μM_ 2020111007(phase1)	12.573	155.5	288.6	155.9	0.020955
22	1mpf	100μM_ 2020111007(phase2)	12.1391	283.5	176.9	139.6	0.0202318
23	1mpf	100μM_ 2020111008(phase1)	15.6803	153.3	181	265.7	0.0261338
24	1mpf	100μM_ 2020111008(phase2)	16.7053	134.4	402	63.6	0.0278421
25	1mpf	100μM_ 2020112501(phase1)	17.8627	264.3	170.1	165.6	0.0297712
26	1mpf	100μM_ 2020112501(phase2)	18.5699	272.7	201.5	125.8	0.0309499
27	1mpf	100μM_ 2021010602(phase1)	14.1824	124.7	108.2	367.1	0.0236373
28	1mpf	100μM_ 2021010602(phase2)	18.0802	232.8	22.7	344.5	0.0301337
29	1mpf	100μM_ 2021010603(phase2)	18.5944	107.5	160.2	332.3	0.0309907
30	1mpf	100μM_ 2021010603(phase1)	21.6048	29.8	539.4	30.8	0.0360079
31	1mpf	100μM_ 2021010604(phase2)	22.2649	273.7	87.9	238.4	0.0371082
32	1mpf	100μM_ 2021010604(phase1)	18.68	0	600	0	0.0311333
33	1mpf	100μM_ 2021010605(phase1)	17.6868	26.5	119.6	453.9	0.029478
34	1mpf	100μM_ 2021010605(phase2)	10.4969	384.6	202.6	12.8	0.0174948
35	1mpf	100μM_ 2021010606(phase1)	23.5419	66.3	106.6	427.1	0.0392365
36	1mpf	100μM_ 2021010606(phase2)	14.8096	200.3	241.9	157.8	0.0246827
37	1mpf	100μM_ 2021010607(phase2)	18.6034	0	0	600	0.0310057
38	1mpf	100μM_ 2021010607(phase1)	24.5196	84.3	451.6	64.1	0.0408661
39	1mpf	100μM_ 2021010608(phase2)	19.0447	62.2	102.2	435.6	0.0317412
40	1mpf	100μM_ 2021010608(phase1)	24.2211	3.2	596.8	0	0.0403685
41	1mpf	100μM_ 2021010609(phase1)	13.8762	104.8	139	356.2	0.023127
42	1mpf	100μM_ 2021010609(phase2)	11.2682	73	265.9	261.1	0.0187804
43	1mpf	100μM_ 2021010610(phase1)	18.521	19.1	18.7	562.2	0.0308684
44	1mpf	100μM_ 2021010610(phase2)	15.2819	6.6	588.5	4.9	0.0254698
45	1mpf	100μM_ 2021010611(phase1)	15.5893	149.1	137.4	313.5	0.0259821
46	1mpf	100μM_ 2021010611(phase2)	18.69	55.3	490.6	54.1	0.0311501
47	1mpf	100μM_ 2021010613(phase1)	13.8314	155.3	114.6	330.1	0.0230523
48	1mpf	100μM_ 2021010613(phase2)	13.1198	19.8	554.1	26.1	0.0218663
49	1mpf	100μM_ 2021010614(phase1)	16.1583	87.5	84.5	428	0.0269305
50	1mpf	100μM_ 2021010614(phase2)	10.7864	96.4	237	266.6	0.0179773
51	1mpf	100μM_ 2021010615(phase1)	15.099	184.1	209.1	206.8	0.025165
52	1mpf	100μM_ 2021010615(phase2)	14.1197	293.8	149.6	156.6	0.0235328
53	1mpf	100μM_ 02(phase1)	17.1807	195.2	206.7	198.1	0.0286345
54	1mpf	100μM_ 02(phase2)	15.355	236.3	216.1	147.6	0.0255917
55	1mpf	100μM_ 03(phase1)	5.72046	220.8	20	359.2	0.00953409
56	1mpf	100μM_ 03(phase2)	6.13833	215.6	139.8	244.6	0.0102305
57	1mpf	100μM_ 2021032801(phase1)	14.3084	180.8	124	295.2	0.0238473
58	1mpf	100μM_ 2021032801(phase2)	15.7286	209.6	238.8	151.6	0.0262144
59	1mpf	100μM_ 2021032803(phase1)	15.1126	184.5	172.3	243.2	0.0251877
60	1mpf	100μM_ 2021032803(phase2)	13.6146	190.9	292.8	116.3	0.0226911
61	1mpf	100μM_ 2021032804(phase1)	12.3452	151.7	207.3	241	0.0205754
62	1mpf	100μM_ 2021032804(phase2)	12.3074	166.5	327.1	106.4	0.0205123
63	1mpf	100μM_ 2021032805(phase1)	4.34707	100.6	497.4	2	0.00724511
64	1mpf	100μM_ 2021032805(phase2)	3.79781	136	320.9	143.1	0.00632968
65	1mpf	100μM_ 2021032806(phase2)	8.29319	3.2	0	596.8	0.013822
66	1mpf	100μM_ 2021032806(phase1)	9.62089	198.9	182.3	218.8	0.0160348
67	1mpf	100μM_ 2021032807(phase1)	7.74145	206.1	205.3	188.6	0.0129024
68	1mpf	100μM_ 2021032807(phase2)	7.90221	124.1	368.5	107.4	0.0131703
69	1mpf	100μM_ 2021032808(phase1)	13.2328	164.5	159.1	276.4	0.0220546
70	1mpf	100μM_ 2021032808(phase2)	15.7088	173.7	292.9	133.4	0.0261813
71	1mpf	100μM_ 2021032809(phase1)	8.178	113.6	169.5	316.9	0.01363
72	1mpf	100μM_ 2021032809(phase2)	8.29968	125.3	335.1	139.6	0.0138328
1	1mpf	100μM_ 2020112502(phase1)	12.5181	213.3	355.8	30.9	0.0208635	Discard(The direction of preference)
2	1mpf	100μM_ 2020112502(phase2)	12.7178	181.3	400.9	17.8	0.0211964
3	1mpf	100μM_2020101104(phase1)	0.863375	600	0	0	0.00143896	Discard(The fish did not move most of time)
4	1mpf	100μM_2020101104(phase2)	0	600	0	0	0
Number	Age	Experiment title	Total distance (m)	Time spent in center sector (s)	Time spent in left sector (s)	Time spent in right sector (s)	Average velocity (m/s)
1	2mpf	E3_2020103001(phase1)	20.3469	243.2	205.7	151.1	0.0339115
2	2mpf	E3_2020103001(phase2)	21.8095	253.2	163.3	183.5	0.0363491
3	2mpf	E3_2020103003(phase1)	20.7726	203.5	193.1	203.4	0.034621
4	2mpf	E3_2020103003(phase2)	18.8244	254	179.4	166.6	0.0313739
5	2mpf	E3_2020103004(phase1)	19.2355	150	133.2	316.8	0.0320591
6	2mpf	E3_2020103004(phase2)	4.67008	33.3	95.8	470.9	0.00778346
7	2mpf	E3_2020103005(phase1)	20.1194	100.5	193.7	305.8	0.0335324
8	2mpf	E3_2020103005(phase2)	7.05742	29.1	446.5	124.4	0.0117624
9	2mpf	E3_2020103006(phase1)	18.3915	161.9	77.2	360.9	0.0306526
10	2mpf	E3_2020103006(phase2)	6.38366	50	34.1	515.9	0.0106394
11	2mpf	E3_2020103007(phase1)	28.2189	263.3	191.5	145.2	0.0470314
12	2mpf	E3_2020103007(phase2)	26.9286	247	237.8	115.2	0.044881
13	2mpf	E3_2020103008(phase1)	23.1741	222	200.9	177.1	0.0386235
14	2mpf	E3_2020103008(phase2)	17.7179	264.7	207.9	127.4	0.0295298
15	2mpf	E3_2020103009(phase1)	21.9524	156	121.9	322.1	0.0365874
16	2mpf	E3_2020103009(phase2)	22.0637	214.4	265.1	120.5	0.0367729
17	2mpf	E3_2020103010(phase1)	17.3503	213.8	164.1	222.1	0.0289172
18	2mpf	E3_2020103010(phase2)	16.667	225	220.2	154.8	0.0277783
19	2mpf	E3_2020103011(phase1)	17.2153	157	79.8	363.2	0.0286922
20	2mpf	E3_2020103011(phase2)	16.0318	226.9	217.8	155.3	0.0267197
21	2mpf	E3_2020103012(phase1)	20.8515	255.6	93.2	251.2	0.0347526
22	2mpf	E3_2020103012(phase2)	30.1504	248.5	226.1	125.4	0.0502506
23	2mpf	E3_2020103014(phase1)	10.0867	164.4	35.2	400.4	0.0168111
24	2mpf	E3_2020103014(phase2)	25.3473	251.5	205.7	142.8	0.0422454
25	2mpf	E3_2020120301(phase1)	17.7962	89.5	169.3	341.2	0.0296603
26	2mpf	E3_2020120301(phase2)	22.5169	183.2	348.4	68.4	0.0375282
27	2mpf	E3_2020120303(phase1)	18.0693	14.1	32.6	553.3	0.0301155
28	2mpf	E3_2020120303(phase2)	21.723	11	479.2	109.8	0.036205
29	2mpf	E3_2020120304(phase1)	28.1012	72.3	36.6	491.1	0.0468353
30	2mpf	E3_2020120304(phase2)	23.3086	102.4	251.3	246.3	0.0388477
31	2mpf	E3_2020120305(phase1)	15.962	0	0	600	0.0266033
32	2mpf	E3_2020120305(phase2)	25.1167	65.7	440.1	94.2	0.0418611
33	2mpf	E3_2020120306(phase1)	25.5111	23.3	18.4	558.3	0.0425184
34	2mpf	E3_2020120306(phase2)	26.6317	17.2	572.8	10	0.0443862
35	2mpf	E3_2020120307(phase1)	27.2632	98.5	113.4	388.1	0.0454387
36	2mpf	E3_2020120307(phase2)	24.1165	0	600	0	0.0401942
37	2mpf	E3_2020120308(phase1)	15.3015	74.5	344.8	180.7	0.0255025
38	2mpf	E3_2020120308(phase2)	27.8126	22.2	565.8	12	0.0463543
39	2mpf	E3_2020120309(phase1)	31.0549	140.1	135.6	324.3	0.0517582
40	2mpf	E3_2020120309(phase2)	29.1315	79.8	464.4	55.8	0.0485525
41	2mpf	E3_2020120310(phase1)	19.0558	46.8	53.3	499.9	0.0317597
42	2mpf	E3_2020120310(phase2)	31.3374	86.8	469.4	43.8	0.0522291
43	2mpf	E3_2020120311(phase1)	20.7135	57	230	313	0.0345225
44	2mpf	E3_2020120311(phase2)	23.222	20.2	571.7	8.1	0.0387034
45	2mpf	E3_2020120312(phase1)	16.813	79.2	47.6	473.2	0.0280216
46	2mpf	E3_2020120312(phase2)	22.762	137.8	365	97.2	0.0379367
47	2mpf	E3_2020120313(phase1)	27.6836	161.2	153.7	285.1	0.0461394
48	2mpf	E3_2020120313(phase2)	21.5214	135.5	324.6	139.9	0.035869
49	2mpf	E3_2020120314(phase1)	12.4578	290	50.8	259.2	0.0207629
50	2mpf	E3_2020120314(phase2)	12.9916	247.5	95.1	257.4	0.0216527
51	2mpf	E3_2020120315(phase1)	23.0354	132.1	98	369.9	0.0383923
52	2mpf	E3_2020120315(phase2)	20.3584	39.4	547.4	13.2	0.0339306
53	2mpf	E3_2020120316(phase1)	20.6436	0	0	600	0.034406
54	2mpf	E3_2020120316(phase2)	19.9813	185.8	338.2	76	0.0333022
55	2mpf	E3_2020120317(phase1)	20.1022	151.6	130.3	318.1	0.0335037
56	2mpf	E3_2020120317(phase2)	23.3417	61.9	509.2	28.9	0.0389028
57	2mpf	E3_2021012302(phase1)	17.7394	35	84.9	480.1	0.0295656
58	2mpf	E3_2021012302(phase2)	14.6848	4.5	595.5	0	0.0244747
59	2mpf	E3_2021012305(phase1)	6.95967	5.5	204.4	390.1	0.0115994
60	2mpf	E3_2021012305(phase2)	19.8895	0	600	0	0.0331492
61	2mpf	E3_2021012307(phase1)	24.924	242.2	139.6	218.2	0.0415399
62	2mpf	E3_2021012307(phase2)	22.8301	103	465	32	0.0380501
63	2mpf	E3_2021012308(phase1)	21.0017	15.4	6.4	578.2	0.0350028
64	2mpf	E3_2021012308(phase2)	20.9863	15.4	6.4	578.2	0.0349771
65	2mpf	E3_2021012309(phase1)	18.3317	13.5	121.7	464.8	0.0305528
66	2mpf	E3_2021012309(phase2)	7.32578	32.1	557.6	10.3	0.0122096
67	2mpf	E3_2021012311(phase1)	18.5957	69.9	65.4	464.7	0.0309929
68	2mpf	E3_2021012311(phase2)	10.5141	3.9	351.4	244.7	0.0175235
69	2mpf	E3_2021012312(phase1)	15.1505	136.3	275.7	188	0.0252508
70	2mpf	E3_2021012312(phase2)	4.11955	270.1	21.2	308.7	0.00686591
71	2mpf	E3_2021012313(phase1)	18.0709	297.7	150	152.3	0.0301182
72	2mpf	E3_2021012313(phase2)	9.56417	98.1	217.2	284.7	0.0159403
73	2mpf	E3_2021012314(phase1)	1.76653	344.8	1.2	254	0.00294422
74	2mpf	E3_2021012314(phase2)	9.75698	59.2	325.5	215.3	0.0162616
75	2mpf	E3_2021012315(phase1)	17.9212	175.2	313.7	111.1	0.0298686
76	2mpf	E3_2021012315(phase2)	16.0736	30.8	475.4	93.8	0.0267894
1	2mpf	E3_2020103013(phase1)	9.76063	64.4	437	98.6	0.0162677	Discard(The direction of preference)
2	2mpf	E3_2020103013(phase2)	2.41944	19.3	574.5	6.2	0.00403239
3	2mpf	E3_2020103002(phase1)	7.56931	370.2	185.2	44.6	0.0126155	Discard(The fish did not move most of time)
4	2mpf	E3_2020103002(phase2)	0	0	0	600	0
5	2mpf	E3_2020120302(phase1)	21.5263	99.4	382.6	118	0.0358771	Discard(The fish did not move most of time)
6	2mpf	E3_2020120302(phase2)	0	0	0	600	0
Number	Age	Experiment title	Total distance (m)	Time spent in center sector (s)	Time spent in left sector (s)	Time spent in right sector (s)	Average velocity (m/s)
1	2mpf	10μM_ 2020102902(phase1)	23.2532	143.2	123.3	333.5	0.0387553
2	2mpf	10μM_ 2020102902(phase2)	25.7474	200.4	279.8	119.8	0.0429123
3	2mpf	10μM_ 2020102903(phase1)	23.0799	302.4	148	149.6	0.0384665
4	2mpf	10μM_ 2020102903(phase2)	21.1766	258	172.5	169.5	0.0352943
5	2mpf	10μM_ 2020102904(phase1)	25.5937	193	139.2	267.8	0.0426562
6	2mpf	10μM_ 2020102904(phase2)	26.5506	248.3	216.6	135.1	0.0442509
7	2mpf	10μM_ 2020102905(phase1)	42.9921	229	151.5	219.5	0.0716535
8	2mpf	10μM_ 2020102905(phase2)	45.8176	233.5	181	185.5	0.0763626
9	2mpf	10μM_ 2020102906(phase1)	18.7302	159.1	280.9	160	0.031217
10	2mpf	10μM_ 2020102906(phase2)	28.4415	256	192.3	151.7	0.0474026
11	2mpf	10μM_ 2020102907(phase1)	17.4653	231.6	172.8	195.6	0.0291088
12	2mpf	10μM_ 2020102907(phase2)	18.701	247.5	194.5	158	0.0311683
13	2mpf	10μM_ 2020102908(phase1)	16.2668	240	181.9	178.1	0.0271113
14	2mpf	10μM_ 2020102908(phase2)	13.8075	255	165	180	0.0230124
15	2mpf	10μM_ 2020120201(phase1)	30.4314	47	57.2	495.8	0.0507191
16	2mpf	10μM_ 2020120201(phase2)	28.4075	81.8	479.7	38.5	0.0473458
17	2mpf	10μM_ 2020120204(phase1)	30.8577	93.6	105.5	400.9	0.0514296
18	2mpf	10μM_ 2020120204(phase2)	26.6236	129.3	294.8	175.9	0.0443727
19	2mpf	10μM_ 2020120205(phase1)	23.9027	13.1	10	576.9	0.0398379
20	2mpf	10μM_ 2020120205(phase2)	6.03845	467.6	127.2	5.2	0.0100641
21	2mpf	10μM_ 2020120206(phase1)	25.5649	77.3	110.2	412.5	0.0426081
22	2mpf	10μM_ 2020120206(phase2)	12.228	0	600	0	0.0203801
23	2mpf	10μM_ 2020120207(phase1)	25.1815	102.8	79.4	417.8	0.0419692
24	2mpf	10μM_ 2020120207(phase2)	26.9302	162.1	357.9	80	0.0448837
25	2mpf	10μM_ 2020120208(phase1)	30.7044	109.8	136.7	353.5	0.0511739
26	2mpf	10μM_ 2020120208(phase2)	15.8189	6.5	291.2	302.3	0.0263649
27	2mpf	10μM_ 2020120209(phase1)	31.2778	248.6	152.2	199.2	0.0521297
28	2mpf	10μM_ 2020120209(phase2)	27.0965	325.7	105.6	168.7	0.0451608
29	2mpf	10μM_ 2020120210(phase1)	23.3811	207.3	123.5	269.2	0.0389685
30	2mpf	10μM_ 2020120210(phase2)	8.35943	56.9	34.5	508.6	0.0139324
31	2mpf	10μM_ 2020120211(phase1)	25.6505	236	241.1	122.9	0.0427508
32	2mpf	10μM_ 2020120211(phase2)	22.4203	123.6	428.2	48.2	0.0373672
33	2mpf	10μM_ 2020120212(phase1)	23.3663	153.1	194	252.9	0.0389439
34	2mpf	10μM_ 2020120212(phase2)	19.6233	151.5	437	11.5	0.0327055
35	2mpf	10μM_ 2020120214(phase1)	21.5225	189	150.7	260.3	0.0358709
36	2mpf	10μM_ 2020120214(phase2)	19.1888	49.9	286	264.1	0.0319813
37	2mpf	10μM_ 2020120215(phase1)	21.9295	96	114.5	389.5	0.0365492
38	2mpf	10μM_ 2020120215(phase2)	15.1211	127.5	392	80.5	0.0252018
39	2mpf	10μM_ 2021012102(phase1)	17.5042	16	140.1	443.9	0.0291737
40	2mpf	10μM_ 2021012102(phase2)	14.3339	31.1	561.3	7.6	0.0238899
41	2mpf	10μM_ 2021012104(phase1)	3.5883	16.4	574.9	8.7	0.0059805
42	2mpf	10μM_ 2021012104(phase2)	8.42065	406.1	179.3	14.6	0.0140344
43	2mpf	10μM_ 2021032902(phase1)	21.7814	86.3	90.7	423	0.0363023
44	2mpf	10μM_ 2021032902(phase2)	24.2696	0	600	0	0.0404493
45	2mpf	10μM_ 2021032903(phase1)	18.7122	15.1	11	573.9	0.031187
46	2mpf	10μM_ 2021032903(phase2)	23.8839	114	380.3	105.7	0.0398065
47	2mpf	10μM_ 2021032904(phase1)	15.9306	102.7	210.4	286.9	0.0265511
48	2mpf	10μM_ 2021032904(phase2)	19.1433	306.2	223.2	70.6	0.0319056
49	2mpf	10μM_ 2021032905(phase1)	20.7171	0	0	600	0.0345285
50	2mpf	10μM_ 2021032905(phase2)	14.7965	42.6	296.3	261.1	0.0246609
51	2mpf	10μM_ 2021032911(phase1)	12.0581	2.6	248.7	348.7	0.0200968
52	2mpf	10μM_ 2021032911(phase2)	22.4086	0	600	0	0.0373477
53	2mpf	10μM_ 2021032913(phase1)	29.3376	175.3	132	292.7	0.048896
54	2mpf	10μM_ 2021032913(phase2)	25.5314	0	600	0	0.0425523
1	2mpf	10μM_ 2020120202(phase1)	19.2002	0.5	0	599.5	0.0320003	Discard(The fish did not move most of time)
2	2mpf	10μM_ 2020120202(phase2)	0	0	0	600	0
3	2mpf	10μM_ 2020102901(phase1)	18.7443	299	32.5	268.5	0.0312405	Discard(The fish did not move most of time)
4	2mpf	10μM_ 2020102901(phase2)	0	600	0	0	0
5	2mpf	10μM_ 2020120213(phase1)	2.11703	341.9	255.7	2.4	0.00352839	Discard(The fish did not move most of time)
6	2mpf	10μM_ 2020120213(phase2)	20.4741	328.5	154.5	117	0.0341235
7	2mpf	10μM_ 2021012101(phase1)	3.37749	5.8	589.4	4.8	0.00562914	Discard(The direction of preference)
8	2mpf	10μM_ 2021012101(phase2)	2.23058	1.1	597.4	1.5	0.00371764
9	2mpf	10μM_ 2021012107(phase1)	14.7645	4.3	595.7	0	0.0246075	Discard(The direction of preference)
10	2mpf	10μM_ 2021012107(phase2)	15.9172	0	600	0	0.0265287
11	2mpf	10μM_ 2021012103(phase1)	2.08578	56.4	3.6	540	0.0034763	Discard(The direction of preference)
12	2mpf	10μM_ 2021012103(phase2)	3.22366	162.8	7.9	429.3	0.00537276
Number	Age	Experiment title	Total distance (m)	Time spent in center sector (s)	Time spent in left sector (s)	Time spent in right sector (s)	Average velocity (m/s)
1	2mpf	50μM_ 2020102901(phase1)	14.5019	197.8	145	257.2	0.0241699
2	2mpf	50μM_ 2020102901(phase2)	16.886	77.9	494	28.1	0.0281433
3	2mpf	50μM_ 2020102902(phase1)	28.51	181.7	73.2	345.1	0.0475167
4	2mpf	50μM_ 2020102902(phase2)	26.6571	190.1	304.1	105.8	0.0444285
5	2mpf	50μM_ 2020102903(phase1)	23.6188	282.3	101.8	215.9	0.0393647
6	2mpf	50μM_ 2020102903(phase2)	34.3614	237.1	224.1	138.8	0.057269
7	2mpf	50μM_ 2020102904(phase1)	25.2523	273.4	132.7	193.9	0.0420871
8	2mpf	50μM_ 2020102904(phase2)	12.4938	198.1	304.3	97.6	0.020823
9	2mpf	50μM_ 2020102905(phase1)	9.3155	229.1	5.1	365.8	0.0155258
10	2mpf	50μM_ 2020102905(phase2)	12.2818	37.5	536.2	26.3	0.0204697
11	2mpf	50μM_ 2020102906(phase1)	17.9362	96.7	92.3	411	0.0298937
12	2mpf	50μM_ 2020102906(phase2)	13.0995	112.6	420.7	66.7	0.0218325
13	2mpf	50μM_ 2020102907(phase1)	18.4506	168.2	150.4	281.4	0.0307509
14	2mpf	50μM_ 2020102907(phase2)	18.1979	237.7	143.5	218.8	0.0303298
15	2mpf	50μM_ 2020102908(phase1)	16.7782	311.5	159.9	128.6	0.0279637
16	2mpf	50μM_ 2020102908(phase2)	22.1035	255.8	222.1	122.1	0.0368391
17	2mpf	50μM_ 2020102909(phase1)	15.6213	193.7	128	278.3	0.0260355
18	2mpf	50μM_ 2020102909(phase2)	16.9772	230.7	220.6	148.7	0.0282954
19	2mpf	50μM_ 2020120201(phase1)	30.8145	160.6	236.7	202.7	0.0513575
20	2mpf	50μM_ 2020120201(phase2)	25.6506	252.1	122.6	225.3	0.042751
21	2mpf	50μM_ 2020120202(phase1)	14.3893	171.2	140.8	288	0.0239822
22	2mpf	50μM_ 2020120202(phase2)	20.6114	266.3	113.5	220.2	0.0343523
23	2mpf	50μM_ 2020120203(phase1)	21.9317	235.2	140.5	224.3	0.0365529
24	2mpf	50μM_ 2020120203(phase2)	17.3911	152.6	375.2	72.2	0.0289851
25	2mpf	50μM_ 2020120205(phase1)	15.8972	200.1	110.8	289.1	0.0264953
26	2mpf	50μM_ 2020120205(phase2)	11.6083	27.5	568	4.5	0.0193471
27	2mpf	50μM_ 2020120206(phase1)	19.2178	76.4	66.4	457.2	0.0320297
28	2mpf	50μM_ 2020120206(phase2)	27.5003	198.8	298.4	102.8	0.0458338
29	2mpf	50μM_ 2020120207(phase1)	28.0896	149.3	122.3	328.4	0.0468159
30	2mpf	50μM_ 2020120207(phase2)	26.7132	187.5	160.3	252.2	0.0445221
31	2mpf	50μM_ 2020120209(phase1)	23.8894	124.9	72.3	402.8	0.0398157
32	2mpf	50μM_ 2020120209(phase2)	20.8101	250.8	209.2	140	0.0346836
33	2mpf	50μM_ 2020120210(phase1)	17.6954	86.1	154.8	359.1	0.0294923
34	2mpf	50μM_ 2020120210(phase2)	19.9647	72.9	496	31.1	0.0332745
35	2mpf	50μM_ 2020120211(phase1)	24.8969	168	218.6	213.4	0.0414948
36	2mpf	50μM_ 2020120211(phase2)	22.2603	262.1	163.4	174.5	0.0371004
37	2mpf	50μM_ 2020120212(phase1)	23.3968	69.6	56.5	473.9	0.0389946
38	2mpf	50μM_ 2020120212(phase2)	20.1414	128.2	213.8	258	0.0335689
39	2mpf	50μM_ 2020120213(phase1)	16.554	351.7	91.6	156.7	0.02759
40	2mpf	50μM_ 2020120213(phase2)	8.1824	177.7	45.1	377.2	0.0136373
41	2mpf	50μM_ 2020120214(phase1)	22.5414	75.5	57	467.5	0.0375691
42	2mpf	50μM_ 2020120214(phase2)	16.7997	6.6	593.4	0	0.0279996
43	2mpf	50μM_ 2020120215(phase1)	16.8923	130.6	201.5	267.9	0.0281538
44	2mpf	50μM_ 2020120215(phase2)	13.7243	110.4	395.4	94.2	0.0228738
45	2mpf	50μM_ 2021012101(phase1)	10.32	449.2	81.8	69	0.0172
46	2mpf	50μM_ 2021012101(phase2)	7.3468	133.3	405.3	61.4	0.0122447
47	2mpf	50μM_ 2021012102(phase1)	29.4249	196.5	243.6	159.9	0.0490415
48	2mpf	50μM_ 2021012102(phase2)	17.8056	27.9	569.1	3	0.0296761
49	2mpf	50μM_ 2021012104(phase1)	29.1111	185.1	62.6	352.3	0.0485184
50	2mpf	50μM_ 2021012104(phase2)	30.709	174.6	160.9	264.5	0.0511817
51	2mpf	50μM_ 2021012105(phase1)	8.6518	83.3	42.3	474.4	0.0144197
52	2mpf	50μM_ 2021012105(phase2)	13.1273	10.9	569.1	20	0.0218788
53	2mpf	50μM_ 2021012106(phase1)	27.6396	213.4	286.5	100.1	0.046066
54	2mpf	50μM_ 2021012106(phase2)	25.6585	70.3	487.4	42.3	0.0427641
55	2mpf	50μM_ 2021012108(phase1)	13.0795	2.1	91.8	506.1	0.0217992
56	2mpf	50μM_ 2021012108(phase2)	16.4881	0	600	0	0.0274802
57	2mpf	50μM_ 2021012109(phase1)	13.9526	63.2	183.2	353.6	0.0232544
58	2mpf	50μM_ 2021012109(phase2)	3.70361	294.1	298.2	7.7	0.00617269
59	2mpf	50μM_ 2021012111(phase1)	20.8718	133.9	84.9	381.2	0.0347863
60	2mpf	50μM_ 2021012111(phase2)	14.7936	30.6	391.2	178.2	0.0246561
61	2mpf	50μM_ 2021012112(phase1)	20.122	239.7	244.7	115.6	0.0335367
62	2mpf	50μM_ 2021012112(phase2)	20.8999	198.4	304.1	97.5	0.0348331
63	2mpf	50μM_ 2021012113(phase1)	9.24514	411.7	160.3	28	0.0154086
64	2mpf	50μM_ 2021012113(phase2)	7.98567	355.7	235.2	9.1	0.0133095
65	2mpf	50μM_ 2021012115(phase1)	18.8413	207.9	232.6	159.5	0.0314022
66	2mpf	50μM_ 2021012115(phase2)	13.5404	73.9	499	27.1	0.0225674
67	2mpf	50μM_ 2021012116(phase1)	22.0905	100	127.1	372.9	0.0368174
68	2mpf	50μM_ 2021012116(phase2)	13.5425	115.2	471.2	13.6	0.0225708
69	2mpf	50μM_ 2021012117(phase1)	18.111	285.7	102.6	211.7	0.0301849
70	2mpf	50μM_ 2021012117(phase2)	18.2922	245.4	177.9	176.7	0.030487
71	2mpf	50μM_ 2021012118(phase1)	26.0576	96.3	202	301.7	0.0434293
72	2mpf	50μM_ 2021012118(phase2)	12.145	45.4	554.6	0	0.0202417
1	2mpf	50μM_ 2020120208(phase1)	0	600	0	0	0	Discard(The fish did not move most of time)
2	2mpf	50μM_ 2020120208(phase2)	0	600	0	0	0
3	2mpf	50μM_ 2021012103(phase1)	8.17453	27.3	566.1	6.6	0.0136242	Discard(The direction of preference)
4	2mpf	50μM_ 2021012103(phase2)	4.04173	0	600	0	0.00673622	Discard(The direction of preference)
5	2mpf	50μM_ 2020120204(phase1)	30.1659	209.7	244.1	146.2	0.0502766	Discard(The fish did not move most of time)
6	2mpf	50μM_ 2020120204(phase2)	0	0	600	0	0
Number	Age	Experiment title	Total distance (m)	Time spent in center sector (s)	Time spent in left sector (s)	Time spent in right sector (s)	Average velocity (m/s)
1	2mpf	100μM_ 2020103001(phase1)	33.7897	233.8	137.1	229.1	0.0563162
2	2mpf	100μM_ 2020103001(phase2)	30.0152	269.5	210.7	119.8	0.0500253
3	2mpf	100μM_ 2020103002(phase1)	18.4862	178.4	252.6	169	0.0308103
4	2mpf	100μM_ 2020103002(phase2)	20.7794	163.7	76.3	360	0.0346323
5	2mpf	100μM_ 2020103003(phase1)	15.637	215	302.3	82.7	0.0260617
6	2mpf	100μM_ 2020103003(phase2)	11.3046	338.1	224.3	37.6	0.0188411
7	2mpf	100μM_ 2020103004(phase1)	23.8429	235.2	174.6	190.2	0.0397382
8	2mpf	100μM_ 2020103004(phase2)	8.90481	229.4	248.3	122.3	0.0148413
9	2mpf	100μM_ 2020103005(phase1)	22.4126	202	209.5	188.5	0.0373544
10	2mpf	100μM_ 2020103005(phase2)	21.5761	190.4	277.7	131.9	0.0359601
11	2mpf	100μM_ 2020103006(phase1)	9.22169	489.4	77.2	33.4	0.0153695
12	2mpf	100μM_ 2020103006(phase2)	4.40623	77.9	515.6	6.5	0.00734371
13	2mpf	100μM_ 2020103007(phase1)	17.6627	172.1	86.7	341.2	0.0294378
14	2mpf	100μM_ 2020103007(phase2)	19.1769	294.3	156.3	149.4	0.0319615
15	2mpf	100μM_ 2020120301(phase1)	28.6868	215.3	171	213.7	0.0478113
16	2mpf	100μM_ 2020120301(phase2)	33.0093	245.7	189.6	164.7	0.0550155
17	2mpf	100μM_ 2020120302(phase1)	33.4033	202.7	237.9	159.4	0.0556722
18	2mpf	100μM_ 2020120302(phase2)	32.6056	237.8	182.7	179.5	0.0543427
19	2mpf	100μM_ 2020120303(phase1)	32.0896	139.7	327.3	133	0.0534827
20	2mpf	100μM_ 2020120303(phase2)	34.3522	233.5	234.5	132	0.0572537
21	2mpf	100μM_ 2020120304(phase1)	34.1252	297.6	169.8	132.6	0.0568753
22	2mpf	100μM_ 2020120304(phase2)	36.953	261.9	186.9	151.2	0.0615884
23	2mpf	100μM_ 2020120305(phase1)	31.9785	145.3	353.9	100.8	0.0532975
24	2mpf	100μM_ 2020120305(phase2)	35.6899	237	98.5	264.5	0.0594831
25	2mpf	100μM_ 2020120306(phase1)	29.2078	131.6	135.6	332.8	0.0486796
26	2mpf	100μM_ 2020120306(phase2)	35.1927	248.2	153.8	198	0.0586544
27	2mpf	100μM_ 2020120307(phase1)	23.0674	322.8	210	67.2	0.0384456
28	2mpf	100μM_ 2020120307(phase2)	3.59942	20.5	154.6	424.9	0.00599904
29	2mpf	100μM_ 2020120308(phase1)	29.1658	169	176.3	254.7	0.0486097
30	2mpf	100μM_ 2020120308(phase2)	28.3855	233.8	220.3	145.9	0.0473092
31	2mpf	100μM_ 2020120309(phase1)	19.52	173.6	155.5	270.9	0.0325333
32	2mpf	100μM_ 2020120309(phase2)	18.9855	223	154.2	222.8	0.0316425
33	2mpf	100μM_ 2020120310(phase1)	33.4984	265.6	151.1	183.3	0.0558307
34	2mpf	100μM_ 2020120310(phase2)	33.0285	277.2	138.5	184.3	0.0550476
35	2mpf	100μM_ 2021012203(phase1)	8.95596	13.8	552.8	33.4	0.0149266
36	2mpf	100μM_ 2021012203(phase2)	10.0798	6.9	593.1	0	0.0167996
37	2mpf	100μM_ 2021012204(phase1)	8.61086	12.2	333.4	254.4	0.0143514
38	2mpf	100μM_ 2021012204(phase2)	5.27778	14	80.4	505.6	0.0087963
39	2mpf	100μM_ 2021012205(phase1)	21.3247	85.3	144.2	370.5	0.0355412
40	2mpf	100μM_ 2021012205(phase2)	3.6569	14.5	405.1	180.4	0.00609483
41	2mpf	100μM_ 2021012207(phase1)	21.4691	29.1	339.5	231.4	0.0357818
42	2mpf	100μM_ 2021012207(phase2)	11.482	0	600	0	0.0191367
43	2mpf	100μM_ 2021012210(phase1)	12.2035	7.4	303	289.6	0.0203392
44	2mpf	100μM_ 2021012210(phase2)	9.66263	0	600	0	0.0161044
45	2mpf	100μM_ 2021012211(phase1)	23.482	59.4	26.2	514.4	0.0391366
46	2mpf	100μM_ 2021012211(phase2)	5.49455	19.5	55.4	525.1	0.00915758
47	2mpf	100μM_ 2021012213(phase1)	11.8436	43.2	291.9	264.9	0.0197394
48	2mpf	100μM_ 2021012213(phase2)	9.38544	11.7	582.8	5.5	0.0156424
49	2mpf	100μM_ 2021012215(phase1)	16.0009	56.3	68.4	475.3	0.0266682
50	2mpf	100μM_ 2021012215(phase2)	2.8185	8.7	0	591.3	0.0046975
1	2mpf	100μM_ 2021012212(phase1)	12.4151	0	0	600	0.0206919	Discard(The direction of preference)
2	2mpf	100μM_ 2021012212(phase2)	1.23356	0	0	600	0.00205593	Discard(The direction of preference)
Number	Age	Experiment title	Total distance (m)	Time spent in center sector (s)	Time spent in left sector (s)	Time spent in right sector (s)	Average velocity (m/s)
1	3mpf	E3_2020121402(phase1)	26.1659	268.7	193	138.3	0.0436099
2	3mpf	E3_2020121402(phase2)	26.9892	178.3	199.6	222.1	0.0449821
3	3mpf	E3_2020121403(phase1)	29.789	227.2	234.3	138.5	0.0496483
4	3mpf	E3_2020121403(phase2)	25.4693	283.3	149.4	167.3	0.0424489
5	3mpf	E3_2020121405(phase1)	20.8223	174.7	155.8	269.5	0.0347038
6	3mpf	E3_2020121405(phase2)	11.5433	325.7	205.4	68.9	0.0192388
7	3mpf	E3_2020121409(phase1)	24.3806	271.5	100.4	228.1	0.0406344
8	3mpf	E3_2020121409(phase2)	29.1715	222.3	178.5	199.2	0.0486191
9	3mpf	E3_2020121412(phase1)	23.0791	200.4	170.4	229.2	0.0384651
10	3mpf	E3_2020121412(phase2)	27.2514	241.6	164.1	194.3	0.045419
11	3mpf	E3_2020122802(phase1)	17.4827	327.6	93	179.4	0.0291378
12	3mpf	E3_2020122802(phase2)	3.52085	19.6	290.6	289.8	0.00586808
13	3mpf	E3_2020122803(phase1)	24.4106	160.1	188.8	251.1	0.0406843
14	3mpf	E3_2020122803(phase2)	28.5136	211.3	252	136.7	0.0475227
15	3mpf	E3_2020122809(phase1)	25.1835	162.6	50.7	386.7	0.0419725
16	3mpf	E3_2020122809(phase2)	38.2996	217	154.5	228.5	0.0638327
17	3mpf	E3_2020122816(phase1)	24.7023	197.3	208.5	194.2	0.0411704
18	3mpf	E3_2020122816(phase2)	11.2243	440.8	111	48.2	0.0187071
19	3mpf	E3_2021011102(phase1)	27.9354	136.7	175.6	287.7	0.046559
20	3mpf	E3_2021011102(phase2)	27.9956	167.5	140.2	292.3	0.0466593
21	3mpf	E3_2021011103(phase1)	35.4571	172.9	193	234.1	0.0590951
22	3mpf	E3_2021011103(phase2)	40.1549	219.4	187.6	193	0.0669248
23	3mpf	E3_2021011104(phase1)	40.3677	156.7	43.7	399.6	0.0672795
24	3mpf	E3_2021011104(phase2)	33.8452	117.3	392.9	89.8	0.0564086
25	3mpf	E3_2021011105(phase1)	43.556	194.2	254.3	151.5	0.0725934
26	3mpf	E3_2021011105(phase2)	40.0128	174	331.5	94.5	0.0666881
27	3mpf	E3_2021011106(phase1)	12.251	58.9	429.1	112	0.0204183
28	3mpf	E3_2021011106(phase2)	28.9049	44.6	520.5	34.9	0.0481748
29	3mpf	E3_2021011107(phase1)	23.0692	96	48.5	455.5	0.0384487
30	3mpf	E3_2021011107(phase2)	18.1356	53.5	444.4	102.1	0.030226
31	3mpf	E3_2021011108(phase1)	23.1421	231.3	153.1	215.6	0.0385702
32	3mpf	E3_2021011108(phase2)	27.1107	175.9	293.5	130.6	0.0451845
33	3mpf	E3_2021011109(phase1)	37.3783	228.8	175.8	195.4	0.0622972
34	3mpf	E3_2021011109(phase2)	42.0366	229.5	233.9	136.6	0.070061
35	3mpf	E3_2021011111(phase1)	39.0712	169.5	79.7	350.8	0.0651187
36	3mpf	E3_2021011111(phase2)	51.0438	199.5	305.2	95.3	0.085073
37	3mpf	E3_2021011113(phase1)	43.6927	182.1	239.7	178.2	0.0728212
38	3mpf	E3_2021011113(phase2)	43.3711	135.6	322.8	141.6	0.0722851
39	3mpf	E3_2021011114(phase1)	17.6184	135.2	69.7	395.1	0.029364
40	3mpf	E3_2021011114(phase2)	18.6353	236.8	205.9	157.3	0.0310588
41	3mpf	E3_2021011115(phase1)	35.4596	130.4	107.7	361.9	0.0590994
42	3mpf	E3_2021011115(phase2)	1.31682	4	590.8	5.2	0.0021947
43	3mpf	E3_2021011116(phase1)	35.635	180.4	161.4	258.2	0.0593916
44	3mpf	E3_2021011116(phase2)	28.4717	136.5	149.7	313.8	0.0474529
45	3mpf	E3_2021011201(phase1)	28.4627	86.6	382.9	130.5	0.0474378
46	3mpf	E3_2021011201(phase2)	22.6004	22.6	429.9	147.5	0.0376673
47	3mpf	E3_2021011202(phase1)	26.5433	151.5	134.8	313.7	0.0442388
48	3mpf	E3_2021011202(phase2)	26.2799	200.9	237.9	161.2	0.0437998
49	3mpf	E3_2021011203(phase1)	49.6864	261	180.9	158.1	0.0828106
50	3mpf	E3_2021011203(phase2)	30.0087	322.7	88.8	188.5	0.0500145
51	3mpf	E3_2021011204(phase1)	44.2163	191.7	112.5	295.8	0.0736939
52	3mpf	E3_2021011204(phase2)	35.1047	244.5	337.6	17.9	0.0585078
53	3mpf	E3_2021011401(phase1)	30.5068	264.1	229.8	106.1	0.0508447
54	3mpf	E3_2021011401(phase2)	30.5218	304.7	219.6	75.7	0.0508697
55	3mpf	E3_2021011402(phase1)	24.7435	40.1	24.4	535.5	0.0412391
56	3mpf	E3_2021011402(phase2)	39.6909	249.7	223.5	126.8	0.0661516
57	3mpf	E3_2021011405(phase1)	35.3537	193	275.6	131.4	0.0589228
58	3mpf	E3_2021011405(phase2)	40.2521	289	157	154	0.0670868
59	3mpf	E3_2021011406(phase1)	22.0155	41.8	9.5	548.7	0.0366925
60	3mpf	E3_2021011406(phase2)	18.1425	185.6	351.8	62.6	0.0302376
61	3mpf	E3_2021011408(phase1)	30.1815	162.1	198.9	239	0.0503025
62	3mpf	E3_2021011408(phase2)	33.4423	203.8	216.7	179.5	0.0557371
63	3mpf	E3_2021011409(phase1)	19.3841	92.9	136.5	370.6	0.0323069
64	3mpf	E3_2021011409(phase2)	19.658	190.6	301.3	108.1	0.0327634
65	3mpf	E3_2021011410(phase1)	14.0776	421.9	45.6	132.5	0.0234627
66	3mpf	E3_2021011410(phase2)	23.7458	220.9	86.2	292.9	0.0395763
1	3mpf	E3_2020122810(phase1)	1.02751	1.7	397.8	200.5	0.00171251	Discard(The fish did not move most of time)
2	3mpf	E3_2020122810(phase2)	0	0	0	600	0
3	3mpf	E3_2020122811(phase1)	0	600	0	0	0	Discard(The fish did not move most of time)
4	3mpf	E3_2020122811(phase2)	0	0	0	600	0
5	3mpf	E3_2020122812(phase1)	0	0	0	600	0	Discard(The fish did not move most of time)
6	3mpf	E3_2020122812(phase2)	0	0	0	600	0
7	3mpf	E3_2020122813(phase1)	0	600	0	0	0	Discard(The fish did not move most of time)
8	3mpf	E3_2020122813(phase2)	0	600	0	0	0
9	3mpf	E3_2020122814(phase1)	0.695159	0	600	0	0.0011586	Discard(The fish did not move most of time)
10	3mpf	E3_2020122814(phase2)	0	0	600	0	0
11	3mpf	E3_2020122815(phase1)	0	0	0	600	0	Discard(The fish did not move most of time)
12	3mpf	E3_2020122815(phase2)	0	0	0	600	0
13	3mpf	E3_2020121413(phase1)	0	0	0	600	0	Discard(The fish did not move most of time)
14	3mpf	E3_2020121413(phase2)	0	0	0	600	0
15	3mpf	E3_2020121415(phase1)	0	600	0	0	0	Discard(The fish did not move most of time)
16	3mpf	E3_2020121415(phase2)	0	600	0	0	0
17	3mpf	E3_2020121410(phase1)	0	0	0	600	0	Discard(The fish did not move most of time)
18	3mpf	E3_2020121410(phase2)	0	0	0	600	0
19	3mpf	E3_2020121411(phase1)	0	600	0	0	0	Discard(The fish did not move most of time)
20	3mpf	E3_2020121411(phase2)	0	600	0	0	0
21	3mpf	E3_2020121404(phase1)	1.77793	6.4	407.4	186.2	0.00296322	Discard(The fish did not move most of time)
22	3mpf	E3_2020121404(phase2)	0.492289	46.1	0	553.9	0.000820482
23	3mpf	E3_2020121401(phase1)	0	600	0	0	0	Discard(The fish did not move most of time)
24	3mpf	E3_2020121401(phase2)	0	600	0	0	0
25	3mpf	E3_2020121406(phase1)	55.5002	206.5	186.1	207.4	0.0925003	Discard(The fish did not move most of time)
26	3mpf	E3_2020121406(phase2)	0	0	0	600	0
27	3mpf	E3_2020121407(phase1)	0.515924	0	0	600	0.000859874	Discard(The fish did not move most of time)
28	3mpf	E3_2020121407(phase2)	0	0	0	600	0
29	3mpf	E3_2020121408(phase1)	0	0	0	600	0	Discard(The fish did not move most of time)
30	3mpf	E3_2020121408(phase2)	0	0	0	600	0
31	3mpf	E3_2020121417(phase1)	0	600	0	0	0	Discard(The fish did not move most of time)
32	3mpf	E3_2020121417(phase2)	0	600	0	0	0
33	3mpf	E3_2020121418(phase1)	0	0	0	600	0	Discard(The fish did not move most of time)
34	3mpf	E3_2020121418(phase2)	0	0	0	600	0
35	3mpf	E3_2020121419(phase1)	0	600	0	0	0	Discard(The fish did not move most of time)
36	3mpf	E3_2020121419(phase2)	8.24173	374	22.1	203.9	0.0137362
37	3mpf	E3_2020121420(phase1)	0	600	0	0	0	Discard(The fish did not move most of time)
38	3mpf	E3_2020121420(phase2)	0	600	0	0	0
39	3mpf	E3_2020122801(phase1)	0	600	0	0	0	Discard(The fish did not move most of time)
40	3mpf	E3_2020122801(phase2)	0	0	0	600	0
41	3mpf	E3_2020122804(phase1)	5.738	26.2	375.1	198.7	0.00956333	Discard(The fish did not move most of time)
42	3mpf	E3_2020122804(phase2)	0	0	0	600	0
43	3mpf	E3_2020122805(phase1)	7.73657	388.2	17.6	194.2	0.0128943	Discard(The fish did not move most of time)
44	3mpf	E3_2020122805(phase2)	0	0	600	0	0
45	3mpf	E3_2020122806(phase1)	15.4571	170.5	18.6	410.9	0.0257619	Discard(The fish did not move most of time)
46	3mpf	E3_2020122806(phase2)	1.02491	0	600	0	0.00170819
47	3mpf	E3_2020122807(phase1)	2.88103	1.2	13.5	585.3	0.00480172	Discard(The fish did not move most of time)
48	3mpf	E3_2020122807(phase2)	0.985161	76.6	4.2	519.2	0.00164194
49	3mpf	E3_2020122808(phase1)	0.320677	600	0	0	0.000534462	Discard(The fish did not move most of time)
50	3mpf	E3_2020122808(phase2)	0.87714	0.6	472.4	127	0.0014619
51	3mpf	E3_2021011110(phase1)	14.7229	67.4	30.4	502.2	0.0245382	Discard(The fish did not move most of time)
52	3mpf	E3_2021011110(phase2)	0.6223	0	0	600	0.00103717
53	3mpf	E3_2021011112(phase1)	2.83412	593.6	2.9	3.5	0.00472353	Discard(The fish did not move most of time)
54	3mpf	E3_2021011112(phase2)	12.9935	26.5	206.3	367.2	0.0216558
55	3mpf	E3_2021011403(phase1)	15.2587	12	79	509	0.0254312	Discard(The fish did not move most of time)
56	3mpf	E3_2021011403(phase2)	2.19957	12.5	1.3	586.2	0.00366595
Number	Age	Experiment title	Total distance (m)	Time spent in center sector (s)	Time spent in left sector (s)	Time spent in right sector (s)	Average velocity (m/s)
1	3mpf	10μM_ 2020121301(phase1)	27.7315	69.5	56.7	473.8	0.0462191
2	3mpf	10μM_ 2020121301(phase2)	40.2366	192.5	254.6	152.9	0.067061
3	3mpf	10μM_ 2020121302(phase1)	23.4178	0	0	600	0.0390297
4	3mpf	10μM_ 2020121302(phase2)	25.4783	134	382.1	83.9	0.0424638
5	3mpf	10μM_ 2020121303(phase1)	38.1404	165.3	248.8	185.9	0.0635673
6	3mpf	10μM_ 2020121303(phase2)	39.8681	190.4	201.5	208.1	0.0664468
7	3mpf	10μM_ 2020121304(phase1)	22.2674	80.6	54.2	465.2	0.0371123
8	3mpf	10μM_ 2020121304(phase2)	52.2433	189.3	226.7	184	0.0870722
9	3mpf	10μM_ 2020121305(phase1)	37.0736	185.4	137	277.6	0.0617894
10	3mpf	10μM_ 2020121305(phase2)	37.2121	185.8	137	277.2	0.0620201
11	3mpf	10μM_ 2020121306(phase1)	29.0064	199.2	180.4	220.4	0.0483439
12	3mpf	10μM_ 2020121306(phase2)	23.0862	206.5	188.5	205	0.0384771
13	3mpf	10μM_ 2020121307(phase1)	33.8019	232.3	205.1	162.6	0.0563365
14	3mpf	10μM_ 2020121307(phase2)	35.7559	216.4	218.1	165.5	0.0595931
15	3mpf	10μM_ 2020121308(phase1)	22.885	153.4	112.7	333.9	0.0381417
16	3mpf	10μM_ 2020121308(phase2)	23.257	221.5	189	189.5	0.0387617
17	3mpf	10μM_ 2020122601(phase1)	19.1874	244.7	127	228.3	0.031979
18	3mpf	10μM_ 2020122601(phase2)	8.00767	59.9	90.5	449.6	0.0133461
19	3mpf	10μM_ 2020122602(phase1)	25.8217	171.8	114.4	313.8	0.0430362
20	3mpf	10μM_ 2020122602(phase2)	5.25309	31.5	526.3	42.2	0.00875515
21	3mpf	10μM_ 2020122611(phase1)	41.9762	203.4	113.6	283	0.0699603
22	3mpf	10μM_ 2020122611(phase2)	25.9537	259.6	133.2	207.2	0.0432561
23	3mpf	10μM_ 2021010201(phase1)	30.0209	223.8	209.2	167	0.0500348
24	3mpf	10μM_ 2021010201(phase2)	19.9243	208.4	97	294.6	0.0332072
25	3mpf	10μM_ 2021010202(phase1)	9.09924	47.6	32	520.4	0.0151654
26	3mpf	10μM_ 2021010202(phase2)	13.7735	161.5	276.1	162.4	0.0229558
27	3mpf	10μM_ 2021010203(phase1)	22.8942	176.4	48.3	375.3	0.038157
28	3mpf	10μM_ 2021010203(phase2)	24.0191	134.3	273.9	191.8	0.0400318
29	3mpf	10μM_ 2021010204(phase1)	27.1283	105.7	98.5	395.8	0.0452138
30	3mpf	10μM_ 2021010204(phase2)	20.4089	120.6	215.8	263.6	0.0340149
31	3mpf	10μM_ 2021010205(phase1)	33.7205	233.8	84.9	281.3	0.0562008
32	3mpf	10μM_ 2021010205(phase2)	19.6478	37.9	224.5	337.6	0.0327463
33	3mpf	10μM_ 2021010206(phase1)	39.2321	173.5	87.4	339.1	0.0653868
34	3mpf	10μM_ 2021010206(phase2)	44.7749	224.5	293.2	82.3	0.0746248
35	3mpf	10μM_ 2021010207(phase1)	24.3847	74.8	63.7	461.5	0.0406412
36	3mpf	10μM_ 2021010207(phase2)	22.6052	83	279.4	237.6	0.0376753
37	3mpf	10μM_ 2021010208(phase1)	37.661	91.6	80.4	428	0.0627683
38	3mpf	10μM_ 2021010208(phase2)	36.3456	28.1	523.5	48.4	0.060576
39	3mpf	10μM_ 2021010209(phase1)	35.7319	168.8	206.1	225.1	0.0595532
40	3mpf	10μM_ 2021010209(phase2)	15.4545	53.2	230.3	316.5	0.0257575
41	3mpf	10μM_ 2021010211(phase1)	21.6969	118.5	357.9	123.6	0.0361615
42	3mpf	10μM_ 2021010211(phase2)	29.7709	190.1	137.4	272.5	0.0496182
43	3mpf	10μM_ 2021011201(phase1)	39.392	109.4	99.3	391.3	0.0656534
44	3mpf	10μM_ 2021011201(phase2)	36.3115	124.5	356.9	118.6	0.0605191
45	3mpf	10μM_ 2021011202(phase1)	40.6104	166.5	268.5	165	0.0676839
46	3mpf	10μM_ 2021011202(phase2)	41.6889	148.4	271.7	179.9	0.0694815
47	3mpf	10μM_ 2021011203(phase1)	47.0493	196.9	156.4	246.7	0.0784154
48	3mpf	10μM_ 2021011203(phase2)	53.963	248.9	141.2	209.9	0.0899383
1	3mpf	10μM_ 2020122603(phase1)	23.4687	83.2	49.1	467.7	0.0391144	Discard(The fish did not move most of time)
2	3mpf	10μM_ 2020122603(phase2)	0	0	0	600	0
3	3mpf	10μM_ 2020122604(phase1)	10.5609	67.1	63.1	469.8	0.0176015	Discard(The fish did not move most of time)
4	3mpf	10μM_ 2020122604(phase2)	0.403975	1.6	0	598.4	0.000673292
5	3mpf	10μM_ 2020122605(phase1)	2.63752	14.2	573.6	12.2	0.00439587	Discard(The fish did not move most of time)
6	3mpf	10μM_ 2020122605(phase2)	0.425714	0	0	600	0.000709523
7	3mpf	10μM_ 2020122606(phase1)	0	0	600	0	0	Discard(The fish did not move most of time)
8	3mpf	10μM_ 2020122606(phase2)	7.70758	28.1	551.9	20	0.012846
9	3mpf	10μM_ 2020122607(phase1)	0	0	600	0	0	Discard(The fish did not move most of time)
10	3mpf	10μM_ 2020122607(phase2)	0.223385	0	600	0	0.000372309
11	3mpf	10μM_ 2020122608(phase1)	1.85327	3.1	303.9	293	0.00308878	Discard(The fish did not move most of time)
12	3mpf	10μM_ 2020122608(phase2)	0	0	600	0	0
13	3mpf	10μM_ 2020122609(phase1)	12.9733	8.2	5.8	586	0.0216222	Discard(The fish did not move most of time)
14	3mpf	10μM_ 2020122609(phase2)	0	0	0	600	0
15	3mpf	10μM_ 2020122610(phase1)	0	0	600	0	0	Discard(The fish did not move most of time)
16	3mpf	10μM_ 2020122610(phase2)	0	0	0	600	0
17	3mpf	10μM_ 2020121309(phase1)	3.51169	24	568.2	7.8	0.00585281	Discard(The fish did not move most of time)
18	3mpf	10μM_ 2020121309(phase2)	9.9884	314.9	268.7	16.4	0.0166473
19	3mpf	10μM_ 2020122612(phase1)	0	600	0	0	0	Discard(The fish did not move most of time)
20	3mpf	10μM_ 2020122612(phase2)	0	0	600	0	0
21	3mpf	10μM_ 2020122613(phase1)	0	600	0	0	0	Discard(The fish did not move most of time)
22	3mpf	10μM_ 2020122613(phase2)	0	600	0	0	0
23	3mpf	10μM_ 2021011204(phase1)	27.1203	29.2	3.8	567	0.0452005	Discard(The direction of preference)
24	3mpf	10μM_ 2021011204(phase2)	15.9747	46.7	44.2	509.1	0.0266246	Discard(The direction of preference)
Number	Age	Experiment title	Total distance (m)	Time spent in center sector (s)	Time spent in left sector (s)	Time spent in right sector (s)	Average velocity (m/s)
1	3mpf	50μM_ 2020121301(phase1)	21.8842	55.5	44.9	499.6	0.0364737
2	3mpf	50μM_ 2020121301(phase2)	20.5549	121.7	415.2	63.1	0.0342581
3	3mpf	50μM_ 2020121302(phase1)	30.0915	247.4	201.9	150.7	0.0501525
4	3mpf	50μM_ 2020121302(phase2)	31.2465	235.9	237.5	126.6	0.0520775
5	3mpf	50μM_ 2020121303(phase1)	36.4049	239.1	192.4	168.5	0.0606748
6	3mpf	50μM_ 2020121303(phase2)	34.0459	226.4	210.4	163.2	0.0567432
7	3mpf	50μM_ 2020121304(phase1)	19.1035	293.9	215.5	90.6	0.0318392
8	3mpf	50μM_ 2020121304(phase2)	15.8448	423.7	97.9	78.4	0.026408
9	3mpf	50μM_ 2020121307(phase1)	33.0638	190.5	352.2	57.3	0.0551063
10	3mpf	50μM_ 2020121307(phase2)	32.7377	205.8	322.6	71.6	0.0545629
11	3mpf	50μM_ 2020121309(phase1)	22.2401	366.5	119	114.5	0.0370669
12	3mpf	50μM_ 2020121309(phase2)	25.7965	127.7	210.3	262	0.0429942
13	3mpf	50μM_ 2020121310(phase1)	26.4664	190	94	316	0.0441107
14	3mpf	50μM_ 2020121310(phase2)	28.1572	260.2	157.7	182.1	0.0469286
15	3mpf	50μM_ 2020122601(phase1)	23.133	171.9	153.8	274.3	0.038555
16	3mpf	50μM_ 2020122601(phase2)	25.5376	226.2	188.3	185.5	0.0425626
17	3mpf	50μM_ 2020122603(phase1)	26.8357	207	149.4	243.6	0.0447261
18	3mpf	50μM_ 2020122603(phase2)	28.3618	277.7	200.9	121.4	0.0472697
19	3mpf	50μM_ 2021010201(phase1)	31.6735	160.7	208.3	231	0.0527892
20	3mpf	50μM_ 2021010201(phase2)	42.805	230.5	210.2	159.3	0.0713416
21	3mpf	50μM_ 2021010202(phase1)	35.5588	158.6	161.6	279.8	0.0592646
22	3mpf	50μM_ 2021010202(phase2)	34.3523	162.8	353.4	83.8	0.0572539
23	3mpf	50μM_ 2021010203(phase1)	24.7137	324.6	149.2	126.2	0.0411894
24	3mpf	50μM_ 2021010203(phase2)	2.81484	8.3	28.6	563.1	0.0046914
25	3mpf	50μM_ 2021010205(phase1)	39.8801	181.2	275.6	143.2	0.0664668
26	3mpf	50μM_ 2021010205(phase2)	28.5045	102.8	300.1	197.1	0.0475075
27	3mpf	50μM_ 2021010207(phase1)	28.7188	155.5	252.8	191.7	0.0478646
28	3mpf	50μM_ 2021010207(phase2)	5.2528	540.4	48.5	11.1	0.00875467
29	3mpf	50μM_ 2021011201(phase1)（3）	47.4412	202.9	152.8	244.3	0.0790686
30	3mpf	50μM_ 2021011201(phase2)（4）	18.4166	153.1	400.9	46	0.0306944
31	3mpf	50μM_ 2021011201(phase1)（5）	23.6067	57.8	57.1	485.1	0.0393445
32	3mpf	50μM_ 2021011201(phase2)（6）	33.3736	197.4	208	194.6	0.0556227
33	3mpf	50μM_ 2021011201(phase1)（7）	52.801	229.6	109.9	260.5	0.0880017
34	3mpf	50μM_ 2021011201(phase2)（8）	49.0077	227.4	198.7	173.9	0.0816795
35	3mpf	50μM_ 2021011201(phase1)（9）	32.1408	0	0	600	0.053568
36	3mpf	50μM_ 2021011201(phase2)（10）	43.7047	250.9	188.5	160.6	0.0728412
37	3mpf	50μM_ 2021011201(phase1)（11）	37.0601	61.3	203.5	335.2	0.0617668
38	3mpf	50μM_ 2021011201(phase2)（12）	47.4412	202.9	152.8	244.3	0.0790686
39	3mpf	50μM_ 2021011201(phase1)（13）	26.5934	89	161.7	349.3	0.0443223
40	3mpf	50μM_ 2021011201(phase2)（14）	28.3185	198.8	274.7	126.5	0.0471976
41	3mpf	50μM_ 2021011201(phase1)（15）	36.7846	273.3	162.8	163.9	0.0613077
42	3mpf	50μM_ 2021011201(phase2)（16）	42.0954	243.6	189.7	166.7	0.070159
43	3mpf	50μM_ 2021011201(phase1)（17）	17.6714	17.5	0	582.5	0.0294524
44	3mpf	50μM_ 2021011201(phase2)（18）	18.3443	221.6	156.2	222.2	0.0305738
45	3mpf	50μM_ 2021011201(phase1)（19）	10.605	145.3	2.8	451.9	0.017675
46	3mpf	50μM_ 2021011201(phase2)（20）	25.2397	240.4	89.5	270.1	0.0420661
47	3mpf	50μM_ 2021011402(phase1)	19.3526	294.4	141.5	164.1	0.0322543
48	3mpf	50μM_ 2021011402(phase2)	25.9202	221	115.2	263.8	0.0432003
49	3mpf	50μM_ 2021011403(phase1)	16.0281	264.2	70.4	265.4	0.0267134
50	3mpf	50μM_ 2021011403(phase2)	26.5256	194.6	147.2	258.2	0.0442094
51	3mpf	50μM_ 2021011404(phase1)	15.314	176.4	69.9	353.7	0.0255234
52	3mpf	50μM_ 2021011404(phase2)	4.06753	69.8	40.2	490	0.00677922
53	3mpf	50μM_ 2021011405(phase1)	10.3899	0	0	600	0.0173164
54	3mpf	50μM_ 2021011405(phase2)	17.0096	131.4	213.1	255.5	0.0283493
55	3mpf	50μM_ 2021022302(phase1)	46.5952	171.2	143	285.8	0.0776587
56	3mpf	50μM_ 2021022302(phase2)	38.1743	160.4	303.2	136.4	0.0636238
57	3mpf	50μM_ 2021022303(phase1)	36.8219	99.1	223.7	277.2	0.0613699
58	3mpf	50μM_ 2021022303(phase2)	39.4624	147	347.5	105.5	0.0657706
59	3mpf	50μM_ 2021022304(phase1)	31.1192	184.8	92	323.2	0.0518654
60	3mpf	50μM_ 2021022304(phase2)	40.3392	129.1	410.1	60.8	0.0672319
61	3mpf	50μM_ 2021022305(phase1)	25.8684	318.2	112.7	169.1	0.043114
62	3mpf	50μM_ 2021022305(phase2)	34.197	155.8	334.1	110.1	0.056995
63	3mpf	50μM_ 2021022307(phase1)	28.6614	148.1	94.9	357	0.0477689
64	3mpf	50μM_ 2021022307(phase2)	30.0693	80.5	445.6	73.9	0.0501155
65	3mpf	50μM_ 2021022308(phase1)	32.8389	15.2	14.6	570.2	0.0547314
66	3mpf	50μM_ 2021022308(phase2)	22.0232	3.9	594.5	1.6	0.0367054
67	3mpf	50μM_ 2021022309(phase1)	27.2296	68.6	43.1	488.3	0.0453827
68	3mpf	50μM_ 2021022309(phase2)	28.2551	100.2	458.1	41.7	0.0470919
69	3mpf	50μM_ 2021022310(phase1)	30.6764	95.9	65.6	438.5	0.0511274
70	3mpf	50μM_ 2021022310(phase2)	31.2559	96.8	428.3	74.9	0.0520932
71	3mpf	50μM_ 2021022402(phase1)	28.363	86.2	42.4	471.4	0.0472716
72	3mpf	50μM_ 2021022402(phase2)	21.5574	281.1	250.5	68.4	0.035929
73	3mpf	50μM_ 2021022404(phase1)	15.7983	5.9	3.9	590.2	0.0263305
74	3mpf	50μM_ 2021022404(phase2)	15.1865	18	469	113	0.0253109
75	3mpf	50μM_ 2021022405(phase1)	22.1778	84.8	177.9	337.3	0.0369631
76	3mpf	50μM_ 2021022405(phase2)	24.8055	109.8	422	68.2	0.0413425
77	3mpf	50μM_ 2021022408(phase1)	55.8791	139.7	86.8	373.5	0.0931318
78	3mpf	50μM_ 2021022408(phase2)	49.8479	64.8	478.1	57.1	0.0830798
79	3mpf	50μM_ 2021022409(phase1)	61.4127	213.5	177.6	208.9	0.102354
80	3mpf	50μM_ 2021022409(phase2)	76.4987	214.6	259.5	125.9	0.127498
1	3mpf	50μM_ 2020121305(phase1)	0	0	0	600	0	Discard(The fish did not move most of time)
2	3mpf	50μM_ 2020121305(phase2)	7.20233	312.9	21.2	265.9	0.0120039
3	3mpf	50μM_ 2020121306(phase1)	0	600	0	0	0	Discard(The fish did not move most of time)
4	3mpf	50μM_ 2020121306(phase2)	0	600	0	0	0
5	3mpf	50μM_ 2020121308(phase1)	7.44207	480	37.3	82.7	0.0124035	Discard(The fish did not move most of time)
6	3mpf	50μM_ 2020121308(phase2)	0	0	0	600	0
7	3mpf	50μM_ 2020122602(phase1)	8.47849	42.9	21.5	535.6	0.0141308	Discard(The fish did not move most of time)
8	3mpf	50μM_ 2020122602(phase2)	1.95533	17	1.9	581.1	0.00325889
9	3mpf	50μM_ 2020122605(phase1)	0	0	600	0	0	Discard(The fish did not move most of time)
10	3mpf	50μM_ 2020122605(phase2)	0	0	600	0	0
11	3mpf	50μM_ 2020122606(phase1)	15.0599	123	76	401	0.0250998	Discard(The fish did not move most of time)
12	3mpf	50μM_ 2020122606(phase2)	0.812954	8.7	4.1	587.2	0.00135492
13	3mpf	50μM_ 2020122607(phase1)	0	600	0	0	0	Discard(The fish did not move most of time)
14	3mpf	50μM_ 2020122607(phase2)	0	600	0	0	0
15	3mpf	50μM_ 2021010204(phase1)	11.9405	483.8	35	81.2	0.0199009	Discard(The fish did not move most of time)
16	3mpf	50μM_ 2021010204(phase2)	0.444291	0	526.9	73.1	0.000740485
17	3mpf	50μM_ 2021011401(phase1)	11.778	57.9	37	505.1	0.0196301	Discard(The fish did not move most of time)
18	3mpf	50μM_ 2021011401(phase2)	1.33971	6.9	0	593.1	0.00223286
Number	Age	Experiment title	Total distance (m)	Time spent in center sector (s)	Time spent in left sector (s)	Time spent in right sector (s)	Average velocity (m/s)
1	3mpf	100μM_ 2020121401(phase1)	7.09985	546.2	21.5	32.3	0.0118331
2	3mpf	100μM_ 2020121401(phase2)	15.2383	490	69.3	40.7	0.0253972
3	3mpf	100μM_ 2020121402(phase1)	32.9655	172.3	129.5	298.2	0.0549426
4	3mpf	100μM_ 2020121402(phase2)	28.3259	145.7	85	369.3	0.0472098
5	3mpf	100μM_ 2020121403(phase1)	3.51186	56.2	6.1	537.7	0.0058531
6	3mpf	100μM_ 2020121403(phase2)	20.2429	383.5	141.7	74.8	0.0337382
7	3mpf	100μM_ 2020121404(phase1)	44.7488	123.4	84.6	392	0.0745814
8	3mpf	100μM_ 2020121404(phase2)	52.6441	201	202.6	196.4	0.0877402
9	3mpf	100μM_ 2020121405(phase1)	16.5961	465.9	49.3	84.8	0.0276602
10	3mpf	100μM_ 2020121405(phase2)	33.4815	162.1	285.9	152	0.0558024
11	3mpf	100μM_ 2020122602(phase1)	15.9018	108.3	121.8	369.9	0.0265029
12	3mpf	100μM_ 2020122602(phase2)	24.9009	184.2	225.2	190.6	0.0415016
13	3mpf	100μM_ 2020122603(phase1)	27.5112	192.6	160.3	247.1	0.045852
14	3mpf	100μM_ 2020122603(phase2)	11.5456	170.9	95	334.1	0.0192427
15	3mpf	100μM_ 2020122604(phase1)	34.5793	214.4	172.4	213.2	0.0576321
16	3mpf	100μM_ 2020122604(phase2)	27.735	172.1	158.2	269.7	0.0462251
17	3mpf	100μM_ 2021011401(phase1)	22.1225	124.2	79.8	396	0.0368708
18	3mpf	100μM_ 2021011401(phase2)	23.1435	231.7	131.3	237	0.0385726
19	3mpf	100μM_ 2021022401(phase1)	23.2774	0	0	600	0.0387957
20	3mpf	100μM_ 2021022401(phase2)	25.5061	104.6	460.5	34.9	0.0425101
21	3mpf	100μM_ 2021022402(phase1)	21.9277	2.1	2.2	595.7	0.0365462
22	3mpf	100μM_ 2021022402(phase2)	33.132	181.5	342.6	75.9	0.05522
23	3mpf	100μM_ 2021022403(phase1)	23.3651	169.7	81.5	348.8	0.0389418
24	3mpf	100μM_ 2021022403(phase2)	24.174	87.4	465.9	46.7	0.04029
25	3mpf	100μM_ 2021022404(phase1)	23.6024	109.1	55.1	435.8	0.0393373
26	3mpf	100μM_ 2021022404(phase2)	8.0823	452.6	136.2	11.2	0.0134705
27	3mpf	100μM_ 2021022405(phase1)	13.0061	57.4	27.6	515	0.0216768
28	3mpf	100μM_ 2021022405(phase2)	27.5768	149.6	369.4	81	0.0459613
29	3mpf	100μM_ 2021022406(phase1)	15.1478	93.4	159.8	346.8	0.0252463
30	3mpf	100μM_ 2021022406(phase2)	15.1296	11.1	585.7	3.2	0.0252159
31	3mpf	100μM_ 2021022407(phase1)	10.6394	28.5	20	551.5	0.0177324
32	3mpf	100μM_ 2021022407(phase2)	24.222	159.2	389.1	51.7	0.0403701
33	3mpf	100μM_ 2021022408(phase1)	17.101	84.4	117.3	398.3	0.0285017
34	3mpf	100μM_ 2021022408(phase2)	13.9267	0	600	0	0.0232111
35	3mpf	100μM_ 2021022409(phase1)	14.0768	66.4	499.3	34.3	0.0234613
36	3mpf	100μM_ 2021022409(phase2)	2.46135	450.9	15.1	134	0.00410225
37	3mpf	100μM_ 2021022410(phase1)	16.7607	139.4	79.9	380.7	0.0279346
38	3mpf	100μM_ 2021022410(phase2)	15.8224	123.3	305.7	171	0.0263707
39	3mpf	100μM_ 2021022411(phase1)	6.43329	149.3	271.9	178.8	0.0107221
40	3mpf	100μM_ 2021022411(phase2)	2.09851	140.5	50.5	409	0.00349752
41	3mpf	100μM_ 2021022501(phase1)	42.4206	120.9	84.4	394.7	0.070701
42	3mpf	100μM_ 2021022501(phase2)	33.5762	87.7	457.4	54.9	0.0559603
43	3mpf	100μM_ 2021022502(phase1)	26.9246	145.3	390.7	64	0.0448743
44	3mpf	100μM_ 2021022502(phase2)	20.0781	68.6	521.7	9.7	0.0334634
45	3mpf	100μM_ 2021010601(phase1)	49.7713	204.2	130.3	265.5	0.0829522
46	3mpf	100μM_ 2021010601(phase2)	49.8316	199.9	176.3	223.8	0.0830527
47	3mpf	100μM_ 2021010602(phase1)	45.7406	172.5	218.9	208.6	0.0762344
48	3mpf	100μM_ 2021010602(phase2)	46.7227	201	275.2	123.8	0.0778711
49	3mpf	100μM_ 2021010605(phase1)	53.9729	201.8	156.4	241.8	0.0899548
50	3mpf	100μM_ 2021010605(phase2)	46.5915	191.4	233.2	175.4	0.0776524
1	3mpf	100μM_ 2020121406(phase1)	0	600	0	0	0	Discard(The fish did not move most of time)
2	3mpf	100μM_ 2020121406(phase2)	0	0	0	600	0
3	3mpf	100μM_ 2020121407(phase1)	0	0	0	600	0	Discard(The fish did not move most of time)
4	3mpf	100μM_ 2020121407(phase2)	0	0	0	600	0
5	3mpf	100μM_ 2020122601(phase1)	0	600	0	0	0	Discard(The fish did not move most of time)
6	3mpf	100μM_ 2020122601(phase2)	0	600	0	0	0
7	3mpf	100μM_ 2020122605(phase1)	0	600	0	0	0	Discard(The fish did not move most of time)
8	3mpf	100μM_ 2020122605(phase2)	0	600	0	0	0
Number	Age	Experiment title	Total distance (m)	Time spent in center sector (s)	Time spent in left sector (s)	Time spent in right sector (s)	Average velocity (m/s)
1	1mpf	50μg/g+100μM_2021071201(phase1)	19.0151	231.9	156.2	211.9	0.0316919
2	1mpf	50μg/g+100μM_2021071201(phase2)	17.3262	268.7	131.3	200	0.028877
3	1mpf	50μg/g+100μM_2021071204(phase1)	13.7614	212	160.1	227.9	0.0229356
4	1mpf	50μg/g+100μM_2021071204(phase2)	12.868	188.4	248.8	162.8	0.0214467
5	1mpf	50μg/g+100μM_2021071206(phase1)	14.8457	302.6	113.1	184.3	0.0247428
6	1mpf	50μg/g+100μM_2021071206(phase2)	15.941	248.1	122.7	229.2	0.0265683
7	1mpf	50μg/g+100μM_2021071207(phase1)	7.36395	404.9	62.2	132.9	0.0122732
8	1mpf	50μg/g+100μM_2021071207(phase2)	14.4982	241.6	182.1	176.3	0.0241637
9	1mpf	50μg/g+100μM_2021071210(phase1)	10.3387	353.4	99.1	147.5	0.0172311
10	1mpf	50μg/g+100μM_2021071210(phase2)	12.0189	264.7	210.4	124.9	0.0200315
11	1mpf	50μg/g+100μM_2021071220(phase1)	15.3785	141.4	267.7	190.9	0.0256308
12	1mpf	50μg/g+100μM_2021071220(phase2)	14.4717	146.6	327.4	126	0.0241195
13	1mpf	50μg/g+100μM_20210712036(phase1)	14.918	160.9	277.5	161.6	0.0248633
14	1mpf	50μg/g+100μM_20210712036(phase2)	13.8877	135.4	375.1	89.5	0.0231462
15	1mpf	50μg/g+100μM_20210712037(phase1)	14.9672	129.8	288.1	182.1	0.0249453
16	1mpf	50μg/g+100μM_20210712037(phase2)	10.8173	220.4	232.5	147.1	0.0180289
17	1mpf	50μg/g+100μM_20210712041(phase1)	14.0785	235.3	186.7	178	0.0234642
18	1mpf	50μg/g+100μM_20210712041(phase2)	9.9952	265	212.2	122.8	0.0166587
19	1mpf	50μg/g+100μM_20210712045(phase1)	9.12398	142.2	326.4	131.4	0.0152066
20	1mpf	50μg/g+100μM_20210712045(phase2)	12.2355	222.4	180.7	196.9	0.0203925
21	1mpf	50μg/g+100μM_20210712048(phase1)	9.42098	186.1	343.6	70.3	0.0157016
22	1mpf	50μg/g+100μM_20210712048(phase2)	14.3641	171.9	241.5	186.6	0.0239401
23	1mpf	50μg/g+100μM_20210712049(phase1)	10.8587	149.6	329.7	120.7	0.0180978
24	1mpf	50μg/g+100μM_20210712049(phase2)	8.89912	58.2	13.6	528.2	0.0148319
25	1mpf	50μg/g+100μM_20210712050(phase1)	11.4796	174.3	336.7	89	0.0191326
26	1mpf	50μg/g+100μM_20210712050(phase2)	12.2846	157.4	235.6	207	0.0204743
27	1mpf	50μg/g+100μM_20210712053(phase1)	16.3516	153.1	283.5	163.4	0.0272527
28	1mpf	50μg/g+100μM_20210712053(phase2)	14.4904	149.1	132.4	318.5	0.0241507
29	1mpf	50μg/g+100μM_20210712054(phase1)	17.8221	189.1	221.9	189	0.0297035
30	1mpf	50μg/g+100μM_20210712054(phase2)	18.1403	212.4	147.9	239.7	0.0302339
31	1mpf	50μg/g+100μM_2021071221(phase1)	16.1529	109.5	233.3	257.2	0.0269215
32	1mpf	50μg/g+100μM_2021071221(phase2)	15.9191	18.9	63.2	517.9	0.0265319
33	1mpf	50μg/g+100μM_20210712051(phase1)	23.2638	154.1	165.6	280.3	0.038773
34	1mpf	50μg/g+100μM_20210712051(phase2)	9.80015	99.5	36.6	463.9	0.0163336
35	1mpf	50μg/g+100μM_2021071213(phase1)	16.0792	109.8	121.9	368.3	0.0267987
36	1mpf	50μg/g+100μM_2021071213(phase2)	13.3198	190.5	113.9	295.6	0.0221996
37	1mpf	50μg/g+100μM_2021071212(phase1)	14.0375	192.2	98.3	309.5	0.0233959
38	1mpf	50μg/g+100μM_2021071212(phase2)	14.0476	315.4	64.6	220	0.0234126
39	1mpf	50μg/g+100μM_20210712055(phase1)	10.2592	150.3	23.6	426.1	0.0170987
40	1mpf	50μg/g+100μM_20210712055(phase2)	17.0153	249.5	134.6	215.9	0.0283588
41	1mpf	50μg/g+100μM_2021071203(phase1)	21.3063	134.6	124.3	341.1	0.0355105
42	1mpf	50μg/g+100μM_2021071203(phase2)	18.0174	200.8	149.1	250.1	0.030029
43	1mpf	50μg/g+100μM_20210712052(phase1)	19.7718	126.3	139.5	334.2	0.0329529
44	1mpf	50μg/g+100μM_20210712052(phase2)	17.1091	208.7	184.7	206.6	0.0285152
1	1mpf	50μg/g+100μM_20210712038(phase1)	17.2565	26.8	527.2	46	0.0287609	Discard(The direction of preference)
2	1mpf	50μg/g+100μM_20210712038(phase2)	17.3385	27.1	526.9	46	0.0288975	Discard(The direction of preference)
Number	Age	Experiment title	Total distance (m)	Time spent in center sector (s)	Time spent in left sector (s)	Time spent in right sector (s)	Average velocity (m/s)
1	2mpf	50μg/g+100μM_2021080705(phase1)	19.055	50.1	16.9	533	0.0317583
2	2mpf	50μg/g+100μM_2021080705(phase2)	18.6554	37.1	324.9	238	0.0310923
3	2mpf	50μg/g+100μM_2021080706(phase1)	27.0131	158	186.8	255.2	0.0450218
4	2mpf	50μg/g+100μM_2021080706(phase2)	25.849	159.2	305	135.8	0.0430817
5	2mpf	50μg/g+100μM_2021080708(phase1)	18.873	166.3	133.7	300	0.031455
6	2mpf	50μg/g+100μM_2021080708(phase2)	12.3391	148.8	197.2	254	0.0205651
7	2mpf	50μg/g+100μM_2021080709(phase1)	17.3636	9.3	0	590.7	0.0289393
8	2mpf	50μg/g+100μM_2021080709(phase2)	21.7867	120.5	452.2	27.3	0.0363111
9	2mpf	50μg/g+100μM_2021080710(phase1)	29.653	175.4	221.3	203.3	0.0494216
10	2mpf	50μg/g+100μM_2021080710(phase2)	27.0906	182.5	292	125.5	0.0451509
11	2mpf	50μg/g+100μM_2021080718(phase1)	28.3539	60.2	105.7	434.1	0.0472565
12	2mpf	50μg/g+100μM_2021080718(phase2)	15.0013	107.9	126.1	366	0.0250021
13	2mpf	50μg/g+100μM_2021080719(phase1)	24.0018	153	165.8	281.2	0.040003
14	2mpf	50μg/g+100μM_2021080719(phase2)	19.53	79.5	365	155.5	0.03255
15	2mpf	50μg/g+100μM_2021080721(phase1)	21.6859	197.4	248.3	154.3	0.0361432
16	2mpf	50μg/g+100μM_2021080721(phase2)	13.8593	50.7	330.5	218.8	0.0230989
17	2mpf	50μg/g+100μM_2021080722(phase1)	31.2724	176.2	228.7	195.1	0.0521207
18	2mpf	50μg/g+100μM_2021080722(phase2)	29.0703	129.7	353.6	116.7	0.0484505
19	2mpf	50μg/g+100μM_2021080723(phase1)	12.6077	111.7	377.2	111.1	0.0210129
20	2mpf	50μg/g+100μM_2021080723(phase2)	14.7906	206.2	147.7	246.1	0.024651
21	2mpf	50μg/g+100μM_2021080724(phase1)	27.5951	73.6	92.9	433.5	0.0459918
22	2mpf	50μg/g+100μM_2021080724(phase2)	27.5549	166.7	264.5	168.8	0.0459248
23	2mpf	50μg/g+100μM_2021080727(phase1)	14.5951	218.3	0	381.7	0.0243252
24	2mpf	50μg/g+100μM_2021080727(phase2)	10.8233	241.4	120.2	238.4	0.0180388
25	2mpf	50μg/g+100μM_2021080728(phase1)	20.367	31.5	11.8	556.7	0.0339449
26	2mpf	50μg/g+100μM_2021080728(phase2)	23.5507	133.5	390.3	76.2	0.0392512
27	2mpf	50μg/g+100μM_2021080729(phase1)	26.3494	104	60.2	435.8	0.0439156
28	2mpf	50μg/g+100μM_2021080729(phase2)	13.9975	338.2	201.6	60.2	0.0233292
29	2mpf	50μg/g+100μM_2021080730(phase1)	27.4783	103.8	52.9	443.3	0.0457972
30	2mpf	50μg/g+100μM_2021080730(phase2)	27.7726	168.2	315.6	116.2	0.0462876
31	2mpf	50μg/g+100μM_2021080731(phase1)	19.0621	5.1	17.3	577.6	0.0317701
32	2mpf	50μg/g+100μM_2021080731(phase2)	21.5946	48.3	477.4	74.3	0.0359909
33	2mpf	50μg/g+100μM_2021080735(phase1)	19.4375	18.5	19.9	561.6	0.0323958
34	2mpf	50μg/g+100μM_2021080735(phase2)	20.8242	251.5	96.2	252.3	0.034707
35	2mpf	50μg/g+100μM_2021080736(phase1)	19.8009	298.3	152.4	149.3	0.0330015
36	2mpf	50μg/g+100μM_2021080736(phase2)	20.8497	257.4	167.2	175.4	0.0347495
37	2mpf	50μg/g+100μM_2021080737(phase1)	19.0173	158.3	141.5	300.2	0.0316955
38	2mpf	50μg/g+100μM_2021080737(phase2)	13.1817	175.8	252.8	171.4	0.0219695
39	2mpf	50μg/g+100μM_2021080739(phase1)	21.3525	62.4	38.3	499.3	0.0355875
40	2mpf	50μg/g+100μM_2021080739(phase2)	19.2713	196.3	272.6	131.1	0.0321188
41	2mpf	50μg/g+100μM_2021080740(phase1)	21.5315	167.9	217	215.1	0.0358859
42	2mpf	50μg/g+100μM_2021080740(phase2)	24.0695	61.7	484.4	53.9	0.0401159
43	2mpf	50μg/g+100μM_2021080741(phase1)	20.5586	135.9	112.9	351.2	0.0342644
44	2mpf	50μg/g+100μM_2021080741(phase2)	17.1147	123.7	220.6	255.7	0.0285245
1	2mpf	50μg/g+100μM_2021080701(phase1)	30.1594	118.5	190.1	291.4	0.0502656	Discard(The fish did not move most of time)
2	2mpf	50μg/g+100μM_2021080701(phase2)	0	0	0	0	0
3	2mpf	50μg/g+100μM_2021080702(phase1)	28.4307	105.3	166.3	328.4	0.0473844	Discard(The fish did not move most of time)
4	2mpf	50μg/g+100μM_2021080702(phase2)	0	0	0	0	0
5	2mpf	50μg/g+100μM_2021080703(phase1)	0	0	0	0	0	Discard(The fish did not move most of time)
6	2mpf	50μg/g+100μM_2021080703(phase2)	23.7312	237.4	225.6	137	0.0395519
7	2mpf	50μg/g+100μM_2021080704(phase1)	22.39	131.7	109.6	358.7	0.0373167	Discard(The fish did not move most of time)
8	2mpf	50μg/g+100μM_2021080704(phase2)	9.83375	60.7	89.4	449.9	0.0163896
9	2mpf	50μg/g+100μM_2021080707(phase1)	11.8873	46.8	272.4	280.8	0.0198121	Discard(The fish did not move most of time)
10	2mpf	50μg/g+100μM_2021080707(phase2)	0	0	0	0	0
11	2mpf	50μg/g+100μM_20210807033(phase1)	22.2628	152.4	105.4	342.2	0.0371047	Discard(The fish did not move most of time)
12	2mpf	50μg/g+100μM_20210807033(phase2)	0	0	0	0	0
13	2mpf	50μg/g+100μM_20210807034(phase1)	23.1229	0	0	600	0.0385382	Discard(The fish did not move most of time)
14	2mpf	50μg/g+100μM_20210807034(phase2)	0	0	0	0	0
15	2mpf	50μg/g+100μM_20210807020(phase1)	21.7774	135.2	171.5	293.3	0.0362956	Discard(The fish did not move most of time)
16	2mpf	50μg/g+100μM_20210807020(phase2)	0	0	0	0	0
17	2mpf	50μg/g+100μM_20210807011(phase1)	30.3829	55.2	496.1	48.7	0.0506381	Discard(The fish did not move most of time)
18	2mpf	50μg/g+100μM_20210807011(phase2)	0	0	0	0	0
19	2mpf	50μg/g+100μM_20210807012(phase1)	0	0	0	0	0	Discard(The fish did not move most of time)
20	2mpf	50μg/g+100μM_20210807012(phase2)	0	0	0	0	0
21	2mpf	50μg/g+100μM_20210807013(phase1)	32.1378	201.8	137.7	260.5	0.053563	Discard(The fish did not move most of time)
22	2mpf	50μg/g+100μM_20210807013(phase2)	0	0	0	0	0
23	2mpf	50μg/g+100μM_20210807014(phase1)	0	0	0	0	0	Discard(The fish did not move most of time)
24	2mpf	50μg/g+100μM_20210807014(phase2)	0	0	0	0	0
25	2mpf	50μg/g+100μM_20210807015(phase1)	26.9957	120.9	237.7	241.4	0.0449929	Discard(The fish did not move most of time)
26	2mpf	50μg/g+100μM_20210807015(phase2)	0	0	0	0	0

## Sheet: Social assay
Number	Age	Experiment Title	inter-distance of 1# and 2# (cm)	inter-distance of 1# and 3# (cm)	inter-distance of 1# and 4# (cm)	inter-distance of 2# and 3# (cm)	inter-distance of 2# and 4# (cm)	inter-distance of 3# and 4# (cm)	1#-Total distance (m)	1#-Average velocity (m/s)	2#-Total distance (m)	2#-Average velocity (m/s)	3#-Total distance (m)	3#-Average velocity (m/s)	4#-Total distance (m)	4#-Average velocity (m/s)
1	7dpf	control_2020092804	4.09089	4.37673	3.86463	1.94121	3.03771	2.86591	1.23509	0.00205848	0.378066	0.00063011	0.215644	0.000359406	0.467591	0.000779319
2	7dpf	control_2020092803	3.37211	3.30541	2.67116	3.21912	3.3006	2.76404	0.406471	0.000677452	0.680813	0.00113469	0.467894	0.000779823	0.928841	0.00154807
3	7dpf	control_2020092802	2.59137	4.75588	4.22748	4.45167	4.1282	3.06028	0.602823	0.00100471	0.281855	0.000469758	0.439819	0.000733031	1.56271	0.00260451
4	7dpf	control_2020101009	2.38519	3.7289	4.27653	3.9602	4.85239	3.79659	0.319439	0.000532398	0.482909	0.000804849	0.159064	0.000265107	2.99617	0.00499362
5	7dpf	control_2020101010	4.43437	3.26812	3.98696	4.06195	4.43267	3.65912	1.60386	0.00267309	1.07826	0.0017971	0.415655	0.000692759	1.93384	0.00322306
6	7dpf	control_2020101004	3.71541	5.0164	5.12458	3.95254	4.33491	4.94193	1.8511	0.00308516	0.328919	0.000548199	1.0512	0.001752	1.87859	0.00313099
7	7dpf	control_2020092808	3.9005	3.4429	4.35162	3.78359	3.79098	3.95218	1.16303	0.00193839	1.19319	0.00198864	1.80017	0.00300028	1.26225	0.00210375
8	7dpf	control_2020051203	4.00131	4.11554	4.71476	3.30987	4.42935	4.56578	0.410751	0.000684586	0.945414	0.00157569	1.55871	0.00259784	2.74609	0.00457682
9	7dpf	control_2020101001	3.75842	4.31568	4.77159	3.49334	4.06936	4.20061	2.23398	0.0037233	1.89701	0.00316168	1.30461	0.00217436	2.12022	0.0035337
10	7dpf	control_2020101002	3.95729	3.90608	4.15236	4.25179	4.49233	4.43889	0.895338	0.00149223	1.19907	0.00199845	2.14208	0.00357014	3.42588	0.00570979
11	7dpf	control_2020101007	3.60482	3.96089	4.15778	4.69674	4.45886	4.71455	2.79315	0.00465525	1.88728	0.00314547	1.9906	0.00331767	1.99019	0.00331699
12	7dpf	control_2020051201	4.16457	3.84985	4.34279	3.81078	5.07547	3.8443	1.63175	0.00271959	2.73672	0.0045612	2.54361	0.00423935	3.21907	0.00536511
13	7dpf	control_2020051202	3.05971	3.46565	4.06649	2.81282	3.24172	3.70968	2.64129	0.00440215	2.04208	0.00340347	2.52447	0.00420744	2.98144	0.00496907
14	7dpf	control_2020101008	3.98688	4.18225	5.06122	4.09763	4.40363	4.55189	2.00887	0.00334811	3.0256	0.00504267	3.39953	0.00566588	1.84538	0.00307563
15	7dpf	control_2020101005	4.53702	3.97691	4.2886	4.66185	4.20959	4.94995	1.19816	0.00199693	4.15136	0.00691893	3.26939	0.00544898	1.91846	0.00319743
16	7dpf	control_2020101006	2.80454	3.68772	4.14316	3.49515	4.11183	4.82394	1.67118	0.0027853	1.78465	0.00297441	3.90782	0.00651304	3.85012	0.00641687
17	7dpf	control_2021032705	3.91862	4.55195	2.78334	3.48054	2.93536	3.85402	1.63741	0.00272902	1.11624	0.0018604	2.49067	0.00415111	1.98974	0.00331623
18	7dpf	control_2021032706	3.58769	3.64938	4.67634	2.7628	3.73644	3.96414	3.26669	0.00544449	1.80233	0.00300388	2.19314	0.00365524	3.10122	0.0051687
19	7dpf	control_2021032708	2.71262	3.26173	2.82763	3.13791	3.38014	3.65909	1.20884	0.00201473	1.71843	0.00286404	2.39086	0.00398476	1.90562	0.00317604
Number	Age	Experiment Title	inter-distance of 1# and 2# (cm)	inter-distance of 1# and 3# (cm)	inter-distance of 1# and 4# (cm)	inter-distance of 2# and 3# (cm)	inter-distance of 2# and 4# (cm)	inter-distance of 3# and 4# (cm)	1#-Total distance (m)	1#-Average velocity (m/s)	2#-Total distance (m)	2#-Average velocity (m/s)	3#-Total distance (m)	3#-Average velocity (m/s)	4#-Total distance (m)	4#-Average velocity (m/s)
1	7dpf	PBS_2020092810	5.18506	4.47638	6.5644	2.91001	3.33941	2.44936	0.104721	0.000174535	0.89427	0.00149045	0.338339	0.000563898	0.246211	0.000410351
2	7dpf	PBS_2020092807	3.22798	1.99599	2.32134	2.36389	3.836	3.03959	0.496188	0.000826981	0.444953	0.000741589	0.22496	0.000374934	0.477246	0.000795409
3	7dpf	PBS_2020092803	2.68012	5.06525	4.25722	3.34778	3.69611	2.63829	0.0656773	0.000109462	0.715374	0.00119229	0.366395	0.000610658	0.884248	0.00147375
4	7dpf	PBS_2020092809	3.6683	3.89906	4.26928	2.60094	2.60736	2.02319	2.68758	0.0044793	0.194761	0.000324602	0.186685	0.000311141	0.396751	0.000661252
5	7dpf	PBS_2020092806	4.06894	4.75503	4.81026	4.92485	4.26946	4.75633	1.10517	0.00184195	0.959811	0.00159968	1.64614	0.00274357	2.13891	0.00356486
6	7dpf	PBS_2020051201	2.80682	4.17573	3.62678	3.96943	3.23805	3.82832	1.795	0.00299167	1.22985	0.00204975	2.48918	0.00414863	1.18064	0.00196773
7	7dpf	PBS_2020072901	3.27713	3.94652	3.46952	2.99702	2.67931	2.87201	1.17241	0.00195401	2.09983	0.00349971	1.77296	0.00295493	1.67358	0.00278929
8	7dpf	PBS_2020051203	5.19498	4.51234	5.44558	4.71215	5.34441	3.91729	1.83612	0.00306021	2.77765	0.00462942	0.821641	0.0013694	2.28282	0.00380471
9	7dpf	PBS_2020072902	4.31397	3.71863	4.32686	4.57919	4.15088	4.19694	2.18479	0.00364132	2.47216	0.00412027	1.36068	0.0022678	3.0936	0.005156
10	7dpf	PBS_2020051202	4.40293	4.03015	4.60654	4.37565	4.65763	4.65388	2.32036	0.00386727	1.917	0.003195	2.76625	0.00461042	2.48899	0.00414832
11	7dpf	PBS_2020072903	3.83253	4.71271	4.38963	4.50609	4.78472	4.06037	1.66087	0.00276812	2.4284	0.00404734	3.40618	0.00567697	3.05208	0.0050868
12	7dpf	PBS_2021032701	2.84782	3.49022	3.01402	4.55447	4.20852	4.05676	0.784265	0.00130711	2.32455	0.00387425	1.90383	0.00317306	2.24766	0.0037461
13	7dpf	PBS_2021032702	2.56827	3.28989	3.37948	3.60864	3.30399	3.24166	1.00223	0.00167038	1.43487	0.00239145	0.735308	0.00122551	1.4275	0.00237917
14	7dpf	PBS_2021032704	3.99628	3.61872	3.80095	2.73866	2.84857	3.14055	0.745578	0.00124263	0.654795	0.00109133	0.716264	0.00119377	1.17993	0.00196655
15	7dpf	PBS_2021032709	3.00174	3.93	3.23443	3.21031	2.95702	3.48797	0.513496	0.000855827	2.70986	0.00451644	3.51533	0.00585889	3.41551	0.00569252
16	7dpf	PBS_2021032712	3.25464	4.1258	3.83567	2.57473	2.64268	2.49169	0.809851	0.00134975	0.595018	0.000991697	0.812623	0.00135437	1.14178	0.00190296
Number	Age	Experiment Title	inter-distance of 1# and 2# (cm)	inter-distance of 1# and 3# (cm)	inter-distance of 1# and 4# (cm)	inter-distance of 2# and 3# (cm)	inter-distance of 2# and 4# (cm)	inter-distance of 3# and 4# (cm)	1#-Total distance (m)	1#-Average velocity (m/s)	2#-Total distance (m)	2#-Average velocity (m/s)	3#-Total distance (m)	3#-Average velocity (m/s)	4#-Total distance (m)	4#-Average velocity (m/s)
1	7dpf	20μg/g_2020101002	5.13819	5.25468	4.71632	5.41852	4.04628	4.52846	0.653837	0.00108973	0.721961	0.00120327	1.50323	0.00250538	1.26439	0.00210731
2	7dpf	20μg/g_2020101003	4.31591	4.57525	3.51699	6.04589	3.72667	4.36258	0.310007	0.000516678	1.7338	0.00288966	0.825463	0.00137577	1.36235	0.00227058
3	7dpf	20μg/g_2020101008	2.71378	2.89646	3.39196	3.86833	4.19259	4.0042	0.145314	0.000242189	1.04847	0.00174745	1.02602	0.00171004	2.39481	0.00399134
4	7dpf	20μg/g_2020101001	4.7285	5.08507	6.17818	4.23193	3.97632	3.93375	0.394187	0.000656979	2.18922	0.00364871	1.49996	0.00249994	0.659038	0.0010984
5	7dpf	20μg/g_2020101010	3.73874	3.77269	4.32572	4.71476	4.8757	5.05697	1.19036	0.00198393	1.36386	0.0022731	1.39689	0.00232816	1.44911	0.00241518
6	7dpf	20μg/g_2020101005	5.45435	4.61984	5.54172	4.93048	3.71379	5.8984	0.302537	0.000504228	1.3016	0.00216933	1.00362	0.0016727	3.06475	0.00510791
7	7dpf	20μg/g_2020072903	3.65777	4.85441	4.0204	5.31319	4.61829	4.6143	1.00154	0.00166924	1.66551	0.00277584	1.8596	0.00309933	1.95797	0.00326329
8	7dpf	20μg/g_2020051202	4.15536	4.83173	4.40097	4.17721	3.57349	4.46122	1.40869	0.00234781	1.29837	0.00216395	1.76163	0.00293605	2.09777	0.00349629
9	7dpf	20μg/g_2020101009	6.81692	4.77717	4.99952	5.38232	4.41949	4.45868	0.477611	0.000796019	1.05868	0.00176447	2.52475	0.00420791	2.56172	0.00426953
10	7dpf	20μg/g_2020072902	3.79506	3.79022	3.64278	3.6909	4.22881	3.7159	1.75147	0.00291912	1.76031	0.00293386	1.81584	0.0030264	2.78124	0.00463541
11	7dpf	20μg/g_2020072901	4.00847	4.41714	4.77374	4.59125	4.76966	4.33478	1.77925	0.00296541	2.79904	0.00466507	1.33526	0.00222544	2.50868	0.00418113
12	7dpf	20μg/g_2020101007	3.48592	3.25031	3.74716	3.53785	4.01416	3.29875	2.10509	0.00350848	2.05183	0.00341971	2.20956	0.00368259	2.58687	0.00431145
13	7dpf	20μg/g_2020051203	5.34866	4.37838	4.47741	4.79936	4.76822	4.50856	2.26681	0.00377802	3.75631	0.00626052	2.8552	0.00475866	2.04915	0.00341525
14	7dpf	20μg/g_2020051201	4.46455	5.01229	4.90353	3.68321	4.65553	4.78642	4.16339	0.00693899	3.14153	0.00523588	4.60019	0.00766698	3.18545	0.00530908
15	7dpf	20μg/g_2020051002	5.08496	4.96071	4.91989	5.17436	5.22789	5.42212	3.73391	0.00622319	4.76344	0.00793907	3.45951	0.00576585	4.59555	0.00765925
16	7dpf	20μg/g_2020051004	5.56963	4.35539	4.89438	4.20247	4.40307	3.57	8.87277	0.0147879	6.65812	0.0110969	3.39659	0.00566099	4.59108	0.0076518
17	7dpf	20μg/g_2020051005	3.93208	4.93466	4.78186	4.34203	4.88789	4.82949	5.88449	0.00980749	5.2698	0.00878299	5.81481	0.00969134	7.07622	0.0117937
18	7dpf	20μg/g_2020051001	4.71509	4.74028	4.63529	4.62363	4.27152	4.44957	7.18843	0.0119807	5.56311	0.00927185	6.71121	0.0111853	5.8631	0.00977183
Number	Age	Experiment Title	inter-distance of 1# and 2# (cm)	inter-distance of 1# and 3# (cm)	inter-distance of 1# and 4# (cm)	inter-distance of 2# and 3# (cm)	inter-distance of 2# and 4# (cm)	inter-distance of 3# and 4# (cm)	1#-Total distance (m)	1#-Average velocity (m/s)	2#-Total distance (m)	2#-Average velocity (m/s)	3#-Total distance (m)	3#-Average velocity (m/s)	4#-Total distance (m)	4#-Average velocity (m/s)
1	7dpf	50μg/g_2020101007	4.08165	4.30793	6.10067	4.93769	4.72576	4.82955	0.347852	0.000579754	0.986551	0.00164425	0.765222	0.00127537	0.772774	0.00128796
2	7dpf	50μg/g_2020101010	4.146	4.58085	5.18307	4.90453	5.34626	4.26316	0.809217	0.00134869	0.916962	0.00152827	0.924542	0.0015409	0.624368	0.00104061
3	7dpf	50μg/g_2020101006	4.11062	4.05943	4.71948	3.43204	3.86337	4.8798	1.09041	0.00181735	0.327421	0.000545702	0.231417	0.000385695	1.83342	0.0030557
4	7dpf	50μg/g_2020101009	4.16141	4.25971	3.87409	4.97057	5.16711	4.34422	0.446607	0.000744345	1.85789	0.00309649	0.450649	0.000751082	1.16131	0.00193552
5	7dpf	50μg/g_2020101005	5.42816	4.08202	3.4492	4.64882	5.93803	4.39829	1.15943	0.00193238	0.409235	0.000682059	1.91995	0.00319992	0.953544	0.00158924
6	7dpf	50μg/g_2020101003	4.06319	3.86896	3.91283	4.53933	3.46041	4.51557	1.35028	0.00225046	1.47616	0.00246027	0.733234	0.00122206	1.0667	0.00177783
7	7dpf	50μg/g_2020101008	3.02109	3.76315	4.3574	3.955	3.76583	4.5758	1.08834	0.00181389	0.589182	0.00098197	1.97592	0.0032932	1.01346	0.0016891
8	7dpf	50μg/g_2020051203	5.07402	5.00183	4.6941	5.85188	4.76979	5.01513	0.995082	0.00165847	1.69318	0.00282197	2.50996	0.00418326	2.13844	0.00356406
9	7dpf	50μg/g_2020072903	2.54823	2.46692	2.66155	3.14833	3.22103	2.78574	0.609123	0.0010152	2.38971	0.00398285	2.00203	0.00333671	2.83223	0.00472039
10	7dpf	50μg/g_2020051201	4.59033	3.81361	4.7581	4.08505	4.92564	4.44987	1.52723	0.00254538	1.94553	0.00324256	1.23908	0.00206514	3.20684	0.00534473
11	7dpf	50μg/g_2020101002	4.21976	4.49434	4.18117	4.85743	4.87595	4.23285	1.63586	0.00272643	2.18842	0.00364737	1.74339	0.00290565	2.46917	0.00411528
12	7dpf	50μg/g_2020051202	5.00663	6.24779	4.27012	4.84217	3.41927	4.42914	1.87594	0.00312657	2.83652	0.00472754	2.2781	0.00379683	2.68736	0.00447894
13	7dpf	50μg/g_2020072901	2.93111	2.72495	3.94774	3.14249	3.79803	3.97246	1.56752	0.00261254	2.51626	0.00419377	1.98285	0.00330476	3.68327	0.00613878
14	7dpf	50μg/g_2020072902	3.15491	3.44558	3.91367	2.63708	3.83686	3.8685	2.66068	0.00443446	2.51316	0.0041886	2.32523	0.00387538	2.74573	0.00457622
15	7dpf	50μg/g_2021032702	3.19154	3.72579	4.87088	3.0186	4.28041	3.79847	2.00905	0.00334842	2.58253	0.00430422	2.35037	0.00391728	1.06827	0.00178046
16	7dpf	50μg/g_2021032703	3.91103	3.61248	4.32467	3.96106	4.13942	3.7349	4.07988	0.0067998	4.06727	0.00677879	3.78098	0.00630163	5.45769	0.00909615
17	7dpf	50μg/g_2021032704	4.28652	4.42771	4.97964	3.8383	4.84667	4.78235	3.19467	0.00532445	3.43854	0.0057309	3.8578	0.00642967	4.02435	0.00670724
18	7dpf	50μg/g_2021032705	3.02214	3.12729	3.34608	3.74276	4.30217	3.85897	1.97472	0.0032912	1.25512	0.00209186	2.05215	0.00342024	1.32371	0.00220619
19	7dpf	50μg/g_2021032706	4.68685	4.40451	4.6123	4.25245	3.96251	4.40596	1.73993	0.00289989	2.39518	0.00399196	2.72017	0.00453362	2.44073	0.00406788
20	7dpf	50μg/g_2021032708	3.68524	4.38283	3.86015	3.71828	3.49225	3.50821	0.82532	0.00137553	0.366296	0.000610494	1.56421	0.00260702	1.8415	0.00306917
Number	Age	Experiment Title	inter-distance of 1# and 2# (cm)	inter-distance of 1# and 3# (cm)	inter-distance of 1# and 4# (cm)	inter-distance of 2# and 3# (cm)	inter-distance of 2# and 4# (cm)	inter-distance of 3# and 4# (cm)	1#-Total distance (m)	1#-Average velocity (m/s)	2#-Total distance (m)	2#-Average velocity (m/s)	3#-Total distance (m)	3#-Average velocity (m/s)	4#-Total distance (m)	4#-Average velocity (m/s)
1	14dpf	control_2020101709	2.53402	2.47131	3.60225	2.49908	3.58553	1.39741	1.21918	0.00203197	1.54852	0.00258087	0.266296	0.000443827	0.379258	0.000632097
2	14dpf	control_2020101705	2.12527	1.96983	2.28668	2.57459	2.13073	2.51281	1.00024	0.00166707	1.25864	0.00209774	0.919043	0.00153174	0.93123	0.00155205
3	14dpf	control_2020101710	2.56615	2.08364	2.78468	3.54562	2.24426	3.45934	0.735603	0.001226	2.44563	0.00407605	0.501152	0.000835254	1.56337	0.00260561
4	14dpf	control_2020101708	2.87798	3.74812	3.42107	2.51958	2.69953	2.261	2.49365	0.00415609	1.76897	0.00294828	1.04334	0.0017389	0.782307	0.00130384
5	14dpf	control_2020080502	2.5618	2.6792	2.75502	2.91024	3.28161	3.82556	0.864037	0.00144006	2.07306	0.0034551	1.91067	0.00318444	1.51794	0.0025299
6	14dpf	control_2020101702	4.28957	4.44534	4.52824	3.57103	4.0073	3.73118	2.37703	0.00396171	2.78787	0.00464645	1.7542	0.00292367	2.46003	0.00410005
7	14dpf	control_2020101703	3.92339	4.77205	4.18537	4.78213	4.15511	4.36591	1.90661	0.00317768	3.35763	0.00559605	1.64028	0.00273379	3.11868	0.00519779
8	14dpf	control_2020080501	4.30211	4.18154	4.35048	4.37145	3.39027	4.42523	3.13764	0.00522941	1.82024	0.00303373	3.44501	0.00574168	2.42602	0.00404336
9	14dpf	control_2020101704	3.5894	3.92377	3.70549	3.93631	3.58001	3.28905	2.98408	0.00497347	2.96781	0.00494635	2.97594	0.0049599	2.77027	0.00461712
10	14dpf	control_2020101706	2.94902	1.98995	2.69798	3.09802	3.69341	2.91772	3.02711	0.00504519	3.54226	0.00590377	2.04826	0.00341376	3.26804	0.00544674
11	14dpf	control2020051903	4.28206	4.66391	4.79999	4.75722	4.58729	5.00293	2.57621	0.00429368	3.72404	0.00620673	3.45386	0.00575643	3.61799	0.00602999
12	14dpf	control_2020051902	3.90399	4.08687	3.82056	4.41824	4.5913	4.83092	2.30479	0.00384132	4.14792	0.00691321	4.31543	0.00719238	2.69449	0.00449081
13	14dpf	control_20210325(4)	4.66608	4.88087	4.68828	4.53129	3.99539	4.4149	5.75488	0.00959147	5.86982	0.00978303	5.86152	0.0097692	6.47465	0.0107911
14	14dpf	control_20210325(8)	4.17732	3.91491	4.56235	4.05827	4.45527	4.46005	4.89771	0.00816284	5.72375	0.00953958	6.27183	0.010453	7.47049	0.0124508
15	14dpf	control_20210325(16)	3.67752	4.19901	4.31629	4.32432	4.05619	3.69684	1.40595	0.00234326	1.67764	0.00279607	2.05427	0.00342379	1.39745	0.00232908
16	14dpf	control_20210325(17)	4.31944	4.41432	4.51486	4.37981	3.61708	4.45383	3.8689	0.00644817	5.48444	0.00914074	5.3167	0.00886117	4.79111	0.00798518
Number	Age	Experiment Title	inter-distance of 1# and 2# (cm)	inter-distance of 1# and 3# (cm)	inter-distance of 1# and 4# (cm)	inter-distance of 2# and 3# (cm)	inter-distance of 2# and 4# (cm)	inter-distance of 3# and 4# (cm)	1#-Total distance (m)	1#-Average velocity (m/s)	2#-Total distance (m)	2#-Average velocity (m/s)	3#-Total distance (m)	3#-Average velocity (m/s)	4#-Total distance (m)	4#-Average velocity (m/s)
1	14dpf	PBS_2020102710	3.10194	5.52215	6.71452	4.43893	4.69047	2.74172	0.0373188	6.21979e-05	0.40573	0.000676217	1.22712	0.00204521	0.197963	0.000329938
2	14dpf	PBS_2020110209	2.56974	2.25981	2.21676	2.07104	1.85578	1.80024	0.555255	0.000925425	0.238778	0.000397963	0.573297	0.000955496	0.512101	0.000853502
3	14dpf	PBS_2020110202	5.76644	4.35311	4.87582	4.52878	3.5064	2.90178	0.179539	0.000299232	0.219761	0.000366268	1.26209	0.00210349	0.243362	0.000405603
4	14dpf	PBS_2020110210	4.08038	1.86086	2.20989	3.51006	3.47965	1.71298	0.693658	0.0011561	1.03113	0.00171855	0.399249	0.000665414	0.341646	0.000569409
5	14dpf	PBS_2020110208	2.92071	2.62078	3.60163	2.36915	3.2795	3.01631	0.953781	0.00158963	0.75753	0.00126255	0.759084	0.00126514	0.966737	0.00161123
6	14dpf	PBS_2020110204	3.46631	4.25739	3.8187	4.00461	3.42064	3.53362	1.34348	0.00223913	0.667982	0.0011133	1.06327	0.00177211	0.731024	0.00121837
7	14dpf	PBS_2020100903	3.67851	3.59759	4.61522	3.60361	4.76663	4.51789	0.330815	0.000551359	0.977853	0.00162975	1.95626	0.00326044	1.78582	0.00297637
8	14dpf	PBS_2020080501	4.00523	3.55451	3.83227	4.83407	4.77572	4.26245	1.44663	0.00241105	0.909743	0.00151624	1.75657	0.00292761	1.00731	0.00167886
9	14dpf	PBS_2020110206	4.16456	3.64808	4.24359	4.44633	3.93459	3.57444	1.67283	0.00278805	0.455935	0.000759892	1.31885	0.00219809	2.41437	0.00402395
10	14dpf	PBS_2020102703	3.79101	3.27146	3.15018	3.16136	3.06233	3.06992	1.87516	0.00312526	1.97016	0.0032836	0.29321	0.000488683	1.79112	0.00298521
11	14dpf	PBS_2020080502	2.66271	3.82026	4.04783	3.26927	3.90404	4.5943	0.44757	0.00074595	2.34207	0.00390346	2.03095	0.00338491	2.10731	0.00351219
12	14dpf	PBS_2020102707	3.78212	4.44349	3.80726	4.01704	4.10939	4.70679	2.05898	0.00343164	2.03434	0.00339057	1.99359	0.00332265	1.87759	0.00312932
13	14dpf	PBS_2020110201	3.353	2.68027	2.6657	3.52842	3.83369	3.34011	1.26783	0.00211304	2.81983	0.00469972	2.13329	0.00355549	2.68884	0.0044814
14	14dpf	PBS_2020102704	4.34668	4.26677	3.7152	4.6351	3.70921	3.98424	2.37883	0.00396471	2.71056	0.00451761	2.59662	0.00432771	1.422	0.00237
15	14dpf	PBS_2020100901	3.94057	4.09517	4.01643	4.17762	4.55381	4.47494	2.66046	0.0044341	2.127	0.003545	1.72253	0.00287088	3.2283	0.00538051
16	14dpf	PBS_2020102701	3.82497	3.91375	3.86232	3.75216	3.85809	3.77987	1.79767	0.00299611	2.11291	0.00352151	3.05671	0.00509452	3.08826	0.0051471
17	14dpf	PBS_2020100906	4.23299	4.16832	4.46672	4.16703	4.56803	4.45871	1.60917	0.00268195	1.9612	0.00326867	3.7691	0.00628183	2.81464	0.00469107
18	14dpf	PBS_2020102705	3.75209	3.11394	4.04889	3.12531	4.00291	2.96719	2.20159	0.00366932	2.59792	0.00432986	2.61374	0.00435623	2.78804	0.00464673
19	14dpf	PBS_2020102708	3.31579	3.69418	3.45415	3.37689	3.49232	3.71374	3.15251	0.00525419	3.26582	0.00544303	2.11577	0.00352629	2.69445	0.00449075
20	14dpf	PBS_2020102702	3.11403	3.33709	3.34794	3.3841	3.30957	3.57535	1.99368	0.00332281	3.18707	0.00531178	3.15291	0.00525485	3.16554	0.00527591
21	14dpf	PBS_2020100909	3.95409	3.63082	3.54348	3.16933	3.97656	3.64912	3.17505	0.00529175	2.92695	0.00487826	2.40258	0.0040043	3.32202	0.00553671
22	14dpf	PBS_2020051901	4.89696	4.59419	4.51641	3.70926	3.69525	3.32447	3.1396	0.00523267	1.00715	0.00167858	3.95609	0.00659348	3.90132	0.00650221
23	14dpf	PBS_2020102706	2.59262	3.04894	2.79524	3.10403	2.72016	3.09954	2.82681	0.00471135	3.38769	0.00564614	2.92479	0.00487466	3.11405	0.00519008
24	14dpf	PBS_2020100905	4.33389	3.98113	4.99341	4.09411	4.32871	3.83352	3.00019	0.00500031	3.8604	0.00643399	3.00183	0.00500305	3.69591	0.00615985
25	14dpf	PBS_2020100908	3.81886	4.44322	3.9649	3.26954	3.88491	4.57079	4.79336	0.00798893	1.92743	0.00321239	3.974	0.00662333	3.24257	0.00540428
26	14dpf	PBS_2020100902	4.07624	4.32161	3.88785	4.44168	4.384	4.47857	1.3825	0.00230416	3.23556	0.0053926	4.5879	0.00764651	4.93619	0.00822699
27	14dpf	PBS_2020051903	3.22545	4.06882	4.09474	3.99742	4.04701	4.88983	3.01701	0.00502834	2.26074	0.0037679	3.80527	0.00634211	5.27251	0.00878751
Number	Age	Experiment Title	inter-distance of 1# and 2# (cm)	inter-distance of 1# and 3# (cm)	inter-distance of 1# and 4# (cm)	inter-distance of 2# and 3# (cm)	inter-distance of 2# and 4# (cm)	inter-distance of 3# and 4# (cm)	1#-Total distance (m)	1#-Average velocity (m/s)	2#-Total distance (m)	2#-Average velocity (m/s)	3#-Total distance (m)	3#-Average velocity (m/s)	4#-Total distance (m)	4#-Average velocity (m/s)
1	14dpf	20μg/g_2020101702	3.5704	4.04384	3.66208	4.88276	5.06953	4.06696	1.92566	0.00320944	1.63656	0.0027276	1.78067	0.00296779	0.428793	0.000714654
2	14dpf	20μg/g_2020101704	3.46448	3.35009	3.75255	2.94334	3.73234	3.50314	1.3442	0.00224034	1.5929	0.00265483	1.55665	0.00259441	1.44151	0.00240252
3	14dpf	20μg/g_2020101705	4.13741	5.03024	4.60051	3.85121	4.62914	4.43688	1.90473	0.00317456	0.802722	0.00133787	2.14286	0.00357144	2.59872	0.0043312
4	14dpf	20μg/g_2020100901	3.68433	3.66456	3.89255	3.064	3.9239	3.94637	2.46122	0.00410203	2.05708	0.00342847	1.25172	0.0020862	2.73376	0.00455626
5	14dpf	20μg/g_2020100904	4.25205	2.92353	4.9265	4.1035	4.76794	4.75977	1.80605	0.00301009	3.03052	0.00505087	1.77602	0.00296004	4.04594	0.00674323
6	14dpf	20μg/g_2020100903	3.48678	3.6893	2.48418	4.40977	3.37776	3.60094	0.776493	0.00129416	4.6836	0.00780601	5.00257	0.00833762	0.681606	0.00113601
7	14dpf	20μg/g_2020100902	3.30117	4.3179	4.89226	4.10049	5.42896	4.55703	2.96525	0.00494208	3.59007	0.00598345	2.97089	0.00495149	3.73472	0.00622453
8	14dpf	20μg/g_2020051704	4.36121	4.48323	3.9022	5.62119	4.56322	4.90303	2.39506	0.00399176	4.67742	0.00779569	4.6032	0.007672	2.29177	0.00381962
9	14dpf	20μg/g_2020051703	4.31808	4.22722	4.17043	4.56631	4.61753	4.96157	1.58814	0.0026469	5.44021	0.00906701	3.95263	0.00658771	5.31706	0.00886177
10	14dpf	20μg/g_2020051901	4.40692	5.07594	4.50394	4.63447	4.50254	4.82881	5.95449	0.00992415	2.34899	0.00391498	4.39327	0.00732212	4.7769	0.00796149
11	14dpf	20μg/g_2020051903	4.36045	4.4247	4.28517	4.50351	4.92735	5.11373	3.84696	0.0064116	4.39851	0.00733086	4.93518	0.0082253	5.40329	0.00900549
12	14dpf	20μg/g_2020051702	4.56599	4.63618	5.02383	4.45654	4.67877	5.0489	5.65837	0.00943061	4.51474	0.00752457	5.48385	0.00913975	4.46493	0.00744155
13	14dpf	20μg/g_2020051902	5.37981	4.72319	4.23901	4.70166	4.62262	4.32098	4.79295	0.00798825	5.35488	0.0089248	5.61651	0.00936086	5.14864	0.00858106
14	14dpf	20μg/g_2020051701	4.71648	5.10665	5.2631	4.82312	4.62592	4.78015	6.39878	0.0106646	4.9212	0.00820201	7.47559	0.0124593	4.50883	0.00751472
15	14dpf	20μg/g_2020051706	5.27321	5.59306	4.30761	4.9675	5.08571	4.74973	6.6919	0.0111532	7.43373	0.0123895	7.03665	0.0117278	5.42929	0.00904881
16	14dpf	20μg/g_2020051705	4.06243	3.87115	4.03648	4.5607	4.59191	4.18133	5.09422	0.00849036	7.55554	0.0125926	7.6851	0.0128085	6.61964	0.0110327
17	14dpf	20μg/g_20210325 (3)	5.67464	5.30788	4.16905	3.74313	4.89705	4.75271	4.27834	0.00713057	4.40298	0.0073383	5.89368	0.0098228	5.71052	0.00951753
18	14dpf	20μg/g_20210325 (10)	5.24176	5.20137	4.77723	4.21358	4.88109	5.11264	3.90831	0.00651385	4.63887	0.00773146	7.08634	0.0118106	6.62354	0.0110392
Number	Age	Experiment Title	inter-distance of 1# and 2# (cm)	inter-distance of 1# and 3# (cm)	inter-distance of 1# and 4# (cm)	inter-distance of 2# and 3# (cm)	inter-distance of 2# and 4# (cm)	inter-distance of 3# and 4# (cm)	1#-Total distance (m)	1#-Average velocity (m/s)	2#-Total distance (m)	2#-Average velocity (m/s)	3#-Total distance (m)	3#-Average velocity (m/s)	4#-Total distance (m)	4#-Average velocity (m/s)
1	14dpf	50μg/g_2020101706	4.19299	3.55074	4.8081	3.17014	4.03443	5.17578	0.834837	0.00139139	1.17142	0.00195237	1.49198	0.00248663	0.941408	0.00156901
2	14dpf	50μg/g_2020101710	3.00322	3.20713	3.26507	2.44529	3.25155	3.51588	1.60755	0.00267925	1.09691	0.00182818	0.886249	0.00147708	1.19091	0.00198485
3	14dpf	50μg/g_2020100909	4.37619	3.9503	4.12527	4.15062	4.72261	3.52264	1.17127	0.00195211	1.21546	0.00202576	1.21506	0.0020251	1.4011	0.00233516
4	14dpf	50μg/g_2020101707	2.48084	3.65601	4.6005	3.90345	5.04533	4.63579	0.999343	0.00166557	0.878356	0.00146393	1.71657	0.00286095	1.58765	0.00264609
5	14dpf	50μg/g_2020101705	3.93878	5.14012	4.38804	3.94456	4.31142	4.11946	1.86769	0.00311282	0.765933	0.00127656	2.22252	0.0037042	2.31405	0.00385675
6	14dpf	50μg/g_2020100901	3.09114	3.68559	3.98234	4.02816	3.76119	4.54686	1.25343	0.00208905	0.924004	0.00154001	2.15178	0.0035863	3.72567	0.00620944
7	14dpf	50μg/g_2020100908	3.12233	4.48771	3.98659	3.52158	3.13854	3.62825	2.49222	0.00415371	0.68241	0.00113735	2.62453	0.00437422	2.64329	0.00440548
8	14dpf	50μg/g_2020100903	3.47703	3.1924	3.68312	3.03869	3.19496	3.38756	3.50615	0.00584359	1.8476	0.00307934	1.20087	0.00200146	2.4434	0.00407233
9	14dpf	50μg/g_2020101709	4.68873	4.25541	4.20914	4.06831	6.25242	5.04975	2.95884	0.0049314	1.82718	0.0030453	3.51381	0.00585635	1.53645	0.00256074
10	14dpf	50μg/g_2020101703	3.78441	3.54685	3.60598	3.57468	3.42173	3.71483	2.80732	0.00467886	2.70862	0.00451437	2.96573	0.00494288	2.78738	0.00464563
11	14dpf	50μg/g_2020051903	4.99213	5.13213	5.16123	4.20296	4.77091	4.88103	3.18202	0.00530337	1.58088	0.00263481	3.44271	0.00573785	3.14531	0.00524218
12	14dpf	50μg/g_2020100906	4.10576	4.36865	4.99664	4.51282	4.66905	4.83131	2.93685	0.00489475	2.92103	0.00486839	2.81309	0.00468849	3.15266	0.00525443
13	14dpf	50μg/g_2020051902	3.95783	4.44216	4.03558	3.74594	4.26153	4.11183	2.32883	0.00388138	3.23495	0.00539158	3.16788	0.00527979	3.5855	0.00597583
14	14dpf	50μg/g_2020080503	4.99413	4.14082	4.09114	5.05503	4.73078	4.30716	4.15263	0.00692104	1.38371	0.00230619	3.47405	0.00579009	3.61828	0.00603046
15	14dpf	50μg/g_2020080502	4.36324	4.53916	4.16471	4.30845	4.43856	4.21512	5.69051	0.00948419	5.49245	0.00915408	5.59101	0.00931834	4.7422	0.00790367
Number	Age	Experiment Title	inter-distance of 1# and 2# (cm)	inter-distance of 1# and 3# (cm)	inter-distance of 1# and 4# (cm)	inter-distance of 2# and 3# (cm)	inter-distance of 2# and 4# (cm)	inter-distance of 3# and 4# (cm)	1#-Total distance (m)	1#-Average velocity (m/s)	2#-Total distance (m)	2#-Average velocity (m/s)	3#-Total distance (m)	3#-Average velocity (m/s)	4#-Total distance (m)	4#-Average velocity (m/s)
1	21dpf	control_2020102510	3.03315	2.15449	2.33431	3.33664	3.60766	2.38101	1.19263	0.00198771	1.5418	0.00256966	3.99359	0.00665599	0.955678	0.0015928
2	21dpf	control_2020102501	2.76011	2.19105	3.4616	1.518	2.98787	2.6408	3.435	0.005725	3.4429	0.00573816	2.138	0.00356333	1.69139	0.00281898
3	21dpf	control_2020102503	4.67733	4.04121	4.5396	3.14855	4.09143	3.6802	0.907785	0.00151297	2.64637	0.00441062	0.193672	0.000322786	1.66318	0.00277196
4	21dpf	control_2020101603	3.37869	3.16073	3.46322	3.34045	3.01602	3.20573	1.63565	0.00272608	2.17864	0.00363107	1.24562	0.00207604	1.5498	0.002583
5	21dpf	control_2020102509	2.53493	2.96623	2.85954	2.85145	2.82357	3.3435	4.97265	0.00828775	2.11129	0.00351881	1.53957	0.00256595	2.03085	0.00338475
6	21dpf	control_2020101604	3.23063	4.06325	3.35777	3.1461	3.33141	3.31915	1.69414	0.00282356	1.18224	0.0019704	1.79063	0.00298439	2.18254	0.00363757
7	21dpf	control_2020102508	2.89115	2.48867	2.09718	3.00482	3.01151	3.11961	1.67383	0.00278972	2.23699	0.00372831	1.66952	0.00278253	1.74983	0.00291638
8	21dpf	control_2020101607	3.7506	4.11185	3.12162	3.8264	3.07028	2.97132	2.54498	0.00424163	1.43151	0.00238585	0.350133	0.000583555	3.46225	0.00577041
9	21dpf	control_2020102502	2.03794	4.23989	3.25366	4.2189	3.49511	4.43644	4.8122	0.00802033	1.9348	0.00322467	3.21255	0.00535425	2.68509	0.00447515
10	21dpf	control_2020101605	3.20353	3.17459	2.69728	3.4099	3.13649	2.50239	1.81064	0.00301773	2.92673	0.00487788	2.15278	0.00358797	2.06418	0.0034403
11	21dpf	control_20210329(3)	4.16815	4.72209	4.39601	4.35696	4.93903	4.52223	2.26215	0.00377024	1.80438	0.0030073	2.46998	0.00411663	2.97227	0.00495378
12	21dpf	control_20210329(6)	4.58953	5.71052	3.96165	3.25448	3.75718	4.68606	1.18367	0.00197278	4.80762	0.0080127	0.735241	0.0012254	0.536066	0.000893444
Number	Age	Experiment Title	inter-distance of 1# and 2# (cm)	inter-distance of 1# and 3# (cm)	inter-distance of 1# and 4# (cm)	inter-distance of 2# and 3# (cm)	inter-distance of 2# and 4# (cm)	inter-distance of 3# and 4# (cm)	1#-Total distance (m)	1#-Average velocity (m/s)	2#-Total distance (m)	2#-Average velocity (m/s)	3#-Total distance (m)	3#-Average velocity (m/s)	4#-Total distance (m)	4#-Average velocity (m/s)
1	21dpf	PBS_2020101601	1.802	2.10427	3.87114	2.06126	3.70229	3.9369	1.08321	0.00180535	1.20026	0.00200044	1.41495	0.00235826	3.55405	0.00592342
2	21dpf	PBS_2020101606	2.59858	2.99908	3.26022	2.47334	2.66474	3.24538	2.05206	0.0034201	1.17309	0.00195515	2.5818	0.00430299	2.69355	0.00448926
3	21dpf	PBS_2020111506	4.11846	4.28905	4.14853	4.80289	4.07912	5.41556	2.4527	0.00408784	3.01197	0.00501996	2.87331	0.00478885	1.36731	0.00227885
4	21dpf	PBS_2020111509	3.97137	3.39405	3.8869	3.87051	3.57111	4.11888	2.32594	0.00387657	2.40148	0.00400247	2.98573	0.00497621	2.21332	0.00368887
5	21dpf	PBS_2020111503	3.43722	4.20067	3.91038	3.39761	3.15268	3.87628	2.91854	0.00486423	1.31761	0.00219602	3.31702	0.00552837	2.56389	0.00427315
6	21dpf	PBS_2020111502	3.81769	3.81951	4.12109	3.47343	4.2539	4.04827	3.8674	0.00644567	2.58236	0.00430394	3.24316	0.00540526	3.49723	0.00582872
7	21dpf	PBS_2020111501	3.29526	3.03551	3.09293	2.81338	2.77232	2.77315	2.62674	0.0043779	3.22811	0.00538019	2.41816	0.00403027	2.24995	0.00374992
8	21dpf	PBS_2020111510	3.89975	4.00147	3.69287	3.67582	3.61899	3.3509	2.88186	0.0048031	3.56106	0.0059351	2.54809	0.00424682	2.31183	0.00385305
9	21dpf	PBS_2020111505	3.4524	3.2162	3.90261	4.11105	4.49636	4.48212	1.47592	0.00245986	3.18471	0.00530785	2.9639	0.00493983	3.69266	0.00615443
10	21dpf	PBS_20210329(6)	4.41345	4.24222	4.38225	4.0906	4.04883	3.34758	3.56309	0.00593849	2.09654	0.00349423	3.16158	0.00526931	4.59926	0.00766543
11	21dpf	PBS_20210329(7)	4.26796	4.3244	4.46638	4.59355	1.43693	3.87643	2.3646	0.00394099	3.42832	0.00571386	2.35984	0.00393307	4.7855	0.00797584
12	21dpf	PBS_20210329(9)	3.33299	3.21257	3.4216	3.56871	3.20033	2.6868	1.86522	0.00310871	2.18861	0.00364769	2.47293	0.00412155	2.33337	0.00388894
13	21dpf	PBS_20210329(11)	2.58452	3.2315	3.5604	3.30429	3.34685	3.40638	2.80369	0.00467281	3.46482	0.0057747	3.43435	0.00572392	2.0054	0.00334234
14	21dpf	PBS_20210329(12)	4.20553	3.83094	4.19134	4.43636	4.32664	4.25765	3.94791	0.00657985	2.15086	0.00358476	2.39133	0.00398555	3.32524	0.00554207
Number	Age	Experiment Title	inter-distance of 1# and 2# (cm)	inter-distance of 1# and 3# (cm)	inter-distance of 1# and 4# (cm)	inter-distance of 2# and 3# (cm)	inter-distance of 2# and 4# (cm)	inter-distance of 3# and 4# (cm)	1#-Total distance (m)	1#-Average velocity (m/s)	2#-Total distance (m)	2#-Average velocity (m/s)	3#-Total distance (m)	3#-Average velocity (m/s)	4#-Total distance (m)	4#-Average velocity (m/s)
1	21dpf	20μg/g_2020111009	3.85162	3.95992	4.15033	2.06475	3.83069	3.44467	1.86966	0.00311611	0.340149	0.000566915	0.759465	0.00126578	2.67909	0.00446515
2	21dpf	20μg/g_2020102503	2.82252	3.27959	3.86035	3.16554	3.36232	4.61818	1.04641	0.00174402	1.247	0.00207834	1.97218	0.00328696	2.09533	0.00349222
3	21dpf	20μg/g_2020111010	3.51108	4.25876	4.33011	3.10218	4.31759	4.3227	1.82716	0.00304526	0.830077	0.00138346	1.56309	0.00260516	2.40566	0.00400943
4	21dpf	20μg/g_2020102502	4.28117	4.38561	3.78354	3.63752	3.649	4.47438	2.06296	0.00343826	1.76704	0.00294507	1.54493	0.00257488	1.61495	0.00269158
5	21dpf	20μg/g_2020111007	3.99687	4.01131	3.84959	4.01196	4.37352	2.87962	2.67568	0.00445947	2.79291	0.00465484	1.21683	0.00202805	1.55202	0.00258671
6	21dpf	20μg/g_2020052603	5.07424	4.2251	3.84608	4.0487	5.00729	4.1706	2.22204	0.0037034	3.03938	0.00506564	0.616203	0.00102701	2.95354	0.00492257
7	21dpf	20μg/g_2020111002	4.0409	3.16055	3.94142	4.28358	3.95657	3.3948	2.15103	0.00358505	2.86382	0.00477304	1.69934	0.00283224	2.79545	0.00465908
8	21dpf	20μg/g_2020102501	4.01567	3.66432	3.99687	4.34925	4.50457	4.69867	1.8854	0.00314233	2.24561	0.00374269	2.7246	0.004541	3.07296	0.0051216
9	21dpf	20μg/g_2020111006	4.46901	3.65291	4.31854	3.95966	4.08196	4.30701	1.74109	0.00290182	2.95931	0.00493219	2.83487	0.00472478	2.47142	0.00411903
10	21dpf	20μg/g_2020052601	3.49028	4.09885	4.16605	3.1109	3.28915	4.05405	2.64669	0.00441116	0.65938	0.00109897	3.29409	0.00549015	3.65311	0.00608852
11	21dpf	20μg/g_2020101601	2.74848	3.15458	3.15089	3.09635	3.04461	3.0856	2.33573	0.00389289	2.967	0.004945	3.00461	0.00500769	3.18368	0.00530614
12	21dpf	20μg/g_2020111001	3.75839	3.67915	3.55733	4.10671	3.56471	3.9587	2.62021	0.00436702	3.58732	0.00597886	2.96493	0.00494155	3.26822	0.00544704
13	21dpf	20μg/g_2020052602	4.60075	4.27337	4.92797	4.75735	5.3485	5.10599	2.17164	0.0036194	2.75195	0.00458658	4.11498	0.00685829	3.787	0.00631166
14	21dpf	20μg/g_2020052601	4.38034	4.97574	4.82619	3.97917	5.0322	4.60999	4.61836	0.00769726	0.789684	0.00131614	4.46616	0.00744361	4.91513	0.00819188
15	21dpf	20μg/g_2020052602	4.69106	4.9124	4.7031	4.69941	4.2849	4.57657	1.02949	0.00171582	4.17762	0.0069627	4.77957	0.00796594	5.99067	0.00998445
16	21dpf	20μg/g_2020111003	4.4748	4.58176	4.50456	4.72364	4.8498	4.06061	2.69129	0.00448548	5.08074	0.0084679	5.46742	0.00911237	5.17492	0.00862487
Number	Age	Experiment Title	inter-distance of 1# and 2# (cm)	inter-distance of 1# and 3# (cm)	inter-distance of 1# and 4# (cm)	inter-distance of 2# and 3# (cm)	inter-distance of 2# and 4# (cm)	inter-distance of 3# and 4# (cm)	1#-Total distance (m)	1#-Average velocity (m/s)	2#-Total distance (m)	2#-Average velocity (m/s)	3#-Total distance (m)	3#-Average velocity (m/s)	4#-Total distance (m)	4#-Average velocity (m/s)
1	21dpf	50μg/g_2020102511	4.89027	4.56392	4.61882	4.15575	3.67116	3.64037	0.879149	0.00146525	1.03989	0.00173315	1.7974	0.00299567	1.91236	0.00318726
2	21dpf	50μg/g_2020102505	2.4603	4.11324	3.82417	4.00972	3.63431	4.30657	1.47481	0.00245802	1.79673	0.00299454	1.60833	0.00268055	1.58627	0.00264378
3	21dpf	50μg/g_2020102504	3.73793	3.00754	3.44065	3.77087	4.18482	3.872	1.5467	0.00257783	1.70293	0.00283822	1.8115	0.00301916	1.71517	0.00285861
4	21dpf	50μg/g_2020102510	4.18403	3.70128	4.03714	4.25683	4.97049	4.27508	1.54962	0.00258271	1.91822	0.00319703	1.79964	0.0029994	2.09878	0.00349796
5	21dpf	50μg/g_2020052602	5.36246	5.24046	4.57729	4.86637	4.84613	5.47567	1.24243	0.00207071	2.81261	0.00468768	1.88534	0.00314223	1.76135	0.00293558
6	21dpf	50μg/g_2020102503	2.92325	2.90654	2.74641	3.43203	2.86611	2.76373	1.75287	0.00292145	2.16797	0.00361328	1.55144	0.00258573	2.47526	0.00412544
7	21dpf	50μg/g_2020102501	3.63467	3.41553	3.16087	3.62705	3.6206	3.72425	1.72694	0.00287824	2.36573	0.00394288	2.10306	0.0035051	2.03283	0.00338805
8	21dpf	50μg/g_2020102502	4.6125	4.4467	4.38149	4.33925	4.02405	4.34134	1.82822	0.00304704	2.09877	0.00349794	2.40937	0.00401561	2.75417	0.00459029
9	21dpf	50μg/g_2020102507	4.63433	4.40366	4.75536	4.98461	4.34021	5.14456	2.25194	0.00375324	1.87587	0.00312645	3.00861	0.00501436	2.88864	0.0048144
10	21dpf	50μg/g_2020101606	3.27397	3.62687	3.90177	3.48282	3.96016	3.76821	2.16677	0.00361129	2.34871	0.00391452	3.42997	0.00571662	2.56232	0.00427053
11	21dpf	50μg/g_2020102508	4.03897	4.8032	4.10162	4.30165	4.01994	4.7774	1.48477	0.00247461	2.55616	0.00426027	3.8033	0.00633884	3.70903	0.00618172
12	21dpf	50μg/g_2020101601	3.7286	4.05935	4.53025	3.5	4.40128	4.23604	3.30497	0.00550829	3.30726	0.0055121	3.34982	0.00558303	4.20876	0.00701461
13	21dpf	50μg/g_2020101607	3.51528	3.25219	3.18734	3.49609	3.51843	3.0976	3.89921	0.00649868	3.6969	0.0061615	4.10523	0.00684205	3.78756	0.0063126
14	21dpf	50μg/g_2020052603	4.75086	4.71968	4.26125	4.96347	4.53944	4.34547	3.73589	0.00622648	4.30073	0.00716788	4.44861	0.00741435	3.90343	0.00650572
15	21dpf	50μg/g_2020052601	5.06839	5.5236	5.0892	4.73263	5.04866	5.33087	5.02946	0.00838243	4.387	0.00731167	4.08154	0.00680257	4.49798	0.00749663
Number	Age	Experiment Title	inter-distance of 1# and 2# (cm)	inter-distance of 1# and 3# (cm)	inter-distance of 1# and 4# (cm)	inter-distance of 2# and 3# (cm)	inter-distance of 2# and 4# (cm)	inter-distance of 3# and 4# (cm)	1#-Total distance (m)	1#-Average velocity (m/s)	2#-Total distance (m)	2#-Average velocity (m/s)	3#-Total distance (m)	3#-Average velocity (m/s)	4#-Total distance (m)	4#-Average velocity (m/s)
1	1mpf	control20200621	8.59476	9.95976	11.0944	10.2875	12.6317	12.1842	23.9381	0.0398968	26.2012	0.0436686	26.2902	0.0438169	27.2889	0.0454816
2	1mpf	control_20201111 (1)	12.1489	12.7277	12.8623	11.8927	12.41	11.9211	21.8411	0.0364019	22.4839	0.0374732	21.8478	0.0364129	19.8105	0.0330174
3	1mpf	control_20201111 (2)	9.19557	8.57673	9.65975	9.07103	10.3313	9.48608	22.431	0.037385	23.8201	0.0397001	29.7073	0.0495122	25.0791	0.0417984
4	1mpf	control_20201111 (3)	9.26899	7.96099	9.28962	9.18885	8.96404	10.2153	23.01	0.03835	24.8666	0.0414443	29.097	0.0484949	25.3714	0.0422857
5	1mpf	control_20201116 (1)	5.93714	12.3681	10.4188	12.9515	11.1926	13.8799	18.5514	0.030919	19.7825	0.0329708	15.5042	0.0258403	15.2716	0.0254526
6	1mpf	control_20201116 (2)	10.4255	9.87257	7.70933	10.444	9.90098	9.94401	18.1717	0.0302863	16.952	0.0282534	20.0988	0.033498	19.5499	0.0325832
7	1mpf	control_20201116 (3)	11.2913	10.0591	10.9977	9.47524	12.4572	12.2341	13.9785	0.0232975	15.3233	0.0255389	18.461	0.0307683	14.8977	0.0248296
8	1mpf	control_20210114 (1)	7.21209	8.09825	7.79011	7.25476	7.29051	8.44261	24.5782	0.0409636	26.1401	0.0435669	26.789	0.0446484	25.7319	0.0428865
9	1mpf	control_20210114 (2)	9.35656	8.10078	9.28945	10.1065	9.67038	10.2361	23.5839	0.0393066	24.3652	0.0406087	25.0163	0.0416939	21.3156	0.035526
10	1mpf	control_20210114 (3)	10.6048	10.7998	11.5175	10.5748	10.7732	10.423	18.2952	0.030492	20.6755	0.0344592	21.4325	0.0357209	19.2828	0.0321381
11	1mpf	control_20210114 (4)	10.1251	10.2991	10.0243	9.2782	9.49441	9.23959	18.0402	0.0300671	20.0313	0.0333855	20.776	0.0346266	19.7951	0.0329918
12	1mpf	control_20210114 (5)	10.8982	11.7443	10.044	9.33277	9.79906	10.0971	20.6599	0.0344332	19.5026	0.0325043	20.0208	0.0333679	21.5409	0.0359016
13	1mpf	control_20210114 (6)	10.7032	10.6427	11.5965	11.3733	10.5909	10.0329	19.0556	0.0317593	21.3483	0.0355806	21.9112	0.0365186	22.2055	0.0370092
14	1mpf	control_20210114 (7)	9.25489	9.34004	8.05174	9.40937	9.36326	8.4148	18.2088	0.030348	19.7381	0.0328968	24.4744	0.0407907	21.4722	0.0357871
15	1mpf	control_20210114 (8)	12.1342	11.0849	10.6013	10.7773	9.047	11.4795	20.345	0.0339083	21.6332	0.0360553	22.7771	0.0379618	20.5323	0.0342204
16	1mpf	control_20210114 (9)	8.09693	7.54312	9.0215	7.81966	8.62227	8.18181	20.0075	0.0333459	20.6843	0.0344738	29.4034	0.0490056	21.1771	0.0352952
17	1mpf	control_20210114 (11)	6.64244	6.38412	6.20971	6.40252	6.08022	6.17225	18.3181	0.0305302	21.0279	0.0350464	20.7551	0.0345918	21.7272	0.0362119
18	1mpf	control_20210114 (12)	5.71093	5.94616	5.83616	6.51195	6.4957	5.17628	18.5718	0.0309531	19.3501	0.0322501	20.9479	0.0349132	20.1127	0.0335211
19	1mpf	control_20210114 (13)	7.07979	7.78586	7.89912	8.07345	8.17967	7.82271	16.1202	0.026867	17.7254	0.0295423	16.9601	0.0282669	16.3637	0.0272729
Number	Age	Experiment Title	inter-distance of 1# and 2# (cm)	inter-distance of 1# and 3# (cm)	inter-distance of 1# and 4# (cm)	inter-distance of 2# and 3# (cm)	inter-distance of 2# and 4# (cm)	inter-distance of 3# and 4# (cm)	1#-Total distance (m)	1#-Average velocity (m/s)	2#-Total distance (m)	2#-Average velocity (m/s)	3#-Total distance (m)	3#-Average velocity (m/s)	4#-Total distance (m)	4#-Average velocity (m/s)
1	1mpf	PBS_2020062101	12.3153	12.057	10.6566	11.2695	9.62578	10.8721	22.6408	0.0377347	25.7843	0.0429738	25.2696	0.042116	26.2837	0.0438062
2	1mpf	PBS_2020062102	9.64654	9.50733	9.97394	9.81296	9.94921	9.05301	22.1024	0.0368373	26.3898	0.043983	25.4283	0.0423805	23.4085	0.0390141
3	1mpf	PBS_20201111 (1)	5.98889	6.34008	6.94731	6.56582	7.16687	6.90552	23.8496	0.0397494	23.2029	0.0386714	25.8601	0.0431001	24.7962	0.041327
4	1mpf	PBS_20201111 (2)	9.93746	9.38981	8.78469	9.81881	9.61854	7.80953	20.7124	0.0345206	22.2086	0.0370143	24.1215	0.0402026	24.7641	0.0412735
5	1mpf	PBS_20201111 (3)	9.66131	9.16745	11.0702	10.4821	9.38091	9.87672	23.5501	0.0392502	24.4864	0.0408106	25.3478	0.0422463	25.8298	0.0430497
6	1mpf	PBS_20201122 (1)	8.46173	9.04484	9.75415	9.19461	10.1401	9.88409	22.6116	0.037686	21.354	0.0355901	20.2175	0.0336958	13.5763	0.0226271
7	1mpf	PBS_20201122 (2)	8.26693	7.60503	8.45406	7.9772	7.98665	8.09264	16.9988	0.0283313	16.8695	0.0281159	17.8373	0.0297288	16.5944	0.0276573
8	1mpf	PBS_20201122 (3)	5.71274	6.23524	6.68832	5.84935	6.29104	6.67806	17.0406	0.028401	18.415	0.0306917	18.9377	0.0315628	19.4643	0.0324404
9	1mpf	PBS_20201122 (4)	8.81971	8.5945	9.26555	9.73824	8.37379	9.00878	18.7873	0.0313122	18.6414	0.031069	19.9064	0.0331773	18.6861	0.0311435
10	1mpf	PBS_20201122 (5)	6.32122	6.98866	6.00689	6.79177	7.29845	7.07415	14.6314	0.0243857	16.4857	0.0274762	20.4168	0.034028	21.2635	0.0354391
11	1mpf	PBS_20201122 (6)	7.11562	11.2184	11.2001	11.6388	12.03	15.2208	17.5519	0.0292532	19.6175	0.0326959	19.3953	0.0323256	18.437	0.0307283
12	1mpf	PBS_20201122 (7)	8.57121	9.40059	9.13885	10.2303	10.7136	9.47245	20.3904	0.033984	25.0687	0.0417812	27.1127	0.0451879	19.6239	0.0327065
13	1mpf	PBS_2021040201	3.75902	4.43769	4.30164	5.10372	3.93222	5.60992	17.2528	0.0287547	19.4535	0.0324225	20.9987	0.0349979	21.3981	0.0356635
14	1mpf	PBS_2021040202	7.4301	5.60749	6.5583	6.45607	5.61213	6.18761	17.555	0.0292584	18.21	0.03035	21.3196	0.0355327	21.0845	0.0351408
15	1mpf	PBS_2021040203	7.36973	9.11673	6.79397	7.80767	7.19404	9.39773	16.0275	0.0267125	17.9449	0.0299082	20.0654	0.0334423	20.4714	0.0341191
16	1mpf	PBS_2021040204	11.3646	10.9592	11.5524	10.5624	10.6406	11.7356	17.9277	0.0298794	20.8858	0.0348097	21.487	0.0358116	19.9424	0.0332374
17	1mpf	PBS_2021040205	7.64978	9.84837	9.06132	8.4449	9.36601	9.76875	19.4069	0.0323449	23.5458	0.0392431	24.1887	0.0403145	23.6826	0.0394709
18	1mpf	PBS_2021040206	9.5359	8.94271	10.0713	8.64414	8.11375	10.0333	19.391	0.0323184	22.1779	0.0369632	23.7859	0.0396431	24.8436	0.0414061
19	1mpf	PBS_2021040207	11.5796	12.0401	8.11381	11.3479	13.4096	11.3366	20.4135	0.0340225	21.983	0.0366384	23.7307	0.0395512	21.8259	0.0363765
20	1mpf	PBS_2021040208	11.8293	10.017	9.87165	12.4541	11.9947	10.198	20.3391	0.0338984	22.14	0.0369	25.1597	0.0419329	24.8593	0.0414321
21	1mpf	PBS_2021040209	11.0551	9.80321	10.7587	10.3144	9.1916	9.89182	16.7586	0.027931	18.3459	0.0305766	21.115	0.0351917	18.9904	0.0316507
22	1mpf	PBS_2021040210	7.03382	9.62063	9.41425	9.67575	8.05915	11.0784	16.725	0.027875	18.1476	0.0302459	19.6837	0.0328061	18.9223	0.0315371
23	1mpf	PBS_2021040211	9.26221	8.86083	8.54104	10.2289	10.0469	8.37781	17.6126	0.0293543	19.4502	0.0324171	24.1174	0.0401957	20.9676	0.0349461
24	1mpf	PBS_2021040212	13.2854	10.9355	8.77534	10.9467	11.6407	10.9522	16.4539	0.0274231	19.835	0.0330583	22.3928	0.0373213	20.544	0.03424
Number	Age	Experiment Title	inter-distance of 1# and 2# (cm)	inter-distance of 1# and 3# (cm)	inter-distance of 1# and 4# (cm)	inter-distance of 2# and 3# (cm)	inter-distance of 2# and 4# (cm)	inter-distance of 3# and 4# (cm)	1#-Total distance (m)	1#-Average velocity (m/s)	2#-Total distance (m)	2#-Average velocity (m/s)	3#-Total distance (m)	3#-Average velocity (m/s)	4#-Total distance (m)	4#-Average velocity (m/s)
1	1mpf	20μg/g_2020061001	12.6701	10.3572	13.8532	11.558	14.0892	14.7668	21.6894	0.0361489	24.5765	0.0409608	25.5404	0.0425674	25.335	0.042225
2	1mpf	20μg/g_2020061002	9.6121	9.70737	9.80417	7.39958	10.5906	10.421	19.3104	0.0321841	23.1496	0.0385826	24.8687	0.0414479	20.2272	0.033712
3	1mpf	20μg/g_2020061003	11.0606	11.96	11.7811	11.5787	10.5779	9.52792	23.4618	0.039103	24.973	0.0416217	26.0986	0.0434977	27.8115	0.0463525
4	1mpf	20μg/g_2020061004	8.66839	7.98755	8.78444	7.93406	8.44906	8.06313	16.5109	0.0275182	14.6009	0.0243349	16.6391	0.0277318	15.9182	0.0265303
5	1mpf	20μg/g_2020061005	7.6595	8.03497	7.7131	8.18567	7.78958	7.41561	14.6619	0.0244365	16.3784	0.0272973	17.2441	0.0287402	17.7389	0.0295648
6	1mpf	20μg/g_20210111 (1)	9.19823	8.9104	7.86298	10.1144	11.4807	9.71001	22.0893	0.0368155	19.1848	0.0319746	19.179	0.031965	19.3658	0.0322764
7	1mpf	20μg/g_20210111 (2)	14.2156	13.038	13.8908	14.3335	14.5429	14.6706	32.198	0.0536634	37.6691	0.0627819	22.8497	0.0380829	25.6596	0.042766
8	1mpf	20μg/g_20210111 (3)	13.9071	14.5976	15.0241	12.7285	12.2273	14.8775	42.2351	0.0703919	24.9944	0.0416573	28.09	0.0468167	23.9493	0.0399155
9	1mpf	20μg/g_20210111 (4)	13.9406	13.5716	13.9827	13.6977	12.6611	14.5319	36.3893	0.0606488	31.2647	0.0521078	33.5769	0.0559615	32.4133	0.0540222
10	1mpf	20μg/g_20210111 (5)	11.5609	12.8765	11.8729	11.1	12.6103	14.229	43.4596	0.0724326	28.8292	0.0480486	28.4095	0.0473491	26.5299	0.0442165
11	1mpf	20μg/g_20210111 (6)	15.2938	13.6348	14.758	15.2464	15.0016	15.5111	42.9725	0.0716208	24.1188	0.040198	24.826	0.0413766	23.8645	0.0397742
12	1mpf	20μg/g_20210111 (7)	11.7627	11.8687	11.9715	10.4326	9.21402	10.3361	42.0192	0.070032	27.3757	0.0456262	21.3288	0.035548	22.2118	0.0370196
13	1mpf	20μg/g_20210111 (8)	12.0708	11.9891	12.1238	11.4473	12.2839	12.8001	39.3477	0.0655796	22.9235	0.0382058	24.9525	0.0415876	26.1535	0.0435891
14	1mpf	20μg/g_20210111 (10)	12.3621	13.8968	13.5042	11.8997	12.3491	11.3164	42.4351	0.0707251	28.4896	0.0474826	24.3247	0.0405411	21.5598	0.035933
Number	Age	Experiment Title	inter-distance of 1# and 2# (cm)	inter-distance of 1# and 3# (cm)	inter-distance of 1# and 4# (cm)	inter-distance of 2# and 3# (cm)	inter-distance of 2# and 4# (cm)	inter-distance of 3# and 4# (cm)	1#-Total distance (m)	1#-Average velocity (m/s)	2#-Total distance (m)	2#-Average velocity (m/s)	3#-Total distance (m)	3#-Average velocity (m/s)	4#-Total distance (m)	4#-Average velocity (m/s)
1	1mpf	50μg/g_2020090801	9.6697	9.98592	9.21541	8.89412	8.50141	8.42515	22.5505	0.0375842	22.386	0.03731	24.1177	0.0401961	25.7408	0.0429014
2	1mpf	50μg/g_2020090802	14.5175	11.3688	13.5711	12.5796	11.1138	13.3391	22.7518	0.0379197	20.8092	0.0346821	23.8737	0.0397896	22.4867	0.0374779
3	1mpf	50μg/g_2020090803	9.78751	10.1149	10.2505	10.108	9.17724	9.51396	13.101	0.021835	14.9125	0.0248541	15.2033	0.0253388	16.8153	0.0280255
4	1mpf	50μg/g_2020090804	11.7426	10.6317	11.6529	10.1664	9.83646	10.6493	11.1115	0.0185192	11.9181	0.0198636	12.1281	0.0202135	13.3971	0.0223285
5	1mpf	50μg/g_2020090805	9.63915	8.67327	8.15676	7.97542	8.72846	7.09466	12.566	0.0209433	14.1712	0.0236187	15.4959	0.0258265	15.4394	0.0257324
6	1mpf	50μg/g_2020062102	7.01813	9.30002	15.5886	9.99514	7.9566	8.95866	11.3279	0.0188799	11.1176	0.0185293	11.2506	0.018751	13.0605	0.0217675
7	1mpf	50μg/g_2020062103	11.9995	16.2126	14.8438	12.9304	15.9681	14.9385	8.86325	0.0147721	8.88538	0.014809	10.7863	0.0179772	7.49954	0.0124992
8	1mpf	50μg/g_20201111 (1)	15.7496	15.2162	9.05926	9.84714	8.04727	9.25422	18.1192	0.0301986	22.1164	0.0368606	22.0954	0.0368256	20.6412	0.034402
9	1mpf	50μg/g_20201111 (2)	14.9608	14.6159	15.2843	15.5592	15.4222	15.362	19.3029	0.0321715	21.4359	0.0357265	21.8795	0.0364658	21.6578	0.0360963
10	1mpf	50μg/g_20201122 (1)	8.47678	8.60342	10.9157	8.16213	10.7129	10.0632	19.3739	0.0322899	20.2769	0.0337948	20.1633	0.0336055	19.7655	0.0329424
11	1mpf	50μg/g_20201122 (2)	7.94502	9.67851	10.4314	10.5341	10.5335	12.1468	20.5012	0.0341686	19.762	0.0329366	18.934	0.0315566	17.5188	0.029198
12	1mpf	50μg/g_20201122 (3)	6.29964	7.5028	7.0004	7.7294	8.12257	9.12984	21.9439	0.0365732	23.1399	0.0385665	24.6136	0.0410227	22.466	0.0374433
13	1mpf	50μg/g_20201122 (4)	9.79405	9.42169	9.33796	9.03318	9.44328	8.77502	19.5095	0.0325158	21.0566	0.0350943	18.7437	0.0312396	18.4674	0.030779
14	1mpf	50μg/g_20201122 (5)	7.64848	8.46112	9.24746	6.73141	8.16055	8.43921	18.3262	0.0305437	18.3932	0.0306554	20.3587	0.0339312	20.8869	0.0348114
15	1mpf	50μg/g_20201122 (6)	9.22784	8.33608	10.2761	7.3842	11.5317	10.797	15.2533	0.0254221	17.563	0.0292717	18.1765	0.0302941	14.6728	0.0244547
Number	Age	Experiment Title	inter-distance of 1# and 2# (cm)	inter-distance of 1# and 3# (cm)	inter-distance of 1# and 4# (cm)	inter-distance of 2# and 3# (cm)	inter-distance of 2# and 4# (cm)	inter-distance of 3# and 4# (cm)	1#-Total distance (m)	1#-Average velocity (m/s)	2#-Total distance (m)	2#-Average velocity (m/s)	3#-Total distance (m)	3#-Average velocity (m/s)	4#-Total distance (m)	4#-Average velocity (m/s)
1	2mpf	control20200708	6.796	6.83428	6.58919	6.74205	6.86468	7.0043	31.4098	0.0523497	33.9406	0.0565677	39.1268	0.0652113	41.4676	0.0691126
2	2mpf	control_20201020 (1)	11.2215	10.9744	11.5142	12.1376	12.7329	10.7202	23.0908	0.0384847	23.1418	0.0385696	23.5384	0.0392306	22.1825	0.0369709
3	2mpf	control_20201020 (2)	6.9356	9.09985	8.72238	9.12997	9.01265	9.18966	25.8047	0.0430078	27.7189	0.0461981	31.6578	0.0527631	33.4538	0.0557563
4	2mpf	control_20201020 (3)	9.86242	9.7518	9.97475	10.5729	10.1954	9.52984	22.7836	0.0379726	23.813	0.0396884	25.0251	0.0417084	24.563	0.0409384
5	2mpf	control_20201020 (4)	12.1665	11.6493	14.6438	12.638	12.8021	15.0873	22.1425	0.0369041	21.4311	0.0357185	21.2619	0.0354365	21.5082	0.035847
6	2mpf	control_20201020 (5)	7.37533	8.11483	7.15285	9.21989	8.36771	7.33576	21.6208	0.0360347	21.9533	0.0365888	23.0754	0.038459	25.9808	0.0433013
7	2mpf	control_20201020 (6)	8.78987	7.86109	9.09301	8.62153	9.48019	8.74201	24.1817	0.0403029	24.6533	0.0410888	27.6572	0.0460954	27.2619	0.0454366
8	2mpf	control_20201020 (7)	6.18178	7.03075	7.49291	5.66598	6.17291	7.10654	20.6431	0.0344052	20.4741	0.0341235	22.1089	0.0368482	22.1384	0.0368973
9	2mpf	control_20210112 (1)	13.9587	10.372	15.3937	12.6737	15.1642	15.5991	35.6308	0.0593847	36.1947	0.0603244	40.0363	0.0667271	33.1273	0.0552122
10	2mpf	control_20210112 (2)	10.0314	9.80437	9.90786	9.06573	10.2669	8.69102	33.9712	0.0566186	33.9824	0.0566373	34.8665	0.0581108	36.8052	0.061342
11	2mpf	control_20210112 (3)	9.22329	8.97318	9.52697	9.22516	8.38787	8.63829	25.1162	0.0418603	28.8733	0.0481222	28.3087	0.0471812	29.9311	0.0498851
12	2mpf	control_20210112 (4)	10.542	10.7844	10.9153	10.5246	10.6975	10.9271	31.4953	0.0524921	31.9806	0.053301	32.7089	0.0545148	31.9112	0.0531853
13	2mpf	control_20210112 (5)	8.92756	8.63842	8.76949	9.29817	8.0876	9.14098	31.4293	0.0523821	30.5536	0.0509227	31.6806	0.052801	33.6601	0.0561002
14	2mpf	control_20210112 (6)	9.85779	9.31067	9.77086	9.57548	9.89589	9.26823	31.1127	0.0518545	29.8572	0.049762	33.7909	0.0563182	33.9728	0.0566213
15	2mpf	control_20210112 (7)	8.91753	9.51273	8.64865	10.3885	8.86763	10.2225	28.3554	0.0472591	28.4152	0.0473586	29.4985	0.0491642	32.3274	0.053879
16	2mpf	control_20210112 (8)	8.20341	7.10743	6.33254	6.75864	7.46375	6.13505	26.1154	0.0435257	27.4669	0.0457781	29.7434	0.0495723	31.473	0.052455
17	2mpf	control_20210112 (9)	11.4274	9.72452	8.55373	10.6203	10.4751	10.1989	24.616	0.0410266	24.8062	0.0413436	24.9393	0.0415656	28.1336	0.0468893
18	2mpf	control_20210112 (10)	10.7152	10.0306	9.2374	9.32858	8.7386	9.69783	24.2799	0.0404666	25.4879	0.0424798	26.5999	0.0443332	28.503	0.047505
19	2mpf	control_20210112 (11)	9.77443	9.94118	8.62047	11.0568	9.01173	10.8887	23.8214	0.0397024	25.5504	0.042584	23.2046	0.0386744	26.8465	0.0447442
20	2mpf	control_20210112 (12)	11.9104	11.7944	11.5458	13.175	12.1212	12.3244	23.6398	0.0393996	20.8912	0.0348187	22.1349	0.0368915	19.7415	0.0329025
			9.64091	9.36551	9.62029	9.82093	9.74032	9.82238
Number	Age	Experiment Title	inter-distance of 1# and 2# (cm)	inter-distance of 1# and 3# (cm)	inter-distance of 1# and 4# (cm)	inter-distance of 2# and 3# (cm)	inter-distance of 2# and 4# (cm)	inter-distance of 3# and 4# (cm)	1#-Total distance (m)	1#-Average velocity (m/s)	2#-Total distance (m)	2#-Average velocity (m/s)	3#-Total distance (m)	3#-Average velocity (m/s)	4#-Total distance (m)	4#-Average velocity (m/s)
1	2mpf	PBS_2020070801	7.81831	6.24995	8.41909	7.10034	9.59892	8.16154	29.6386	0.0493977	36.9766	0.0616277	33.3433	0.0555722	36.6032	0.0610053
2	2mpf	PBS_2020070802	9.35094	9.33756	9.09207	10.0008	10.311	10.2616	29.6384	0.0493974	31.6428	0.0527379	37.1507	0.0619178	37.8789	0.0631316
3	2mpf	PBS_2020070803	10.2778	11.3666	9.92598	11.0517	7.8585	9.88914	21.2523	0.0354204	21.2558	0.0354263	23.901	0.039835	25.5634	0.0426056
4	2mpf	PBS_20201020 (1)	9.76069	7.7194	8.68587	9.45165	10.0426	7.93996	23.2353	0.0387255	25.3813	0.0423021	25.8105	0.0430176	27.8194	0.0463657
5	2mpf	PBS_20201020 (2)	9.48713	10.2248	10.4132	9.04115	11.2841	9.80334	17.5913	0.0293189	20.7175	0.0345292	21.0172	0.0350287	18.1411	0.0302351
6	2mpf	PBS_20201020 (3)	6.79454	7.61159	10.058	6.32092	7.69315	8.64489	24.0993	0.0401655	25.5537	0.0425895	27.2689	0.0454481	23.7682	0.0396136
7	2mpf	PBS_20201020 (4)	11.3341	12.4273	12.0614	13.2851	12.8786	13.5349	18.5409	0.0309014	19.4943	0.0324906	21.7713	0.0362855	19.3848	0.032308
8	2mpf	PBS_20210112 (1)	7.38415	7.53833	8.48931	7.50241	8.81203	8.39905	33.4778	0.0557964	33.4652	0.0557754	34.9367	0.0582278	34.6321	0.0577201
9	2mpf	PBS_20210112 (2)	7.9611	7.77813	7.94628	8.22924	7.49262	7.88506	33.3652	0.0556086	35.0623	0.0584372	36.0586	0.0600976	35.2765	0.0587942
10	2mpf	PBS_20210112 (3)	7.9988	8.35672	7.93566	7.5122	8.49916	8.28351	34.2197	0.0570329	35.9002	0.0598337	36.7653	0.0612755	34.9879	0.0583132
11	2mpf	PBS_20210112 (4)	9.19395	9.03579	9.02545	9.73702	10.0902	9.28194	37.7466	0.062911	35.6939	0.0594898	35.6366	0.0593943	35.4241	0.0590402
12	2mpf	PBS_20210112 (5)	6.47523	7.60221	7.37291	7.62095	7.18301	5.94583	28.4854	0.0474757	29.0831	0.0484719	33.4153	0.0556922	31.974	0.05329
13	2mpf	PBS_20210112 (6)	8.23852	8.08196	7.86361	8.34071	8.0639	8.15307	33.9186	0.056531	31.2019	0.0520032	35.5751	0.0592918	34.578	0.0576301
14	2mpf	PBS_20210112 (7)	10.2577	11.8254	10.2776	10.0942	10.4338	11.1793	31.6765	0.0527941	28.3328	0.0472214	31.5822	0.0526369	29.3101	0.0488501
15	2mpf	PBS_20210112 (8)	8.8937	8.34702	9.40231	9.11769	8.95483	9.82681	25.8136	0.0430226	24.9976	0.0416626	26.8205	0.0447008	28.9898	0.0483163
16	2mpf	PBS_20210112 (9)	8.98563	9.39836	10.3682	8.89085	11.1541	11.4619	24.2938	0.0404897	22.6161	0.0376935	23.787	0.039645	12.9044	0.0215074
17	2mpf	PBS_20210112 (10)	10.1946	9.32067	9.11462	9.73757	10.0543	10.1805	29.4429	0.0490715	25.254	0.04209	27.4473	0.0457455	29.0413	0.0484022
18	2mpf	PBS_20210112 (11)	10.7888	11.1818	10.9742	11.4587	11.4861	12.204	29.1197	0.0485328	28.8279	0.0480465	27.6227	0.0460378	27.4982	0.0458303
19	2mpf	PBS_20210112 (12)	12.5241	11.0858	13.0543	12.2197	12.8427	12.3842	28.6626	0.047771	26.2787	0.0437979	25.9712	0.0432853	26.1382	0.0435637
Number	Age	Experiment Title	inter-distance of 1# and 2# (cm)	inter-distance of 1# and 3# (cm)	inter-distance of 1# and 4# (cm)	inter-distance of 2# and 3# (cm)	inter-distance of 2# and 4# (cm)	inter-distance of 3# and 4# (cm)	1#-Total distance (m)	1#-Average velocity (m/s)	2#-Total distance (m)	2#-Average velocity (m/s)	3#-Total distance (m)	3#-Average velocity (m/s)	4#-Total distance (m)	4#-Average velocity (m/s)
1	2mpf	20μg/g_2020063001	9.60896	9.27941	9.92896	8.58727	10.012	10.6454	28.6876	0.0478126	29.3371	0.0488951	35.1754	0.0586256	34.9287	0.0582146
2	2mpf	20μg/g_2020063002	14.4707	16.1344	13.8572	15.472	14.4003	15.7913	21.7425	0.0362374	21.5313	0.0358854	24.0767	0.0401278	27.4907	0.0458178
3	2mpf	20μg/g_2020063003	11.5191	11.4055	11.3743	11.6433	10.7652	9.422	22.8932	0.0381553	26.0538	0.043423	27.911	0.0465184	29.2758	0.0487929
4	2mpf	20μg/g_2020063004	11.4018	12.3134	13.9835	13.6487	13.9527	12.0658	20.5812	0.0343021	25.6554	0.0427589	29.0818	0.0484696	25.5951	0.0426586
5	2mpf	20μg/g_2020063005	11.4228	12.5672	15.3544	14.1113	16.4413	12.8969	21.4923	0.0358206	22.3559	0.0372598	23.2133	0.0386888	21.0623	0.0351038
6	2mpf	20μg/g_20201020 (1)	14.0917	14.6186	11.3936	12.0817	14.079	13.6345	21.5128	0.0358547	23.0551	0.0384252	22.359	0.037265	24.4595	0.0407658
7	2mpf	20μg/g_20201020 (2)	10.3374	9.52094	11.2221	11.7052	12.6239	10.5609	20.7161	0.0345268	20.8756	0.0347927	21.235	0.0353917	21.356	0.0355934
8	2mpf	20μg/g_20210113 (1)	11.2118	13.1856	12.2402	13.0369	11.7941	12.5999	25.2164	0.0420274	22.9697	0.0382828	19.6152	0.032692	21.8927	0.0364878
9	2mpf	20μg/g_20210113 (2)	13.1525	13.7748	14.5384	14.0575	15.3149	14.8584	31.8759	0.0531265	37.4232	0.062372	33.2608	0.0554346	26.0777	0.0434628
10	2mpf	20μg/g_20210113 (3)	13.4561	14.4494	16.5128	14.0387	15.7753	12.6404	41.396	0.0689933	26.6329	0.0443882	29.6188	0.0493646	24.5524	0.0409207
11	2mpf	20μg/g_20210113 (4)	14.3113	14.3641	13.631	12.7155	12.5563	12.1185	48.2843	0.0804739	27.7872	0.046312	26.6783	0.0444638	28.7241	0.0478735
12	2mpf	20μg/g_20210113 (5)	14.3816	13.0156	14.8224	11.7722	12.0321	11.9833	41.3241	0.0688735	31.7927	0.0529878	27.7623	0.0462705	24.7441	0.0412401
13	2mpf	20μg/g_20210113 (6)	14.4568	12.8031	14.0641	12.7649	13.2988	12.4373	36.2429	0.0604048	29.6619	0.0494365	24.0096	0.040016	25.8431	0.0430718
14	2mpf	20μg/g_20210113 (7)	13.3869	12.9803	13.132	14.2017	12.9023	13.8772	44.969	0.0749484	28.6061	0.0476768	23.3188	0.0388646	24.2187	0.0403646
15	2mpf	20μg/g_20210113 (8)	11.6785	14.3134	13.5904	12.4729	13.113	12.1202	40.2075	0.0670125	29.6105	0.0493508	23.1953	0.0386588	23.0711	0.0384518
16	2mpf	20μg/g_20210113 (9)	11.9607	12.7704	12.9451	12.1096	11.6539	12.1051	45.6569	0.0760948	28.7517	0.0479195	31.1904	0.051984	24.9346	0.0415577
17	2mpf	20μg/g_20210113 (10)	11.9259	12.4609	12.1095	11.9623	11.7459	12.051	34.1608	0.0569347	30.8601	0.0514335	32.9511	0.0549184	25.1505	0.0419176
18	2mpf	20μg/g_20210113 (11)	12.419	11.7658	13.1576	12.5389	13.3526	11.5924	40.9976	0.0683293	24.9846	0.041641	22.8343	0.0380572	23.9444	0.0399074
19	2mpf	20μg/g_20210113 (12)	11.9134	12.6607	12.8256	12.7892	12.1282	12.4903	37.2186	0.062031	32.5066	0.0541776	26.6879	0.0444799	25.17	0.04195
20	2mpf	20μg/g_20210113 (13)	12.9241	12.139	12.8716	13.406	13.4665	11.486	39.7777	0.0662962	28.4608	0.0474346	31.2575	0.0520958	42.7871	0.0713119
Number	Age	Experiment Title	inter-distance of 1# and 2# (cm)	inter-distance of 1# and 3# (cm)	inter-distance of 1# and 4# (cm)	inter-distance of 2# and 3# (cm)	inter-distance of 2# and 4# (cm)	inter-distance of 3# and 4# (cm)	1#-Total distance (m)	1#-Average velocity (m/s)	2#-Total distance (m)	2#-Average velocity (m/s)	3#-Total distance (m)	3#-Average velocity (m/s)	4#-Total distance (m)	4#-Average velocity (m/s)
1	2mpf	50μg/g_2020092201	6.72078	7.13506	6.97705	6.49146	6.3244	6.28413	33.1285	0.0552142	35.6624	0.0594373	37.4372	0.0623954	39.89	0.0664833
2	2mpf	50μg/g_2020092202	7.6256	7.43542	8.33401	7.72268	8.21134	7.9613	26.1487	0.0435811	29.3992	0.0489987	29.6511	0.0494185	31.2689	0.0521149
3	2mpf	50μg/g_2020092203	7.86922	9.5485	8.38367	9.19628	9.00229	8.39383	28.5619	0.0476031	29.9642	0.0499404	31.6051	0.0526752	35.7988	0.0596646
4	2mpf	50μg/g_2020092204	10.4892	11.7868	13.4115	10.1717	10.5638	9.49746	15.3479	0.0255798	17.2188	0.028698	19.9388	0.0332313	21.0705	0.0351176
5	2mpf	50μg/g_2020092205	11.5689	14.3737	13.2512	13.1407	11.3913	11.6061	21.5989	0.0359981	21.8856	0.0364759	24.4503	0.0407506	27.1413	0.0452356
6	2mpf	50μg/g_2020070801	10.261	10.8411	10.2992	10.9914	12.1316	13.2272	27.6038	0.0460064	30.2595	0.0504326	31.9548	0.053258	31.9147	0.0531912
7	2mpf	50μg/g_2020070802	11.7259	11.6887	12.908	8.77892	11.9364	11.0498	22.7231	0.0378718	24.0328	0.0400547	28.5013	0.0475022	29.3925	0.0489874
8	2mpf	50μg/g_20210111 (1)	5.60338	7.36298	4.71962	7.79587	5.74415	7.36561	25.3792	0.0422986	28.9835	0.0483058	33.9487	0.0565811	36.0489	0.0600814
9	2mpf	50μg/g_20210111 (2)	10.1449	9.78814	10.531	9.5362	11.6512	11.3226	27.0108	0.0450179	27.9238	0.0465397	30.4071	0.0506785	30.2223	0.0503705
10	2mpf	50μg/g_20210111 (3)	12.5649	12.6561	11.0919	12.0637	10.4503	11.2147	28.2281	0.0470469	25.7734	0.0429557	28.4937	0.0474894	31.1468	0.0519113
11	2mpf	50μg/g_20210111 (4)	9.51874	10.2358	8.25227	10.8074	9.83141	11.1521	27.6689	0.0461148	28.8144	0.0480241	30.3247	0.0505411	34.8505	0.0580842
12	2mpf	50μg/g_20210111 (5)	9.94974	10.9782	10.7488	10.759	11.3704	11.9097	29.556	0.0492599	28.5964	0.0476607	29.7258	0.049543	29.053	0.0484217
13	2mpf	50μg/g_20210111 (6)	9.54733	10.8265	10.1733	10.9601	9.12109	10.8649	26.395	0.0439917	25.8668	0.0431113	26.434	0.0440567	27.0041	0.0450068
14	2mpf	50μg/g_20210111 (7)	10.1458	9.78259	10.3994	11.1645	11.0347	9.05227	29.171	0.0486183	25.7679	0.0429464	29.97	0.0499501	29.3165	0.0488608
15	2mpf	50μg/g_20210111 (8)	11.7176	12.5347	11.2346	12.7445	14.8358	15.1882	29.0526	0.048421	28.8504	0.0480841	25.3205	0.0422008	27.035	0.0450583
16	2mpf	50μg/g_20210111 (9)	12.9363	11.5322	11.1026	13.1368	11.4459	12.1853	27.1264	0.0452107	25.711	0.0428517	29.1009	0.0485014	26.2761	0.0437936
17	2mpf	50μg/g_20210111 (10)	10.4796	14.0323	11.9267	14.495	13.3979	13.1785	24.0902	0.0401503	23.3231	0.0388718	22.5629	0.0376049	24.0322	0.0400537
18	2mpf	50μg/g_20210111 (11)	11.5877	11.7827	10.7956	11.6806	11.3525	11.3565	21.4372	0.0357286	21.1721	0.0352868	21.1684	0.0352807	22.8853	0.0381422
19	2mpf	50μg/g_20210111 (12)	13.3967	11.5766	13.9572	11.9865	12.1278	13.4697	25.2567	0.0420945	24.134	0.0402233	24.4262	0.0407104	23.1446	0.0385743
20	2mpf	50μg/g_20210111 (13)	13.6092	11.2837	13.0861	12.7619	11.5623	13.7561	24.943	0.0415717	25.4664	0.0424441	23.9775	0.0399625	24.4777	0.0407961
Number	Age	Experiment Title	inter-distance of 1# and 2# (cm)	inter-distance of 1# and 3# (cm)	inter-distance of 1# and 4# (cm)	inter-distance of 2# and 3# (cm)	inter-distance of 2# and 4# (cm)	inter-distance of 3# and 4# (cm)	1#-Total distance (m)	1#-Average velocity (m/s)	2#-Total distance (m)	2#-Average velocity (m/s)	3#-Total distance (m)	3#-Average velocity (m/s)	4#-Total distance (m)	4#-Average velocity (m/s)
1	3mpf	control20200806	8.59014	9.56794	9.63837	8.29094	8.02408	6.93303	46.888	0.0781467	51.7211	0.0862019	53.0145	0.0883575	50.8616	0.0847694
2	3mpf	control_20201220 (1)	8.62075	9.59046	9.25713	9.87107	9.45882	9.938	32.5788	0.054298	34.7511	0.0579185	35.9042	0.0598403	39.5633	0.0659389
3	3mpf	control_20201220 (2)	11.2189	10.6748	11.0443	11.5309	11.2607	12.2253	29.8357	0.0497262	30.7781	0.0512969	30.8933	0.0514889	29.4177	0.0490295
4	3mpf	control_20201220 (3)	12.598	13.9248	11.0663	13.1514	11.4155	14.0201	29.8114	0.0496856	32.1517	0.0535862	33.5895	0.0559825	33.7847	0.0563078
5	3mpf	control_20201220 (4)	9.66948	7.80423	10.0178	9.04288	9.73076	10.829	43.4334	0.072389	52.475	0.0874584	55.0296	0.091716	58.0201	0.0967002
6	3mpf	control_20201220 (5)	10.8142	11.0043	10.564	10.3382	9.48768	9.97573	35.5084	0.0591806	37.9925	0.0633208	36.7767	0.0612945	43.3252	0.0722087
7	3mpf	control_20201220 (6)	12.0008	9.67528	13.3795	12.7739	11.8498	13.8207	31.487	0.0524784	33.963	0.056605	33.9	0.0565	34.3383	0.0572305
8	3mpf	control_20201220 (7)	7.72729	7.91526	6.43835	8.95676	8.60469	8.27281	31.1536	0.0519227	35.9017	0.0598362	40.6514	0.0677523	41.4339	0.0690565
9	3mpf	control_20201220 (8)	5.7921	6.33582	5.79497	5.86864	6.1317	6.54096	42.0661	0.0701102	52.6141	0.0876901	64.3283	0.107214	63.2297	0.105383
10	3mpf	control_20201220 (9)	6.71791	5.89388	5.98049	5.71878	5.95833	5.19854	41.1598	0.0685996	47.3799	0.0789666	59.6083	0.0993471	61.2524	0.102087
11	3mpf	control_20201220 (10)	8.97504	7.01705	9.20827	9.30552	8.61011	8.1826	31.9357	0.0532262	35.6194	0.0593656	39.7678	0.0662796	43.7607	0.0729345
12	3mpf	control_20201220 (11)	14.2637	11.1686	11.8096	13.4911	11.7811	12.5852	32.9757	0.0549595	34.0102	0.0566836	34.1028	0.0568379	37.9175	0.0631959
13	3mpf	control_20201220 (12)	17.3724	17.3152	13.8373	16.584	14.4164	13.6273	30.9357	0.0515595	32.0922	0.053487	31.3813	0.0523022	37.0668	0.0617781
14	3mpf	control_20201220 (13)	15.6079	15.8729	15.5983	15.1573	12.7573	14.9443	28.7212	0.0478687	38.6579	0.0644298	41.9468	0.0699114	40.2612	0.0671021
15	3mpf	control_20201220 (14)	12.8863	14.0689	10.5246	9.08205	13.448	14.433	31.0951	0.0518251	28.8896	0.0481494	28.2503	0.0470838	37.351	0.0622517
16	3mpf	control_20201220 (15)	12.6512	12.8284	14.2569	10.3487	12.4347	11.9795	38.72	0.0645333	40.3984	0.0673307	46.7299	0.0778832	43.0306	0.0717177
17	3mpf	control_20201220 (16)	13.1291	11.4285	13.3296	11.7106	11.6666	11.7389	32.7063	0.0545105	36.8546	0.0614244	38.2403	0.0637339	39.1407	0.0652345
18	3mpf	control_20201220 (17)	10.3646	9.63281	9.64306	9.88605	11.5754	8.95056	31.3628	0.0522714	31.9973	0.0533288	32.9874	0.054979	34.4221	0.0573701
19	3mpf	control_20201220 (18)	11.4447	9.54315	12.1031	11.8329	12.1064	12.5473	30.8239	0.0513732	26.7683	0.0446138	27.7784	0.0462973	22.9233	0.0382055
[truncated: 972 more rows]

## Sheet: Open field test
Number	Age	Experiment title	Total distance (s)	Time spent in center zone (s)	Time spent in periphery zone (s)	Average Velocity (m/s)
[truncated: 986 more rows]

[truncated: 3 more sheets: Novel tank test, Mirror test, Inattentive behavior test]
