# Supplementary material for: Poly(I:C)-exposed zebrafish shows autism-like behaviors which are ameliorated by fabp2 gene knockout
Source: Front Mol Neurosci. 2023 Jan 5;15:1068019. doi: 10.3389/fnmol.2022.1068019 (PMC9849760; doi:10.3389/fnmol.2022.1068019)
Supplement: Supplementary file 4 [file Data_Sheet_4.XLSX]

## Sheet: qRT-PCR
Gene symbol	Primer	Sequence	Accession No.	Gene ID
actin, beta 2	F	aaacggactgttaccacttcacg	NM_181601.5	57935
	R	attgtagaacttcggggatgctt
nme2b.2	F	gcagcactacatcgacctga	NM_130927.2	30084
	R	attcagaccctcccagaccat
pvalb1	F	gatcggaagaatggccgtcg	NM_205572.1	402805
	R	gtagtcgaaggagtcggcag
pvabl2	F	tcaaggacgaggatgtggct	NM_131516.2	58028
	R	tgtcatcgggagacttagcg
tmpa	F	gctgagaccgacaagaaagca	NM_131105.2	30324
	R	gtctgttcagggaagcgacg
fkbp5	F	aaggtcaggtcatcaaggcg	NM_213149.1	368924
	R	tcctcacgatcccaccatct
si:ch211-250g4.3	F	gctgctgaccaaaaacctgg	XM_680892.9	557772
	R	gtgctgccatctcttccact
fabp2	F	tcagcactttccgcacactg	NM_131431.1	30708
	R	tacctttccgttgtccttgc
nr1d2a	F	ggaggaaaccgagcacatct	NM_001130592.2	402815
	R	ctacaacctctcgaacggca
hbbe1	F	cctggactcagcggtacttc	NM_198073.2	81538
	R	ccatctgagcagcaacaacg
hbae1.2	F	caggatgttgattgtctaccccc	NM_001365350.1	572729
	R	ggttcaggagtccggcat
tlr-3	F	tggatagcagcaagctcacc	NM_001013269.3	403126
	R	aattccagttggggcaacca
tlr-4ba	F	gccattactttcaagatttccgttg	NM_001131051.1	403131
	R	atccacaagaacaagcctttgc
tlr-4bb	F	actgctgtgttgcgagagatt	NM_212813.2	403132
	R	atgaaggcagctagcagatga

## Sheet: headloop PCR
crRNA_name	F_or_R	sequence_withoutHeadloop	headloopTag	sequence_withHeadloop
name of crRNA/locus (IDT website)	Forward or Reverse primer is modified	primer sequence, without headloop tag	headloop tag	primer sequence with headloop tag
fabp2_g1	R	GGGCTTACTATGGAAACCACGC	ATTCTCTGGCAGACGGCACT	ATTCTCTGGCAGACGGCACTGGGCTTACTATGGAAACCACGC
fabp2_g2	R	GTCAAAGGTGACGCCCAGAG	AGCAGACCGGAGACAAGTTCA	AGCAGACCGGAGACAAGTTCAGTCAAAGGTGACGCCCAGAG

## Sheet: crRNAs_MiSeq
gene	chr	gene_direction	crRNA_name	exon_target	crRNA_seq	pam_seq	crRNA_strand	on_score	off_score	crRNA_pos	pam_pos	product_length	miseq_length	Forward	Forward_miseq	F_length	F_start	F_end	F_tm	F_gc	Reverse	Reverse_miseq	R_length	R_start	R_end	R_tm	R_gc	amplicon_seq
gene name	chromosome	gene direction (forward: +; reverse: -)	crRNA name (IDT website)	targeted exon	crRNA's spacer sequence	protospacer adjacent motif (PAM) sequence	on which strand is the gRNA binding site/PAM	ON score (IDT website)	OFF score (IDT website)	genomic position of gRNA binding site (provided by IDT)	genomic position of PAM	amplicon length, without MiSeq adapters	amplicon length, with MiSeq adapters (+ 67 bp)	sequence of forward primer, without MiSeq adapter	sequence of forward primer, with MiSeq adapter	length of forward primer	genomic positions of forward primer binding site		forward primer Tm	forward primer GC%	sequence of reverse primer, without MiSeq adapter	sequence of reverse primer, with MiSeq adapter	length of reverse primer	genomic positions of reverse primer binding site		reverse primer Tm	reverse primer GC%	wild-type amplicon sequence (danRer11), PAM in capital letters
fabp2	chr1	+	fabp2_g1	exon2/4	CGTCACCTTTGACTATTCTC	TGG	+	71	91	25848941	25848942	167	233	GACCGGAGACAAGTTCAACGT	TCGTCGGCAGCGTCAGATGTGTATAAGAGACAGGACCGGAGACAAGTTCAACGT	21	25848853	25848873	59	52	GGGCTTACTATGGAAACCACGC	GTCTCGTGGGCTCGGAGATGTGTATAAGAGACAG	21	25848999	25849019	60	57	gaccggagacaagttcaacgtgaaggaagtcagcactttccgcacactggaaattaactttactctgggcgtcacctttgactattctcTGGcagacggcactgagctcacagtaagcacagtcattgctgatttcagatgcataagcgtggttccatagtaagccc
fabp2	chr1	+	fabp2_g2	exon2/4	AAGATCACCCTGGAGCAGAC	CGG	+	61	90	25848855	25848856	201	267	CGATGCTTGCTTGAGTGAGTTG	TCGTCGGCAGCGTCAGATGTGTATAAGAGACAGCGATGCTTGCTTGAGTGAGTTG	22	25848734	25848755	60	50	GTCAAAGGTGACGCCCAGAG	GTCTCGTGGGCTCGGAGATGTGTATAAGAGACAGGTCAAAGGTGACGCCCAGAG	20	25848915	25848934	60	60	cgatgcttgcttgagtgagttgattgattaagtgagatttactgcattcctttaacaggcgtcaacatggtgaaaaggaaactggctgcccatgacaacctgaagatcaccctggagcagacCGGagacaagttcaacgtgaaggaagtcagcactttccgcacactggaaattaactttactctgggcgtcacctttgac
scramble1	NA	NA	NA	NA	CGTTAATCGCGTATAATACG	NA	NA	NA	NA	NA	NA	NA	NA	NA	NA	NA	NA	NA	NA	NA	NA	NA	NA	NA	NA	NA	NA	NA
scramble2	NA	NA	NA	NA	CATATTGCGCGTATAGTCGC	NA	NA	NA	NA	NA	NA	NA	NA	NA	NA	NA	NA	NA	NA	NA	NA	NA	NA	NA	NA	NA	NA	NA
scramble3	NA	NA	NA	NA	GGCGCGTATAGTCGCGCGTA	NA	NA	NA	NA	NA	NA	NA	NA	NA	NA	NA	NA	NA	NA	NA	NA	NA	NA	NA	NA	NA	NA	NA

## Sheet: RNAq-MIA-PBS vs 50 μg-g
Gene ID	Gene Symbol	Other Symbols	Type	log2 (ip_50ug / PBS)	Qvalue (ip_50ug / PBS)	PBS_2 FPKM	PBS_3 FPKM	PBS_1 FPKM	ip_50ug_1 FPKM	ip_50ug_2 FPKM	ip_50ug_3 FPKM	Pvalue(ip_50ug / PBS)
100000044	'kcnj19b'	kcnj19+++kcnj3+++si:dkey-100n10.2	mRNA	0.349963	0.00313961	14.29	15.18	13.87	19.27	19.26	19.25	0.000287
405772	'hbbe2'		mRNA	-1.32186	4.97e-69	407.04	427.25	406.23	164.76	171.28	185.39	5.02e-72
100000073	'onecut2'	si:ch1073-41k10.1	mRNA	-0.834995	0.0104146	3.12	3.27	2.86	1.41	2.03	1.38	0.0011975
100000085	'si:ch211-212k18.7'	fb66f03+++wu:fb66f03	mRNA	0.755034	1.64e-05	8.1	7.55	5.97	13.67	12.88	11.47	6.86e-07
561790	'hbae5'	hbx+++hbz	mRNA	-1.22428	1.47e-39	267.43	262.61	226.46	104.05	116.88	119.03	2.74e-42
100000125	'si:ch211-13c6.2'		mRNA	-0.2022	0.0131889	59.07	58.34	64.17	56.2	55.72	52.67	0.00158956
368924	'fkbp5'	si:zc263a23.8+++wu:fc31g11+++wu:fl87b03+++zgc:64082	mRNA	-2.13362	5.06e-215	120.03	104.85	110.63	25.31	28.08	26.25	6.14e-219
100000135	'appl2'		mRNA	0.481344	0.00176083	10.36	10.14	12.64	17.92	16.27	14.33	0.000145
100000219	'si:dkey-225f5.4'	fb21f05+++si: dkey-225f5.4+++wu:fb21f05	mRNA	-0.719855	0.00578894	6.68	5.65	6.63	3.48	3.94	4.68	0.000595
323099	'nfkbiab'	NFKBIA+++ikbaB+++wu:fb81f08+++zgc:56666+++zgc:77616	mRNA	-1.03256	4.74e-37	83.46	85.83	89.12	45.64	41.28	45.5	9.77e-40
100000341	'rps23'	zgc:171710	mRNA	-0.556965	0.00267966	862.63	803.64	748.06	580.89	475.21	668.88	0.000239
100000342	'mapta'		mRNA	0.75291	7.34e-11	22.81	21.43	21.87	40.95	33.79	42.07	1.19e-12
100000415	'atp6ap1la'	si:ch73-104f13.1	mRNA	0.605156	4.77e-06	14.93	12.39	14.99	23.5	21.55	22.54	1.71e-07
572729	'hbae1.2'	ae1b+++hbae1b+++si:ch211-5k11.2	mRNA	-1.8528	7.96e-29	74.21	76	76.46	25.08	16.83	24.22	2.54e-31
81538	'hbbe1.1'	SI:dZ118J2.7+++SI:dZ118J2.9+++bE1+++hbbe1+++si:busm1-118j2.5+++si:by119c3.2	mRNA	-2.22729	4.46e-33	55.03	59.12	61.77	11.92	13.87	14.04	1.1e-35
100000517	'hivep1'	si:dkey-184j23.2+++si:dkey-31k9.2	mRNA	-0.262524	0.000256	17.76	18.12	18.25	16.57	15.3	15.41	1.54e-05
100000532	'rpp25a'	gb:eb798129+++rpp25	mRNA	-0.716026	0.0392013	8.66	6.95	8.38	5.84	4.43	5.08	0.0060716
100000615	'syt3'		mRNA	0.393211	1.48e-05	14.06	14.94	14.22	20	18.63	17.48	6.09e-07
100000646	'chchd5'		mRNA	-0.779274	0.0411995	7.47	8.35	10.71	6.04	5.04	5.16	0.0064546
100000665	'dusp3a'		mRNA	0.361851	0.00234341	8	9.35	8.36	11.3	12.22	11.13	0.000204
100000709	'nsd2'	fc12c04+++si:rp71-77d7.2+++whsc1+++wu:fc12c04+++wu:fi20c01	mRNA	-0.498871	4.5e-09	16.28	15.32	17.09	12.29	11.52	12.3	9.24e-11
100000775	'glula'	cb195+++cb757+++etID49849.2+++fb39g09+++fd19d09+++gso1+++sb:cb195+++wu:fb39g09+++wu:fd19d09	mRNA	-0.147506	0.0111157	594.61	599.71	551.2	537.65	564.24	548.31	0.00130014
100000814	'palmdb'	palmd+++uo:ion006	mRNA	0.483961	1.27e-12	33.04	34.46	36.79	50.81	50.48	51.96	1.58e-14
100000883	'rpz6'		mRNA	0.982269	0.0422947	1.45	1.12	2	3.54	2.92	3.25	0.00667577
353221	'pomca'	ACTH+++MSH+++SI:bZ36D5.1+++SI:bZ36D5.4+++pomc+++si:bz36d5.2	mRNA	-3.19577	1.07e-90	45.02	39.06	45.84	5.81	3.98	5.1	7.33e-94
100001114	'LOC100001114'		mRNA	-0.487645	0.0027133	6.72	5.61	7.42	5.51	4.4	4.92	0.000242
100001136	'si:ch73-61d6.3'		mRNA	0.936392	0.000315	2.01	1.86	2.15	4.07	3.88	4.14	1.96e-05
100001229	'tomm6'	si:ch73-15b2.6	mRNA	-0.426912	0.00736008	48.69	49.65	50.89	34.85	43.43	38.19	0.00079
100001259	'LOC100001259'		mRNA	0.636916	0.00319738	5.68	5.55	5.96	9.79	9.2	9.04	0.000293
100001267	'mast2'	im:7150634	mRNA	-0.133306	0.0411192	38.35	40.92	39.45	38.06	38.39	37.11	0.00643869
100001297	'cc2d1a'		mRNA	0.403564	0.0212748	5.49	4.64	6.9	7.77	8.04	7.86	0.00284965
796866	'LOC796866'		mRNA	-1.0441	2.64e-12	38.24	41.67	42.19	16.17	23.68	20.21	3.42e-14
30084	'nme2b.2'	NDPK-Z2+++NM23-Z2+++ndpkz2+++nme2b2	mRNA	1.70416	2.66e-69	38.13	35.65	41.29	125.39	133.46	134.84	2.59e-72
100001699	'barhl2'	B-H2+++wu:fq39g04+++zgc:113948	mRNA	-0.326084	4.62e-06	89.43	92.85	95.2	78.26	75.7	77.94	1.65e-07
100001748	'vash1'		mRNA	0.346629	0.0271117	11.99	11.15	11.65	14.65	15.33	16.42	0.00383317
407639	'gh1'	ghl	mRNA	-4.85725	1.32e-81	36.47	39.8	31.89	1.23	1.48	1.19	1.01e-84
100001879	'si:ch211-194b1.1'		mRNA	0.311478	0.0198157	5.87	6.05	6.43	8.5	7.54	7.3	0.00259894
100002007	'oaz2a'	si:dkey-275p19.6	mRNA	0.830802	8.72e-07	8.27	8	7.31	14.89	15.22	13.8	2.69e-08
406520	'tmem43'	zgc:85946	mRNA	-1.12283	3.33e-05	36.39	38.77	32.28	17.86	20.61	13.23	1.52e-06
402815	'nr1d2a'	NR1D2-A+++Reverbbeta-A+++reverbb1	mRNA	-1.58293	6.9e-92	31.93	33.08	29.32	10.76	11.09	11.1	4.46e-95
100002110	'stxbp6l'	si:dkey-29m11.7+++si:dkey-63j12.1+++zgc:110123	mRNA	0.407746	5.89e-12	63.61	65.83	62.52	87.73	90.54	90.48	8.02e-14
100334599	'hbae1.3'	ae1c+++hbae1c+++si:ch211-5k11.2	mRNA	-1.38085	4.79e-09	30.92	34.57	35.39	10.3	17.67	12.87	9.96e-11
100002196	'si:ch211-235e9.8'		mRNA	-0.25052	0.000481	281.37	318.31	281.5	276.03	267.47	254.45	3.17e-05
100535852	'LOC100535852'		mRNA	-1.02563	1.43e-06	28.88	26.25	30.18	12.94	13.58	17.59	4.61e-08
100002227	'si:ch211-248g20.5'		mRNA	0.317578	0.0198161	6.87	7.02	8.44	9.97	10.13	9.06	0.00259979
100002234	'zgc:173709'		mRNA	-0.526217	0.0293714	6.1	7.13	7.27	4.47	4.98	5.5	0.00423222
100002261	'taf7'	CHUNP6888	mRNA	-0.273712	0.00371103	66.52	66.88	70.45	61.96	54.64	55.44	0.000349
378963	'eno3'	cb883+++fj24f12+++wu:fj24f12	mRNA	1.02344	4.74e-31	27.93	31.29	31.06	62.92	62.07	67.21	1.4e-33
100002302	'mri1'	CH73-131E21.1+++M1Pi+++zgc:172216	mRNA	0.341689	0.0356111	13.28	15.78	17.08	21.8	20.14	19.3	0.00537409
100002364	'parp6b'		mRNA	-0.224589	0.0467472	20.87	20.39	18	16.93	17.87	18.27	0.00761858
100002381	'LOC100002381'		mRNA	0.43412	0.0201536	5.62	5.93	4.67	7.54	7.7	7.59	0.0026563
100002384	'cox5b1'		mRNA	0.323678	0.0366579	58.39	69.66	61.7	82.93	84.12	81.78	0.00556524
100002393	'fam53c'	zgc:175066	mRNA	-0.274474	0.000781	41.36	41.52	39.95	34.44	34.93	36.96	5.55e-05
100002445	'unc5db'	si:dkeyp-38h2.6	mRNA	0.647993	5.5e-07	3.68	3.86	4.04	6.53	6.16	6.31	1.63e-08
100002463	'pprc1'	cb478+++sb:cb478+++wu:fb72d09+++wu:fj86g08	mRNA	-0.896267	4.04e-08	4.67	4.79	4.91	2.79	2.37	2.92	9.78e-10
100002536	'si:dkey-190g6.2'	fa99e11+++wu:fa99e11	mRNA	-0.363138	0.0222259	11.22	10.67	9.44	9.19	7.48	8.82	0.00300671
795293	'slc17a7a'	slc17a7+++vglut1	mRNA	1.03471	8.06e-39	27.87	29.22	27.04	58.95	61.84	59.57	1.56e-41
100002633	'LOC100002633'		mRNA	0.965447	0.000848	1.52	2.14	1.17	3.08	3.39	3.33	6.1e-05
555812	'ucp2'	cb74	mRNA	-1.42847	4.25e-26	27.05	24.6	24.48	10.33	10.62	8.77	1.7e-28
100002676	'gprc5bb'	si:ch211-202h22.5	mRNA	0.633193	5.84e-07	8.62	8.66	9.65	13.55	14.86	14.54	1.74e-08
100002737	'rpz'		mRNA	0.488785	0.00932536	18.49	16.6	15.96	27.89	24.1	23.1	0.00105153
100002865	'rpe65b'	RPE56b+++rpepb+++si:ch211-198n5.5+++wu:fc74c09+++zgc:110538	mRNA	-0.71147	0.000182	10.92	10.89	8.11	5.5	6.86	6.44	1.05e-05
100003007	'insyn1'	fj47h06+++insy1+++si:dkey-105e17.1+++wu:fj47h06+++zgc:158302	mRNA	-0.724553	1.23e-28	180.59	154.19	165.14	102.83	92.75	98.41	4.07e-31
100003026	'dctn1b'	si:ch211-132e22.1	mRNA	0.371503	5.13e-06	19.03	19.47	20.61	28.62	25.09	26.36	1.86e-07
100003049	'dus2'	dus2l+++si:ch73-46g7.4	mRNA	-0.392675	0.0301775	10.46	9.61	10.03	8.01	7.49	8.49	0.0043679
100003157	'zbtb18'	si:ch211-221n23.1+++znf238	mRNA	0.683091	6.62e-28	66.04	70.54	73.07	118.21	113.21	121.19	2.3e-30
100003254	'mta3'	fj99h01+++mta1+++wu:fj99h01+++zgc:56396	mRNA	0.304469	0.00216515	21.21	21.07	22.13	27.74	26.95	24.86	0.000186
100003278	'cacng7b'	si:dkey-117n22.2	mRNA	-0.300366	0.00449242	30.22	30.59	31.34	26.34	26.85	25.19	0.000438
100003291	'LOC100003291'		mRNA	0.571146	0.00928502	4.76	5.27	5.72	7.35	8.84	8.33	0.00104623
100003313	'llph'	fa95g03+++si:dkey-9a20.7+++wu:fa95g03+++zgc:123180	mRNA	-0.381311	0.0463864	26.71	25.8	31.13	23.4	21.35	22.71	0.00754062
100003354	'brpf3b'	brpf3+++si:dkeyp-46c9.4	mRNA	0.365829	0.00787503	6.86	6.26	6.71	9.36	8.03	9.4	0.000859
100003386	'si:ch211-254n4.3'		mRNA	-0.438207	0.000293	29.49	34.73	30.47	22.55	25.46	25.11	1.8e-05
322228	'bhmt'	hm:zehn2153+++wu:fb53h01+++wu:fb63c08+++wu:fj64d01+++zgc:123027	mRNA	1.02232	1.33e-22	26.92	23.79	31.1	62.18	54.9	57.46	6.25e-25
100003431	'plekhb2'	si:dkey-121a11.4+++zgc:55604	mRNA	0.519121	9.1e-07	17.46	18.64	19.57	25.69	29.44	28.45	2.84e-08
100003446	'sept4b'		mRNA	0.429238	0.00215936	18.19	14.48	18.86	24.2	22.82	25.94	0.000185
100003493	'march9'	si:dkey-229p15.1	mRNA	-0.226279	0.00318827	48.11	48.26	45.98	42.9	40.52	43.99	0.000292
100003558	'ablim1a'	ablim1+++zgc:172321	mRNA	-0.193929	0.0402231	22.55	24.12	21.5	20.63	19.28	21.3	0.00626911
100101640	'apoa1b'	wu:fb66d03+++wu:fd19c08+++xx:sd49	mRNA	3.36661	0	24.74	28.5	32.16	323.67	312.26	287.52	0
100003587	'herc3'	si:ch73-190m4.3	mRNA	0.464798	0.022099	3.91	3.28	2.86	4.44	4.73	5.36	0.00298507
100003595	'ak5'	wu:fj63a06	mRNA	0.587348	4.1e-13	35.42	36.29	35.44	56.19	56.74	55.65	4.82e-15
100003640	'cinp'	im:6903816	mRNA	-0.397444	0.0285521	22.98	22.63	19.89	16.9	17.16	18.03	0.00409684
100003659	'anks1ab'		mRNA	-0.273228	0.0313437	11.58	10.92	10.1	9.19	9.66	9.28	0.00457597
100003714	'si:ch73-366l1.5'		mRNA	0.615484	0.0179051	4.26	3.33	5.24	6.53	6.2	7.54	0.00230709
100003721	'tasor2'	fam208b+++im:7145096+++si:ch211-204d2.5+++wu:fb95d10+++wu:fc15g07	mRNA	-0.555769	2.71e-09	5.92	5.73	5.64	4.2	4.18	3.93	5.45e-11
100003752	'krt222'	si:ch73-78i5.3	mRNA	0.369577	0.0185625	6.09	6.44	6.09	8.24	8.63	8.3	0.0024083
101885252	'LOC101885252'		mRNA	-1.85855	1.62e-63	24.61	21.05	23.36	5.95	7.66	6.52	1.77e-66
100003790	'kat8'	myst1+++wu:fb22g02+++wu:fj22d09+++zgc:66387	mRNA	-0.251262	0.0393585	30.9	29.49	31.19	25.69	27.62	27.36	0.00610903
100003846	'rnf25'	zgc:66260	mRNA	-0.428519	0.000204	32.07	31.17	37.6	25.46	25.75	27.4	1.2e-05
100003877	'lrp6'		mRNA	-0.33069	0.000506	22.5	21.68	25.57	19.61	19.23	19.29	3.36e-05
405860	'igfbp7'	zgc:85888	mRNA	-1.37335	1.57e-26	24.34	26.92	27.75	11.02	10.86	10.05	5.91e-29
406311	'pik3r3a'	wu:fb16a12+++wu:fk56b03+++zgc:73230	mRNA	-1.29251	1.27e-46	23.28	23.81	22.42	9.18	10.55	9.96	2.05e-49
100003938	'apba1a'	si:ch211-62b4.1	mRNA	0.540369	8.5e-05	5.3	5.17	5.89	7.81	8.91	8.32	4.44e-06
100004030	'lsm11'	im:7149708	mRNA	-0.604583	0.0393517	6.09	7.15	6.58	4.33	4.45	4.87	0.00610625
100004118	'pcdh9'		mRNA	0.395571	0.000695	7.29	7.33	8.19	10.42	9.82	11.16	4.85e-05
100004124	'gpr1'	si:ch73-357e20.3	mRNA	0.408752	0.0464661	4.86	3.98	4.29	6.29	5.26	6.72	0.00755962
794623	'cplx3b'	si:ch1073-122j16.1	mRNA	1.07053	1.19e-11	18.5	18.74	22.35	52.12	37.1	41.17	1.71e-13
100004401	'si:ch211-132g1.3'		mRNA	0.588144	0.0245226	5.97	5.42	6.27	9.55	9.32	9.22	0.00337193
100004460	'pcsk2'		mRNA	0.395688	0.000261	22.11	21.23	23.95	32.01	29.28	31.56	1.58e-05
100004503	'eef1a1b'	eef1a1+++wu:fj34g08+++zgc:110335	mRNA	0.307886	1.82e-05	71.37	73.45	68.27	87.87	98.14	90.13	7.75e-07
100004566	'atp6ap1a'	si:ch211-117k14.5	mRNA	-0.235926	3.26e-06	146.43	148.29	145.05	128.59	129.63	132.77	1.13e-07
100004597	'phf23b'	wu:fi23e08+++zgc:110484+++zgc:66469	mRNA	-0.42147	0.00625153	10.16	11	9.44	7.9	8.09	7.9	0.000653
436742	'napgb'	cb476+++napg+++zgc:92890	mRNA	1.64651	3.69e-37	18.28	17.14	15.79	58.88	47.93	61.27	7.46e-40
100004610	'pop7'	fj61g07+++wu:fj61g07+++zgc:103779	mRNA	-0.28626	0.00194344	122.41	123.73	120.88	102.12	105.63	107.91	0.000164
100004613	'tmeff2a'	si:dkey-9g20.2+++tmeff2	mRNA	-0.255492	0.00296945	81.03	81.53	80.9	69.23	68.36	64.9	0.000269
100004621	'si:dkeyp-121d4.3'		mRNA	-0.249683	0.0061008	12.55	12.28	13.39	10.96	11.32	11.4	0.000632
100004647	'rasl10a'	si:dkey-253g8.1	mRNA	-0.547109	0.0278267	2.18	2.5	2.16	1.44	1.52	2.28	0.00396351
100004703	'tdrd7b'	sb:cb829	mRNA	0.720578	7.77e-05	1.93	2.55	2.06	3.95	3.67	3.8	4.01e-06
100004770	'kmt5ab'	setd8b+++wu:fc23f12+++zgc:171649	mRNA	-0.654364	0.00739007	7.54	6.93	6.24	4.31	4.94	4.52	0.000794
100004847	'rorc'	ROR-like+++si:dkey-80m2.2	mRNA	-0.705598	0.032167	2.93	2.63	3.07	1.72	2.08	1.76	0.00473258
100004850	'aatka'		mRNA	0.44892	1.79e-06	7.12	7.12	7.41	10.65	10.51	9.84	5.89e-08
100004913	'phyhiplb'	phyhipl+++zgc:100983	mRNA	0.446583	0.00368754	8.46	8.86	9.59	12.97	13.27	12.16	0.000346
100004941	'grpel2'	si:dkey-25l11.3	mRNA	-0.215201	0.0218992	60.13	55.06	58.95	51.98	52.55	52.74	0.00295277
30708	'fabp2'	I-FABP+++ifabp+++zgc:92264	mRNA	2.64389	1.62e-92	15.39	22.82	18.07	137.81	136.07	149.06	8.51e-96
100005000	'nav1b'	si:ch1073-463c22.1	mRNA	0.388758	0.000183	5.32	6.23	5.93	8.35	7.81	7.55	1.06e-05
100005019	'dyrk1aa'	dyrk1a+++im:6962097+++zgc:158359	mRNA	-0.210955	0.0041931	72.6	67.04	72.92	67.01	58.91	66.22	0.000403
100005069	'rps19bp1'		mRNA	-0.377508	0.0121896	27.54	26.84	24.93	20.67	21.82	21.47	0.00145433
100005075	'prkcea'	fj59b07+++prkce+++wu:fj59b07	mRNA	0.531728	1.93e-13	19.97	20.15	21.46	30.12	32.22	27.47	2.18e-15
100005116	'arhgap24'	si:ch211-65i12.2	mRNA	0.433846	0.00290773	6.37	6.71	7.02	9.68	9.34	9.33	0.000263
100005187	'wu:fj42b12'	fj42b12	mRNA	0.263517	0.00947995	43.64	51.42	48.32	56.28	59.3	58.96	0.00107394
445051	'krt91'	fa97a07+++fb05e09+++wu:fa91b04+++wu:fa97a07+++wu:fb05e09+++zgc:92533	mRNA	1.7235	5.17e-56	13.4	14.77	15.62	47.46	48.3	55.81	7.31e-59
100005267	'si:dkey-51a16.9'	fc50b04+++si:packtrz.4+++si:xx-packtrz.4+++wu:fc50b04	mRNA	-0.33194	0.00490047	30.69	30.42	25.58	23.1	25.5	23.45	0.000485
266799	'gatm'	cb409+++wu:fa08a06+++zgc:65855	mRNA	-1.14154	2.09e-11	13.19	12.07	12.14	6.35	6.3	5.1	3.11e-13
100005325	'scn1bb'		mRNA	0.381331	8.27e-05	51.26	56.92	59.62	82.5	78.55	67.87	4.28e-06
100005387	'rnaseh2c'	fc08g11+++im:5617510+++si:dkey-147f20.5+++wu:fc08g11	mRNA	-0.414472	0.00901347	16.05	19.28	16.29	13.24	13.31	13.94	0.00101016
100005402	'stac'	si:dkey-74h17.2	mRNA	0.769266	0.00551826	1.81	1.75	1.84	3.46	3.13	3	0.000561
100005419	'ppp4r2b'	wu:fa17h08+++wu:fc23g05	mRNA	-0.277226	0.0175878	31.8	30.92	37.53	30.07	26.24	30.44	0.00225838
100005476	'fxyd7'	si:dkey-56f14.4	mRNA	-0.424787	0.00052	29.44	31	26.27	22.36	20.76	24.37	3.48e-05
402805	'pvalb1'	zgc:86939	mRNA	3.38615	1.71e-118	12.64	13.05	11.34	125.17	135.46	132.1	5.53e-122
100005543	'ppfia4'	ppfia2+++zgc:165463	mRNA	0.39855	0.00544913	5.14	4.6	5.56	8.08	6.46	6.53	0.000553
100005568	'nfic'		mRNA	0.318795	0.000857	4.1	4.6	3.97	5.56	5.47	5.49	6.18e-05
100005587	'aldh9a1a.1'	TMABA-DH+++TMABADH+++aldh9a1a+++aldh9a1l+++wu:fb64d09	mRNA	0.464053	2.49e-08	34.34	36.91	33.33	48.37	52.89	48.64	5.85e-10
100005680	'nab2'	zgc:172085	mRNA	-0.55672	0.00445148	3.82	5.17	4.93	3.46	3.58	4.26	0.000433
100005716	'pcsk1'		mRNA	0.296951	0.00541579	17.04	16.97	16.77	22.09	21.35	22.57	0.000548
100005763	'uck2a'	umpk+++wu:fk91a01+++zgc:66240	mRNA	-0.28714	0.00790743	20.43	20.64	16.75	16.5	16.46	16.6	0.000865
100005813	'sbno1'		mRNA	-0.324619	0.000585	24.27	21.12	26.03	20.01	19.3	20.48	3.99e-05
100005846	'si:dkey-56f14.7'		mRNA	-0.437269	7.59e-06	35.71	38.59	31.76	27.41	27.14	27.32	2.88e-07
108180725	'LOC108180725'		mRNA	-1.03009	0.0274355	11.79	7.2	10.09	5.55	4.99	4.49	0.00389115
100005893	'magoh'	zgc:112220	mRNA	-0.352268	0.0057956	107.62	105.18	88.43	84.15	81.03	82.3	0.000597
317638	'igfbp1a'	IGFBP-1+++cb656+++igfbp1	mRNA	-1.1878	2.41e-11	11.23	12.08	10.7	4.84	5.65	5.13	3.61e-13
100005939	'spryd4'	zgc:92875	mRNA	-0.537676	0.00438451	27	26.19	19.88	16.13	18.7	17.86	0.000424
100005952	'hepacama'	hepacam+++zgc:112363	mRNA	-0.194972	0.0204214	53.11	51.4	50.74	48.72	46.85	46.98	0.00270233
100006041	'rhoab'	arha+++rhoa+++wu:fj42e08+++zgc:92206	mRNA	-0.366836	1.47e-07	136.62	133.38	140.59	113.06	113.9	105.84	3.89e-09
100006090	'abca2'	si:dkey-266h7.1	mRNA	-0.204189	0.00235738	26.02	24.83	23.79	23.02	23.06	21.71	0.000206
100006212	'rfxap'	si:ch211-170h2.4	mRNA	-0.446178	1e-06	79.35	81.33	76.62	57.23	56.68	68.62	3.16e-08
100006257	'cetn2'	si:dkey-169h1.9	mRNA	0.33078	0.0137808	30.48	32.88	37.17	45.8	44.18	42.63	0.00167482
557772	'si:ch211-250g4.3'	im:7151086	mRNA	1.19967	1.98e-10	10.05	11.36	14.54	29.63	29.59	27.17	3.45e-12
100006310	'sprn2'	PrP-rel-1+++Sho2+++sprnb+++wu:fj12d11+++zgc:123052	mRNA	0.447899	0.00371103	19.14	17.47	18.26	27.07	25.28	26.03	0.000349
58143	'mylz3'	hm:zeh0637+++mlc3+++ns:zf-e478+++wu:fc33c02+++zeh0637+++zf-e478+++zgc:109832	mRNA	1.82888	1.06e-34	9.67	11.37	12.12	39.39	41.45	42.61	2.4e-37
336260	'qrich1'	fj59h09+++wu:fj59h09+++zgc:110077	mRNA	-1.14965	1.36e-13	9.52	9.56	8.71	3.61	4.17	5.18	1.51e-15
100006377	'senp7b'	fc07g08+++senp7+++si:ch211-239j15.4+++si:dkey-21o6.1+++wu:fc07g08	mRNA	-0.242671	0.0201536	23.07	23.58	23.31	20.75	19.33	21.79	0.00265606
100006427	'sv2bb'	sv2b+++wu:fc17h05	mRNA	0.272923	0.00115724	30.23	31.5	26.55	38.16	36.14	37.26	8.74e-05
557352	'fstl3'	si:dkey-28h18.3+++zgc:114170	mRNA	-1.9656	9.29e-16	9.21	8.16	10.12	2.34	2.67	2.38	7.92e-18
100006460	'efna3a'	si:rp71-14m1.1	mRNA	0.412588	0.0299686	7.91	7.1	8.35	10.35	10.68	11.25	0.0043299
30324	'tpma'	TPM1+++fb37a09+++tm+++wu:fb37a09	mRNA	1.73265	1.69e-32	9.04	8.13	12.07	37.54	33.51	31.18	4.31e-35
100006516	'atf2'	atf2l	mRNA	0.374623	0.0265789	3.68	3.32	3.96	4.7	4.61	5.39	0.00373097
100006548	'wu:fb16f03'	fb16f03	mRNA	-0.313187	0.00531115	12.84	12.61	13.55	11.39	10.86	10.63	0.000535
100006656	'si:ch1073-188e1.1'		mRNA	-0.956028	4.2e-08	6.22	5.7	6.41	3.35	3.35	2.98	1.02e-09
100006675	'prkcba'	Pkc53E+++prkcb1l+++zgc:64063	mRNA	0.476888	7.02e-07	20.74	19.28	20.08	30.96	28.12	28.27	2.12e-08
100537264	'LOC100537264'		mRNA	-1.7219	1.1e-07	8.99	9	9.99	2.66	2.93	3.45	2.88e-09
100006797	'LOC100006797'		mRNA	0.349993	0.0199831	4.91	6.02	5.21	7.53	7.24	6.71	0.00262332
58028	'pvalb2'	cb391+++ns:zf-a341+++pvalb+++pvalbl+++zf-a341+++zgc:111925	mRNA	3.13622	3e-71	8.81	10.69	5.98	70.94	80.45	81.46	2.55e-74
100006857	'elmo2'		mRNA	-0.228257	7.77e-05	105.55	100.45	106.39	93.28	91.98	94.07	4e-06
100006858	'csnk1e'	fj38c01+++wu:fj38c01+++wu:fj62a04+++zgc:77310	mRNA	-0.251112	0.00264389	77.59	68.94	77.45	63.64	63.36	70.3	0.000235
565869	'klf9'	si:dkey-201c13.3	mRNA	-2.02789	5.44e-16	8.29	9.77	11.3	2.31	2.59	2.66	4.58e-18
431720	'nr4a1'	NUR77+++zgc:92434	mRNA	-1.25697	5.64e-15	8.23	7.79	6.86	3.21	3.34	3.47	5.22e-17
100007015	'si:dkey-71b5.7'		mRNA	-3.63988	1.81e-70	7.87	7.34	7.46	0.88	0.63	0.59	1.61e-73
494084	'stk35l'	im:7138176+++zgc:101750	mRNA	1.12641	6.36e-20	7.67	8.37	6.88	17.7	17.98	16.59	3.8e-22
100007048	'bcl2b'	si:dkey-217f4.3	mRNA	0.374748	0.00221474	13.23	13.32	14.87	20.62	18.54	17.1	0.000191
492346	'fosb'	zgc:92354	mRNA	-1.78113	5.54e-51	7.12	6.69	6.36	1.92	1.78	2.02	8.29e-54
100007192	'LOC100007192'	cdh24	mRNA	0.165075	0.0463451	18.18	18.85	17.26	21.59	21.32	21.42	0.00752494
100007313	'ddx61'	fk48d07+++p54b+++si:ch211-175g6.7+++wu:fk48d07	mRNA	-0.450758	5.39e-10	34.13	36.1	32.56	26.38	26.61	25.7	9.91e-12
560764	'paqr3b'	zgc:110079	mRNA	-1.38509	4.72e-14	6.99	8.11	6.32	2.61	3.14	2.91	4.87e-16
58114	'actc1b'	acta1+++fa27h01+++fb83f06+++wu:fa27h01+++wu:fb83f06	mRNA	3.69021	4.22e-205	6.37	8.41	7.85	98.47	109.9	96.51	6.83e-209
402919	'fshb'	gthI	mRNA	-3.7096	5.68e-11	6.32	4.86	5.33	0.11	0.76	0.46	9.16e-13
402987	'cga'	GPHa+++GTH-alpha+++gsu-alpha	mRNA	-4.05322	2.4e-28	6.19	6.03	6.1	0.49	0.49	0.29	8.16e-31
321664	'aldob'	fb25f09+++wu:fb25f09	mRNA	3.9229	2.5e-233	6.11	7.22	4.55	90.44	90.59	100.83	2.02e-237
100007677	'erbb4a'	erbb4+++si:ch211-227n20.1	mRNA	0.400966	0.0254575	3.51	3.43	3.95	5.38	4.94	4.74	0.00353444
100007704	'slc7a8a'		mRNA	-0.248335	0.00650505	27.47	29.2	24.04	23.93	23.88	23.25	0.000684
58082	'tnnc2'	tnnc+++wu:fb39a12	mRNA	1.77273	1.82e-27	5.89	6.83	5.12	20.54	19.42	23.67	6.41e-30
100007940	'cbln12'	si:ch211-10e2.3+++si:ch211-10e2.5	mRNA	0.570383	2.16e-12	64.41	64.25	65.49	99.45	105.32	97.42	2.76e-14
100007978	'nrsn1l'	si:dkey-261i16.5	mRNA	0.428586	0.0017042	30.5	28.51	30.76	40.02	37.69	40.03	0.000139
797351	'krt5'	ckii+++wu:fb02h09+++wu:fj02d02+++wu:fk78b12+++zfCKII	mRNA	1.72876	6.15e-47	5.82	5.75	5.84	19.48	21.09	19.89	9.69e-50
100008021	'pcp4l1'	bZ1G18.14+++si:rp71-1g18.14	mRNA	-0.334367	0.010821	103.17	125.24	135.81	100.51	90.97	111.69	0.00125474
100008066	'LOC100008066'		mRNA	0.450019	0.00108235	12.06	12.45	13.36	17.26	18.28	18.68	8.11e-05
100002675	'si:ch211-125e6.8'		mRNA	-1.64754	4.54e-05	5.43	6.18	6.17	1.89	2.15	1.85	2.17e-06
100008366	'LOC100008366'	slc9a3r2	mRNA	0.709816	2.46e-07	2.62	2.81	3.03	4.97	4.56	4.96	6.8e-09
564694	'ckba'	cb02h12+++fb62d04+++fc14g11+++mg:cb02h12+++wu:fb62d04+++wu:fc14g11+++zgc:154095+++zgc:92079	mRNA	1.01461	4.84e-06	5.26	3.59	4.66	8.67	11.77	9.9	1.74e-07
100535316	'LOC100535316'		mRNA	-1.01734	0.0393506	5.06	2.53	3.75	1.3	2.66	2	0.00610191
100009632	'zgc:158366'		mRNA	-0.383167	0.00112366	29.47	25.66	30.34	23.22	20.44	25.13	8.45e-05
100009648	'rnf126'	zgc:158807	mRNA	0.584398	0.000263	5.87	7.78	7.8	12.72	11.24	9.69	1.59e-05
393587	'lrfn1'	mb21d2b+++zgc:63670	mRNA	1.05982	1.96e-09	5.06	4.02	4.75	9.84	9.31	11.14	3.87e-11
100009661	'brd1b'	zgc:158610	mRNA	-0.300677	0.00357586	12.24	11.54	12.07	9.99	10.13	10.2	0.000334
100034367	'utrn'		mRNA	-0.242458	0.0255429	5.68	5.42	5.09	4.64	4.84	4.85	0.00355251
100034386	'si:dkeyp-27e10.3'		mRNA	0.315138	0.00631454	9.45	10.21	12.04	14.41	13.96	12.98	0.000661
100034394	'vps50'	ccdc132+++si:ch211-128d6.1+++si:ch211-287b5.1+++si:ch211-77k19.1	mRNA	0.32608	0.0302409	10.23	9.58	10.44	10.73	13.44	12.82	0.00437829
100034485	'syngap1a'	si:dkeyp-24a7.8	mRNA	0.59967	8.38e-16	23.11	21.4	23.39	37.96	33.41	34.26	7.12e-18
100034488	'pimr80'	si:ch211-214c11.6	mRNA	-0.774984	0.0279778	2.34	1.9	2.32	1.65	1.18	1.26	0.00398729
100034498	'pag1'	si:ch211-203l9.1	mRNA	0.432283	2.09e-07	17.04	15.45	16.35	23.1	22.41	23.64	5.69e-09
100034518	'kiaa1549lb'	si:dkey-177f24.1	mRNA	0.596163	3.5e-10	8.03	7.28	7.68	12.59	11.92	11.98	6.27e-12
792085	'ndrg1a'	cb775+++ndrg1+++ndrg1a-1+++ndrg1a-2+++wu:fb60h02+++zgc:63944	mRNA	1.16913	6.62e-15	5.06	5.3	5.95	14.36	11.71	12.43	6.21e-17
100034540	'cacng7a'	si:dkey-21p19.1	mRNA	0.489305	0.00132884	7	6.64	6.84	10.45	10.23	9.44	0.000102
100034563	'si:rp71-36a1.3'		mRNA	0.827316	0.0111712	0.84	0.8	0.77	1.59	1.51	1.36	0.00130889
100034584	'neto2b'	si:dkey-30c15.3	mRNA	0.783983	0.0316035	1.03	1.32	1.66	2.21	2.2	2.42	0.00462795
100034626	'si:dkey-19f23.1'		mRNA	-0.792394	2.54e-09	11.84	9.23	10.39	5.27	6.43	7.36	5.07e-11
100330259	'dusp8b'		mRNA	1.00677	1.47e-09	5.03	4.98	5.62	12	10.71	10.22	2.87e-11
100005540	'bbx'		mRNA	-1.00222	7.31e-07	5.02	5.86	7.01	2.45	2.71	3.62	2.23e-08
100036547	'scospondin'		mRNA	0.717552	0.00468041	0.35	0.3	0.3	0.57	0.56	0.49	0.00046
100037316	'ulk3'	zgc:162196	mRNA	-0.672005	0.00105697	12.69	10.19	12.27	7.7	8.92	6.5	7.89e-05
100037321	'zgc:162255'		mRNA	0.467205	0.0165859	5.48	4.89	5.6	7.81	7.98	7.37	0.00209419
572044	'nocta'	ccrn4la+++im:7147903	mRNA	-1.00418	6.67e-05	4.95	5.13	4.91	2.15	2.94	2.81	3.36e-06
100037342	'LOC100037342'	acadsb	mRNA	-0.305312	0.031664	21.46	22.32	23.08	16.83	20.39	19.49	0.00463809
100037351	'zgc:162989'		mRNA	-0.302271	0.00439951	75.09	80.65	79.64	65.31	69.05	65.69	0.000425
100037355	'dtx4b'	dtx4+++zgc:163052	mRNA	0.474934	0.0329937	2.49	2.45	2.35	3.75	3.72	3.12	0.00488489
100037367	'leng8'	zgc:158262	mRNA	0.295234	1.11e-06	75.03	76.18	75.2	102.43	101.17	91.49	3.51e-08
100037369	'atp5if1a'	IF(1) A+++IF1 A+++atpif1+++atpif1a+++zgc:162207	mRNA	-0.550776	2.94e-09	395.68	404.13	457.92	321.59	265.62	315.84	5.93e-11
100037383	'atp1b4'		mRNA	-0.143865	0.0391741	188.21	197.04	178.34	169.75	181.9	182.39	0.00605968
100037387	'parvg'	zgc:162304	mRNA	-0.750962	0.018315	4.59	5.09	4.43	3.13	2.71	2.93	0.00237028
100038780	'ggact.3'	GGACT+++GGACT B+++GGACT C+++zgc:162208	mRNA	0.751584	0.0437261	2.77	1.95	1.91	4.44	3.15	4.1	0.00696357
554221	'pthlha'	pthlh+++pthrp+++si:ch211-286m4.5	mRNA	-3.34435	8.05e-15	4.92	3.31	5.13	0.33	0.58	0.71	7.65e-17
100038799	'mink1'	msn3+++si:ch211-147a23.2+++zgc:162163	mRNA	0.188278	0.00729001	20.61	19.64	19.55	23.9	24.18	22.72	0.000781
100049705	'lama2'		mRNA	0.945496	0.00198093	0.46	0.32	0.43	0.75	0.91	0.79	0.000168
100073344	'sugp1'	zgc:165601	mRNA	-0.291421	0.0061628	45.62	39.07	50.21	39.15	35.04	37.07	0.00064
100536895	'si:ch211-181d7.3'	Gene26712+++Gene26713	mRNA	-1.42962	1.85e-26	4.76	5.32	4.76	1.83	2.08	1.86	7.12e-29
100101643	'zgc:158376'		mRNA	-0.41658	0.000149	27.88	23.12	25.66	20.92	17.96	21.33	8.41e-06
100535325	'rgs7b'	si:ch1073-333p16.1	mRNA	1.03369	2.51e-08	4.72	5.33	6.68	13.26	11.35	11.31	5.91e-10
100126028	'fam177a1'	im:7162964+++zgc:171690	mRNA	-0.30086	0.00075	51.41	53.56	49.64	41.88	44.09	45.45	5.3e-05
100126029	'lurap1'	zgc:171930	mRNA	0.61221	0.0111389	5.28	4.52	4.47	7.68	8.22	6.96	0.00130331
573653	'hbbe1.3'	be1c+++hbbe1c+++si:ch211-5k11.12	mRNA	-2.11077	0.00178708	4.58	5.09	6.58	0.95	1.85	1.31	0.000148
100126805	'adam22'	zgc:173905	mRNA	0.339854	0.000354	14.52	13.51	13.69	20.2	18.33	16.74	2.23e-05
30429	'mylpfa'	cb46+++mlc2f+++mylz2+++sb:cb46	mRNA	3.28647	1.29e-122	4.53	5.25	4.78	47.47	51.92	49.08	3.66e-126
100136851	'ch25hl2'	ch25hd+++zgc:175201	mRNA	0.640438	0.0137674	4.95	5.56	4.69	7.89	8.28	8.59	0.00167264
100136855	'ubp1'	si:ch211-207c15.3	mRNA	-0.345384	8.78e-07	25.92	25.12	23.57	20.35	20.51	20.99	2.72e-08
553408	'smtlb'	slb	mRNA	-3.92987	8.78e-07	4.43	3.75	3.88	0.41	0.27	0.14	2.72e-08
100136862	'march7'	axot+++zgc:175122	mRNA	0.377474	4.27e-05	19.24	17.46	18.14	24.38	24.73	25.57	2.01e-06
100136872	'rbm15b'	zgc:175165	mRNA	-0.344544	0.000901	21.59	19.7	21.62	16.81	16.89	18.25	6.56e-05
100137105	'zgc:174710'		mRNA	-0.366756	0.0273974	36.38	30.66	33.62	23.55	30.25	28.15	0.00388464
492525	'tekt1'	zgc:101797	mRNA	-1.00105	0.0181773	4.24	4.21	3.28	2.74	1.01	2.37	0.00234804
100137118	'luzp2'	si:ch211-243k12.1+++si:dkey-239j7.1+++si:dkeyp-86e4.1	mRNA	0.226225	0.00039	96.69	96.56	105.65	130.07	122.46	133.01	2.49e-05
100137124	'dgkh'	si:ch211-93a19.1	mRNA	0.254864	0.000231	14.93	14.97	14.24	18.6	19.09	17.24	1.38e-05
557375	'csdc2b'		mRNA	1.1403	3.78e-21	4.21	4.21	5	10.89	10.98	9.13	1.94e-23
100141333	'znf1014'	zgc:171570	mRNA	0.417855	0.0387212	4.21	3.86	4.32	5.19	6.59	6.82	0.0059677
100141346	'itga8'	zgc:172265	mRNA	0.641216	0.02998	0.76	1.02	0.82	1.23	1.43	1.57	0.00433446
101882317	'LOC101882317'		mRNA	-1.14306	0.00904028	4.2	3.14	4.36	1.61	2.07	1.89	0.00101426
100141363	'zgc:174650'		mRNA	0.930187	0.045293	1.96	1.25	2.05	3.12	3.7	3.53	0.00729186
100141364	'dyrk3'	dyrk2+++zgc:172180	mRNA	0.524808	0.00801307	5.68	5.46	6.87	9.99	8.62	8.58	0.000879
100003572	'tnnt3b'	b44+++cb44+++sb:cb44	mRNA	3.00502	3.62e-57	4.14	3.51	3.74	29.88	32.32	31.84	4.97e-60
100144397	'flrt1b'	sc:d0318	mRNA	0.75904	1.28e-06	3.29	3.2	3.05	5.92	5.15	5.83	4.11e-08
100144405	'si:ch211-180f4.1'	sc:d0413	mRNA	0.523615	1.67e-09	11.57	12.91	11.64	17.92	18.28	18.09	3.28e-11
100144409	'amigo1'	si:ch211-199o1.9+++si:ch211-77c7.1	mRNA	0.320987	0.026315	10.49	10.89	10.75	13.51	13.67	14.86	0.00368755
100145909	'srsf3b'	sfrs3+++sfrs3b+++wu:fb44e08	mRNA	-0.579031	4.15e-10	97.67	97.56	82	61.21	65.12	69.82	7.55e-12
100148025	'umad1'	si:dkey-119m17.2	mRNA	0.555663	0.0209714	2.99	3	3.01	4.82	6.67	5.47	0.00279206
100148041	'tnk2a'	si:dkey-150o13.3	mRNA	0.253121	0.0381873	8.62	8.69	9.13	10.36	12.12	10.86	0.0058669
751638	'cox5b2'	mg:cb01c08+++zgc:153978+++zgc:173509	mRNA	1.20755	0.00353337	4.12	7.62	7.09	13.63	14.09	17.75	0.000329
100148504	'med11'		mRNA	-0.572732	0.00871848	27	28.03	24.54	17.62	22.1	16.38	0.00097
100148543	'zdhhc17'	hip14+++si:ch211-81a6.1	mRNA	0.488153	0.00623944	5.93	6.38	6.43	9.01	9.69	8.82	0.000651
100148744	'itpk1b'	si:dkey-7i8.1	mRNA	0.563977	1.54e-05	13.38	13.31	15.6	20.39	22.89	22.31	6.37e-07
791526	'prl'	zgc:110500	mRNA	-6.33623	1.01e-07	4.12	3.62	3.53	0	0.07	0.08	2.63e-09
100148818	'si:ch73-55i23.1'	zmp:0000001078	mRNA	0.89764	9.41e-10	6.95	6.16	5.52	11.73	12.07	12.67	1.8e-11
100148861	'znf1032'	zgc:174649	mRNA	0.532474	0.0091191	2.47	2.5	2.36	3.63	3.9	3.53	0.00102402
100148864	'fhdc1'	si:ch211-62k15.3	mRNA	0.3713	0.0426088	2.28	3.05	2.44	3.26	3.86	3.37	0.00674946
100148873	'si:dkey-191g9.5'		mRNA	0.410461	0.00158566	6.65	7.3	7.08	10.11	9.93	9.21	0.000127
103911478	'LOC103911478'		mRNA	1.02899	2.14e-18	4.02	3.95	3.83	7.97	8.98	8.26	1.45e-20
567877	'syt2a'	si:ch211-236j4.1	mRNA	-1.27733	2.55e-05	3.94	3.34	4.49	1.71	1.35	2.04	1.14e-06
30762	'mhc2dab'	DAB+++DAB1+++dab1*01+++dab101+++dab2*01+++dab201+++dab3*01+++dab301+++dab4*01+++dab4*02+++dab401+++dab402+++mhc2deb+++si:dkeyp-2h4.1+++zgc:110349+++zgc:152682	mRNA	1.43759	9.91e-06	3.88	3.77	5.48	12.7	10.79	13.99	3.9e-07
100151416	'cdkn1a'	cip1+++p21+++si:ch1073-48m5.2+++waf1	mRNA	-1.30782	3.43e-05	3.85	2.74	2.94	1.45	1.4	1.17	1.57e-06
100148976	'adcy8'	si:ch211-220f13.4	mRNA	-0.489427	4.01e-08	31.49	33.49	33.92	22.78	24.22	26.8	9.69e-10
100149029	'pdzrn3a'	pdzrn3+++si:dkey-31e3.5	mRNA	0.881076	0.0099669	0.67	0.54	0.89	1.35	1.34	1.37	0.00113918
100149099	'trim65'	trim35-17	mRNA	0.877137	0.0335137	0.99	1.36	1.35	2.62	2.08	2.4	0.00498085
559222	'acvr1bb'	sb:eu632+++si:zfos-824d4.1	mRNA	1.11233	2.72e-07	3.83	2.56	4.72	8.66	8.92	7.76	7.61e-09
100149130	'ptprb'	R-PTP-beta	mRNA	0.339196	0.0124221	4.57	3.92	4.25	5.65	5.82	5.4	0.0014871
100329818	'LOC100329818'		mRNA	-3.16261	1.66e-12	3.8	3.54	5.11	0.54	0.29	0.46	2.11e-14
100149182	'mrpl58'	ict1+++si:ch1073-357b18.5	mRNA	-0.486447	0.0497847	24.51	24.19	24.1	16.86	18.13	19.59	0.00822633
100149254	'brpf3a'	brpf3	mRNA	0.240268	0.0210692	10.37	10.82	10.65	12.96	12.32	14.06	0.00280907
100149324	'proca1'		mRNA	-0.304591	0.0058627	19.62	19.01	19.22	16.16	15.86	17.05	0.000605
562838	'rac1b'	zgc:136799	mRNA	1.06351	6.24e-05	3.79	4.32	2.89	8.48	7.67	7.7	3.12e-06
794087	'plaat1l'	zgc:194264+++zgc:194275	mRNA	-1.23453	0.0484127	3.76	1.98	2.81	1.18	1.34	1.42	0.00796634
100149482	'LOC100149482'		mRNA	-0.882482	9.19e-11	4.4	3.88	5.21	2.65	2.83	2.18	1.54e-12
100149497	'rapgefl1'	si:ch73-34i6.2	mRNA	0.672644	1.22e-12	11.16	11.23	10.88	18.77	18.52	18.21	1.52e-14
100149554	'LOC100149554'		mRNA	0.572485	0.032398	1.79	2.07	2.38	3.18	3.24	3.3	0.00477836
100149643	'LOC100149643'		mRNA	0.563269	0.00441394	1.49	1.95	1.73	2.53	2.53	2.73	0.000427
100149667	'rbm33a'	im:7155121+++si:ch211-150e22.2+++si:ch211-150e22.4+++si:ch211-150e22.5+++wu:fc79e12	mRNA	-0.256282	0.00117562	18.99	20.56	21.31	19.9	18.53	17.46	8.9e-05
565231	'si:dkey-63j12.4'		mRNA	-1.40485	0.0120297	3.75	3.02	1.82	0.61	1.41	1.23	0.00143234
100149794	'akt3b'	akt3	mRNA	0.336548	0.00750162	17.52	16.86	15.45	23.23	21.68	20.94	0.000809
100149834	'cdk12'	si:ch73-79d13.1+++wu:fa01h10	mRNA	-0.253594	0.00526273	25.07	23.48	27.85	23.66	21.27	22.23	0.000529
100149838	'pycr1b'	zgc:110655	mRNA	-0.417387	0.000928	32.2	27.98	30.02	26.43	22.36	25.41	6.79e-05
100149876	'crebrf'	gb:bc142922	mRNA	0.788719	0.0434505	0.75	0.96	0.91	1.93	1.49	1.33	0.00690212
100149925	'eif2ak4'	GCN2	mRNA	-0.29345	0.0255258	7.97	8.12	8.41	6.6	7.39	6.96	0.00354805
100149940	'si:ch211-209l18.4'		mRNA	0.448336	0.0285147	5.49	5.33	4.99	8.03	7.55	7	0.00408917
100334029	'si:ch73-236c18.5'		mRNA	-8.46788	8.68e-11	3.73	2.96	3.33	0	0.04	0	1.44e-12
100150007	'si:dkey-166c18.1'	cdk18	mRNA	0.58241	0.00149478	5.03	5.09	5.6	8.85	8.82	6.98	0.000118
570276	'plvapb'	fb11a07+++plvap+++vsg1+++wu:fb11a07+++zgc:113451+++zgc:136228	mRNA	-1.05594	0.00161308	3.72	2.48	3.98	1.84	1.44	1.88	0.00013
678538	'crp4'	CRP+++zgc:136586	mRNA	-1.47903	0.00068	3.64	3.1	2.8	1.06	1.5	1.03	4.73e-05
100150090	'sphk2'	si:dkey-40m6.13	mRNA	0.385681	0.00567372	4.48	4.83	4.74	6.13	6.78	6.3	0.00058
100149700	'LOC100149700'		mRNA	1.49586	1.89e-06	3.35	3.35	3.35	9.29	9.2	9.59	6.24e-08
100150267	'asxl2'		mRNA	0.616348	0.000649	2.36	2.58	2.57	3.79	4.14	4.12	4.48e-05
100150269	'hecw2a'	si:dkey-191g15.6	mRNA	0.381193	0.00389577	4.01	3.77	3.96	5.9	5.12	4.97	0.000369
100150304	'gucy1b1'	gucy1b3+++sGC+++sgc1b1+++si:ch73-34b5.3	mRNA	0.435224	0.00152092	12.06	11.12	10.41	16.02	16.02	15.5	0.000121
100150316	'pcsk9'		mRNA	0.704459	0.0169548	1.86	1.66	1.88	3.02	2.99	3.24	0.00215243
797618	'si:ch211-261n11.8'		mRNA	-1.01691	0.00774648	3.3	3.82	2.77	1.64	1.96	1.5	0.000842
100150452	'si:ch211-117c9.5'		mRNA	-0.315793	0.000611	29.5	31.56	28.29	24.79	26.02	24.26	4.17e-05
100150472	'slc6a11b'	slc6a11	mRNA	0.268399	0.00498755	38.07	33.49	37.64	44.4	46.49	47.04	0.000496
100150500	'si:ch211-66e2.5'		mRNA	0.262583	0.0203158	40.61	35.08	37.06	46.03	48.19	47.65	0.00268178
100150568	'rnf11b'	zgc:114095	mRNA	0.404724	0.0101615	12.71	11.59	11.11	16.56	16.93	15.62	0.00116471
100150704	'gabra2a'	gabra2+++si:dkey-52k1.6	mRNA	0.603544	0.0277729	2.09	2.41	2.14	3.32	3.54	3.7	0.00395174
100150814	'ksr1a'	si:dkey-174l22.2	mRNA	0.514934	5.11e-05	6.21	5.66	6.23	9.68	8.43	9.11	2.48e-06
100150924	'polg'		mRNA	-0.653208	5.75e-06	7.94	6.67	7.53	5.28	5.13	4.33	2.1e-07
404627	'six1b'	six1+++zgc:77345	mRNA	-1.21793	0.00381451	3.29	3.91	4.39	1.23	1.54	2.48	0.00036
100151149	'syngap1b'	si:dkey-246f6.1	mRNA	-0.183867	0.00181401	50.65	50.63	49.25	47.38	46.61	45.07	0.00015
100151215	'pde7a'	cb1053+++cb564+++pde7al+++wu:fk53d11+++wu:fk94g02	mRNA	-0.197725	0.032398	31.61	33.01	30.99	27.82	28.43	30.36	0.00477826
100151220	'map1aa'	im:7151905	mRNA	-0.16874	0.0118243	63.66	67.15	71.05	62.18	62.05	63.91	0.00140167
100151255	'itgav'	zgc:136222	mRNA	0.446591	8.11e-06	9.96	9.52	8.91	13.64	13.43	13.43	3.11e-07
100151287	'steap2'		mRNA	0.70266	0.000186	5.97	6.27	6.54	10.29	10.58	11.12	1.08e-05
100151347	'hmgn6'	fb06f03+++fb55f05+++si:dkeyp-86f7.3+++wu:fb55f05	mRNA	-0.211956	0.000529	632.85	677.58	704.48	605.57	606.38	611.59	3.55e-05
100151358	'gsap'	pion+++si:ch211-276e22.1+++si:ch211-87p6.1	mRNA	-0.742267	0.0239632	2.38	1.78	1.82	1.01	1.33	1.41	0.00328339
101883087	'LOC101883087'		mRNA	1.11142	2.24e-05	3.28	3.09	2.92	7.57	6.47	6.99	9.8e-07
336380	'si:dkey-242g16.2'	fb08h07+++wu:fb08b08+++wu:fb08h07	mRNA	-1.05322	0.0109521	3.26	3.28	1.85	1.25	1.78	1.19	0.0012757
100151589	'si:dkey-183j2.10'		mRNA	0.308144	6.85e-06	146.43	163.81	141.16	187.55	194.39	203.1	2.57e-07
100151606	'tstd2'		mRNA	-0.435671	0.00937319	11.52	11.42	11.63	8.89	8.38	9.52	0.00105843
100151626	'tatdn1'	zgc:92362	mRNA	-0.607141	0.00799975	18.62	20.13	19.17	14.26	13.22	12.36	0.000876
100151758	'slain1b'	zgc:175146	mRNA	-0.33101	0.0124178	14.71	13.89	11.87	11.15	10.92	11.6	0.00148608
568032	'rbp2a'	CRBP+++CRBPII+++rbp2+++wu:fb69e02	mRNA	5.14043	2.47e-69	3.21	4.47	2.05	115.45	113.08	126.15	2.29e-72
100170781	'abcd3b'	si:dkey-61d19.3	mRNA	0.511393	0.0305774	5.27	5.39	3.88	6.78	8.1	6.76	0.00443443
100170782	'chst6'	im:7157221+++zgc:194879	mRNA	-0.904576	0.000198	1.63	1.61	1.51	0.87	0.82	0.96	1.16e-05
100170805	'xpr1a'	si:dkey-6n6.7	mRNA	0.475639	1.46e-10	36.6	36.22	37.6	54	55.07	51.77	2.47e-12
794486	'krt4'	cb59+++etID20321.6+++krt8+++wu:fa91a11+++wu:fd19e09+++wu:fl23c09+++zf-K8	mRNA	2.65095	3.95e-92	3.18	3.59	3.7	21.71	23.41	23.69	2.23e-95
100170821	'rap1gap2b'	zgc:175145	mRNA	0.522871	0.00572799	5.07	4.81	6.23	8.59	8.1	7.6	0.000588
100170822	'zgc:173693'		mRNA	0.449519	0.00800934	7.71	10.45	12.87	14.01	13.36	16.4	0.000878
100170824	'pard6ga'	zgc:194441	mRNA	0.821864	0.00544241	2.23	3.19	2.91	5.42	4.78	5.18	0.000552
110439320	'LOC110439320'		mRNA	-1.97808	0.00137402	3.17	3.58	4.14	0.59	1.32	1.08	0.000107
100174951	'mt2'	MT-2+++mt+++mt1+++wu:fc77e11+++wu:fj10c11	mRNA	-0.451336	0.0106549	62.22	64.61	57.56	43.82	52.66	45	0.00122838
100189616	'znf831'	zgc:195317	mRNA	0.541336	0.000238	3.99	4.7	4.74	6.58	6.29	6.69	1.42e-05
100192212	'naa30'	zgc:194204	mRNA	-0.226513	0.0425951	16.33	15.67	14.07	13.64	13.68	13.89	0.00674386
100216485	'pmchl'	Pmch1+++fj37c10+++wu:fj37c10	mRNA	-0.447957	0.00221836	86.06	84.58	80.96	64.05	64.55	65.19	0.000191
100270729	'si:ch211-142k18.1'		mRNA	0.993258	0.0200579	1.43	1.84	2.76	4.04	3.36	5.25	0.0026372
100270734	'sgsm1a'	sgsm1+++si:rp71-1c23.1	mRNA	0.285881	0.0241391	3.35	3.75	3.41	4.54	4.55	4.29	0.00330847
100307085	'vma21'	si:ch73-26o5.1	mRNA	-0.322925	0.00665999	62.2	66.26	54.06	52.94	51.57	48.17	0.000703
100307104	'caly'	si:dkeyp-80c12.9	mRNA	0.299296	0.00347904	31.66	37.1	32.35	44.11	41.74	44.34	0.000323
100317326	'ranbp2'	nup358+++si:ch1073-55a19.2	mRNA	-0.315931	4.73e-06	17	16.34	17.52	14.39	13.94	14.47	1.7e-07
100317933	'ensab'	si:dkey-30o16.6	mRNA	0.881716	0.000404	12.51	8.64	13.37	20.34	21.76	25.08	2.6e-05
100318116	'si:ch73-281i18.4'		mRNA	-0.658029	7.69e-06	42.69	35.42	39.11	21.02	25.64	27.08	2.93e-07
100318736	'wnk1a'	im:7165255	mRNA	-0.277825	9.47e-08	82.28	80.37	84.07	68.43	68.79	67.93	2.45e-09
100318936	'rasa3'	si:ch211-129c2.7	mRNA	-0.263061	0.0226844	17.07	18.29	17.54	16.71	14.78	14.64	0.00308558
100319138	'ipo13'		mRNA	0.23243	0.0051954	16.51	16.32	15.24	20.03	18.64	20.44	0.000521
100319240	'serp2'	si:ch211-161h23.3	mRNA	-0.738774	9.03e-07	44.01	46.59	42.57	27.78	27.69	28.18	2.81e-08
100319849	'magi1a'	si:ch1073-268b21.1	mRNA	-0.467987	8.94e-14	71.44	65.68	75.35	55.35	52.46	54.45	9.54e-16
445037	'hbba2'	fj42e02+++si:ch211-5k11.13+++si:xx-by187g17.6+++wu:fj42e02+++zgc:113872+++zgc:92880	mRNA	2.83671	1.63e-20	3.07	3.11	4.09	30.13	23.63	23.44	8.91e-23
100322195	'tmem87b'		mRNA	0.4106	0.0203841	3.55	2.76	2.79	4.21	4.14	4.32	0.00269491
100329124	'ifngr1l'	crfb13+++ifngr1+++ifngr1ll+++si:ch211-165e15.2	mRNA	0.639849	0.0451826	3.79	2.57	4.22	5.5	6.58	5.28	0.00726859
30345	'hoxc4a'	hoxc4+++z-96+++zgc:110513	mRNA	1.10735	7.04e-06	3.05	4.54	3.87	9.84	7.4	8.2	2.65e-07
100329287	'znf1136'	si:dkey-285e18.8	mRNA	0.537247	0.00846493	6.14	6.84	8.93	10.18	11.19	11.91	0.000936
100329330	'rgl3b'		mRNA	-0.912168	2.43e-11	13.58	12.16	12.74	6.25	7.35	7.85	3.65e-13
100332446	'LOC100332446'		mRNA	1.02709	0.00157086	3.01	3	3.59	6.04	6.62	7.82	0.000125
100329380	'usp15'		mRNA	-0.387534	0.000513	14.92	13.51	13.94	10.68	11.44	11.82	3.43e-05
100329402	'dnajc11'		mRNA	0.521844	0.00183708	5.54	4.85	4.55	7.05	7.65	7.77	0.000153
100329491	'si:zfos-932h1.3'	si: zfos-932h1.3	mRNA	-0.488617	1.68e-05	16.16	13.71	15.26	11	10.6	11.52	7.09e-07
100329494	'tubgcp6'		mRNA	-0.272791	0.0010034	19.71	18.27	19.05	16.59	16.24	16.62	7.45e-05
100329656	'lamtor1'		mRNA	0.895843	0.00181706	6.9	8.91	9.07	16.34	15.82	16.34	0.000151
100329702	'ulk2'	im:7164951	mRNA	-0.44564	2.46e-11	26.82	26.56	28.34	20.88	20.97	21	3.71e-13
100329719	'slc9a3r1b'		mRNA	0.521402	0.0477735	3.8	4.11	4.2	5.87	5.77	6.55	0.00783027
100329779	'rock1'		mRNA	0.254518	0.0216418	9.34	8.64	9.8	11.81	11.57	11.41	0.00291013
110438457	'LOC110438457'		mRNA	-1.11568	0.0299279	2.9	2.5	3.21	1.38	1.26	1.53	0.00432088
353362	'anxa4'	ANXIV+++anx4	mRNA	1.0085	0.00145285	2.87	3.59	2.62	7.51	4.79	6.75	0.000114
100329844	'LOC100329844'		mRNA	0.597204	0.0442587	5.15	4.2	4.52	8.46	6.18	7.38	0.00706987
100329847	'caap1'		mRNA	-0.584366	2.72e-11	104.72	95.97	103.39	69.59	66.16	77.07	4.13e-13
100329883	'fyco1b'		mRNA	0.595101	0.0239459	1.2	1.77	1.6	2.42	2.2	2.56	0.00328005
100330048	'brinp3b'	brinp3	mRNA	-0.314082	0.0297999	12.02	13.93	14.41	10.57	10.38	11.97	0.00430119
100330160	'nampt1'	nampta	mRNA	0.351856	0.00211079	18.01	16.27	18.8	24.33	23.72	23	0.00018
100330171	'si:dkey-112a7.4'	cb118+++sb:cb118	mRNA	-0.484162	2.36e-05	44.41	44.61	43.76	34.78	28.76	37.21	1.04e-06
566809	'prss12'	si:ch211-152j23.2	mRNA	1.00915	1.06e-08	2.83	2.8	2.63	5.66	5.38	5.83	2.31e-10
100330276	'tars3'	si:zfos-508h5.3+++tarsl2	mRNA	0.36215	0.00225051	21.85	19.81	20.98	28.99	26.92	28.52	0.000195
799958	'ttll2'	si:ch211-220i15.2	mRNA	-1.21871	0.000829	2.83	2.46	2.39	0.91	1.28	1.3	5.93e-05
100330479	'ccni2'		mRNA	-0.894448	8.27e-05	2.2	2.73	2.06	1.23	1.29	1.4	4.28e-06
100330495	'clmn'	si:ch211-196p2.2	mRNA	0.823687	6.91e-18	5.6	6.15	5.84	10.63	11.21	10.73	4.83e-20
100330519	'si:ch73-281i18.3'		mRNA	0.867456	0.0122018	2.78	2.82	2.04	5.1	5.18	4.8	0.00145629
564555	'mtss1lb'	mtss1b+++mtss1l	mRNA	-1.07725	6.42e-06	2.81	2.46	3.6	1.25	1.45	1.68	2.39e-07
100330579	'pimr62'	si:dkey-43a14.5	mRNA	0.629724	7.58e-05	4.13	4.03	3.58	5.45	6.51	6.28	3.89e-06
100330629	'ptprd'		mRNA	-0.267454	0.0002	248.93	233.84	271.96	232.39	209.88	217.73	1.17e-05
100330644	'LOC100330644'		mRNA	-0.359901	0.000397	22.58	20.06	24.86	19.95	17.29	17.89	2.55e-05
100330645	'hnrnpul1l'	fb52b04+++wu:fb52b04	mRNA	-0.268155	0.000658	151.99	140.69	169.94	141.37	129.88	131.36	4.55e-05
100330782	'tmem79b'		mRNA	-0.626141	0.013012	4.36	4.13	5.42	3.61	3.09	2.74	0.00156508
100330789	'si:cabz01113374.3'	pdpr	mRNA	0.370761	0.000111	19.89	16.06	18.37	24.96	24.66	24.03	6.08e-06
100330824	'gal3st3'		mRNA	0.9297	0.00376457	1.16	0.92	1.31	2.17	2.22	2.41	0.000355
100330864	'LOC100330864'		mRNA	-0.796962	6.01e-10	16.71	17.09	16.25	9.27	11.8	9.14	1.11e-11
100330881	'zgc:171572'	bicd2	mRNA	-0.244553	0.00430748	28.65	30.08	24.94	24.14	25.6	24.13	0.000415
100330925	'sntg1'		mRNA	0.669811	0.0345846	1.49	1.38	1.86	2.39	2.67	2.85	0.00518755
100330943	'atp8a2'		mRNA	0.182435	0.0174686	31.27	31.2	31.42	37.1	36.02	37.33	0.0022339
100331190	'LOC100331190'		mRNA	0.252889	0.0366798	15.98	15.82	14.39	18.93	19.26	19.41	0.00557003
100331262	'ppp1r9bb'	si:ch73-333h14.1	mRNA	0.35246	0.00224465	17.08	15.56	19.53	24.75	21.09	24.02	0.000194
100331302	'ctxn3'		mRNA	0.497404	0.00626177	15.37	13.82	16.49	19.44	23.3	24.96	0.000655
100331355	'hecw2b'	hecw2	mRNA	0.357301	0.00432872	4.37	4.48	5.13	6.32	6.08	6.39	0.000418
100331387	'prkar2b'		mRNA	0.293924	0.0178947	16.12	14.2	15.28	20.13	18.79	19.7	0.00230457
100331471	'gpr63'	si:ch73-67g20.2	mRNA	-0.759389	1.13e-16	27.6	27.01	26.29	16.85	16.45	16.75	8.8e-19
100331587	'clpb'	si:ch1073-119b3.1	mRNA	0.852997	5.55e-13	12.47	12.75	15.85	27.29	24.21	26.34	6.64e-15
100331601	'peli3'		mRNA	-0.444688	1.7e-07	47.39	44.58	48.32	36.4	34.74	36.93	4.55e-09
100331639	'LOC100331639'		mRNA	-0.356647	0.00478964	22.1	21.28	22.04	18.4	16.9	18.25	0.000472
100331649	'dgki'		mRNA	-0.176173	0.0249468	47.98	42.41	43.73	41	41.6	41.72	0.00344942
100331714	'fut8b'	fut8	mRNA	0.620628	0.000248	4.53	5.04	5.16	8.26	7.38	8.08	1.49e-05
100331775	'ube2o'		mRNA	-0.300019	0.00072	15.41	14.75	14.59	12.68	13.38	11.98	5.06e-05
100331798	'si:ch1073-429i10.3'		mRNA	-0.134339	0.0341278	339.68	331.52	311.64	315.54	319.53	301.59	0.00510386
100331841	'gpr17'	si:ch73-194h10.4	mRNA	0.993342	6.54e-15	3.42	3.53	3.23	7.26	6.97	6.96	6.11e-17
100331916	'dnm3b'		mRNA	0.26878	0.00432457	151.8	121.78	155.69	182.51	176.55	183.34	0.000417
100331938	'LOC100331938'		mRNA	0.564147	0.0118258	2.53	2.14	2.42	4.12	3.48	3.39	0.00140233
100331958	'ttc28'	fb80d02+++wu:fb80d02	mRNA	-0.177881	0.0403879	18.28	17.87	19.85	17.41	16.56	17.89	0.00630623
447942	'cox6a2'	zgc:103594	mRNA	1.37232	0.0222534	2.79	2.56	3.74	9.26	7.9	7.68	0.00301437
100332050	'lrrk1'		mRNA	0.614254	0.0383217	0.77	0.65	0.89	1.37	1.3	1.05	0.00589509
100332095	'LOC100332095'		mRNA	-0.202035	0.0328721	17.66	16.85	18.21	16.26	14.95	16.74	0.00486424
100332110	'dner'		mRNA	0.374366	0.0119281	10.44	9.65	11.79	14.72	14.1	14.55	0.00141686
100332162	'fndc4b'		mRNA	-0.223777	0.032296	39.04	38.63	37.41	31.98	35.62	35.61	0.00475418
100332205	'gnb4a'		mRNA	0.38104	0.0228331	9.56	8.1	9.07	11.74	13.55	11.21	0.00311008
100332048	'csrnp3'		mRNA	-1.50515	7.75e-08	2.74	3.24	3.05	1.05	1.11	1.17	1.98e-09
100536730	'LOC100536730'		mRNA	-1.1144	0.0397222	2.73	3.07	4.52	1.06	1.79	2.14	0.0061798
554861	'actr2b'	actr2+++zgc:110550	mRNA	1.04781	0.000902	2.65	2.5	2.67	6.61	5.71	4.66	6.56e-05
100332559	'c2cd2'		mRNA	0.354067	0.00770114	3.49	3.61	3.58	4.78	4.79	4.66	0.000837
30095	'ckma'	CK-M+++cb51+++ckm+++mck+++wu:fa28d05	mRNA	2.72731	2.67e-32	2.64	1.42	1.52	12.52	12.91	13.59	7.24e-35
100332627	'epb41l4b'	si:dkey-218i12.1	mRNA	0.488933	0.000958	5.64	6.17	6.14	9.11	9	8.26	7.06e-05
100332682	'bod1l1'		mRNA	-0.382137	0.000177	29.17	22.89	29.62	22.67	20.14	22.85	1.02e-05
100332721	'LOC100332721'	neo1	mRNA	-0.266787	0.00354846	17.87	15.64	17.99	14.76	15.26	14.89	0.000331
100142651	'zgc:174275'		mRNA	-1.32968	0.000452	2.61	2.73	2.73	1.27	1.27	0.84	2.94e-05
100332784	'si:ch73-12o23.1'		mRNA	0.446939	0.000128	6.82	6.87	5.91	9.07	9.56	9.09	7.11e-06
100332814	'dclk2b'	si:ch73-290k24.1	mRNA	0.541478	0.0140104	10.45	8.76	9.86	17.41	13.9	13.1	0.00170669
100332846	'acsl2'		mRNA	0.778255	1.16e-07	8.84	6.45	8.05	13.72	14.42	13.94	3.04e-09
100332862	'tshz2'		mRNA	0.264985	0.00164208	24.63	25.61	27.95	32.39	30.93	33.07	0.000133
110439948	'LOC110439948'		mRNA	-1.2186	6.88e-05	2.61	3.02	2.97	1.29	1.16	1.43	3.48e-06
100333031	'si:ch73-120g24.5'		mRNA	-0.385142	0.0392013	9.04	9.99	10.85	7.56	7.76	8.54	0.00607181
100333059	'si:ch211-39i22.1'	vcx	mRNA	0.656937	2.98e-05	4.73	4.17	4.28	7.68	7.41	6.7	1.34e-06
100333071	'LOC100333071'		mRNA	0.756565	0.00219992	8.52	9.32	9.85	14.36	15.39	19.37	0.000189
100333215	'dst'	bpag1+++fc38a05+++wu:fc38a05	mRNA	-0.220476	0.00162358	18.44	17.52	20.09	17.19	16.27	16.91	0.000131
100333227	'LOC100333227'		mRNA	0.485716	0.0174796	3.99	3.41	3.15	4.79	5.23	5.47	0.00223601
100333229	'pclaf'	kiaa0101+++si:zfos-332c3.1	mRNA	-0.661417	0.000975	25.82	19.23	20.3	15.36	13.24	15.4	7.19e-05
100333241	'LOC100333241'		mRNA	-0.316051	1.23e-05	37.8	37.02	36.37	33.07	29.42	31.05	4.96e-07
100333310	'kdm5a'		mRNA	-0.47739	8.91e-08	25.57	20.47	23.88	17.68	16.98	17.98	2.3e-09
100333321	'prodha'	fc02a12+++im:7136007+++si:ch73-209e20.3+++wu:fc02a12	mRNA	0.949685	1.02e-07	3.69	3.79	2.84	7.21	7.59	6	2.65e-09
100333352	'pcdhb'	ZPCR3+++pcr3	mRNA	0.475983	0.0256015	5.28	4.34	5.12	7.61	6.67	7.22	0.00356531
100333424	'serf2'		mRNA	-0.321641	5.82e-05	125.26	124.92	134.53	105.73	101.46	115.62	2.87e-06
100333558	'kif3c'		mRNA	0.358836	0.0010554	13.22	13.53	15.55	18.31	19.63	18.93	7.88e-05
100333587	'si:dkey-238f9.1'		mRNA	-0.341021	0.00286058	31.86	30.78	30.07	24.95	26.27	25.45	0.000258
100333605	'kif26bb'	si:dkeyp-8f4.3	mRNA	0.741002	1.02e-06	2.22	1.94	2.18	3.92	3.5	3.7	3.21e-08
100333673	'tmem163b'	si:ch73-125n14.1	mRNA	0.69759	0.000319	7.15	7.57	5.78	12.8	10.93	10.99	1.99e-05
108183877	'LOC108183877'		mRNA	1.19844	3.93e-10	2.6	2.88	2.67	5.7	7.43	6.44	7.11e-12
100333765	'tars2'		mRNA	-0.229127	0.00995154	39.54	39.19	39.64	34.6	34.51	36.68	0.00113662
100333835	'LOC100333835'		mRNA	-0.399547	2.59e-08	33.86	34.36	35.89	28.02	27.23	27.42	6.1e-10
100333845	'brcc3'		mRNA	-0.397926	0.00386844	12.19	12.83	10.44	8.96	9.37	9.81	0.000366
100333889	'si:ch73-209e20.5'		mRNA	0.929768	0.000672	1.55	1.45	1.79	3.07	2.89	3.69	4.67e-05
100333903	'adamtsl4'		mRNA	0.418741	0.0446436	3	2.56	2.84	4.29	3.54	3.96	0.00715662
100333916	'wu:fj49a02'	fj49a02	mRNA	-0.481028	1.59e-07	66.17	55.62	61.72	50.03	39.9	47.79	4.24e-09
100333944	'psmg4'		mRNA	-0.424993	0.00480115	67.32	71.43	66.23	54.47	51.53	54.22	0.000473
100333948	'mapk8ip1b'		mRNA	0.285353	0.00902921	22.9	22.01	24.21	30.27	26.65	31.39	0.00101229
100462964	'selenol'	sell	mRNA	-2.23981	3.13e-05	2.58	2.53	2.24	0.27	1	0.35	1.42e-06
100333987	'man2a2'		mRNA	0.329315	0.0446436	4.2	3.95	4.26	5.23	5.82	5.29	0.00715661
406844	'krt15'	wu:fa91c06+++wu:fa95d04+++zgc:55334	mRNA	1.27583	0.000112	2.57	1.3	1.8	5.08	4.22	5.2	6.15e-06
796865	'gamt'	zgc:123136	mRNA	3.12353	1.13e-31	2.56	2.99	3.68	26.51	28.21	29.82	3.19e-34
100334085	'LOC100334085'		mRNA	-0.366638	0.000484	27.79	23.48	25.85	19.88	22.09	20.73	3.19e-05
108192092	'LOC108192092'		mRNA	-1.06147	0.000521	2.49	3.54	2.92	1.69	1.13	1.71	3.49e-05
100334158	'LOC100334158'		mRNA	0.428476	0.028937	4.56	4.57	5.14	7.11	6.71	6.31	0.00415792
100334203	'si:ch73-278m9.1'	ccdc107	mRNA	0.593864	0.0204179	5.18	6.01	6.96	10.53	7.87	10.34	0.00270021
101884552	'LOC101884552'		mRNA	-1.01342	0.0419436	2.45	1.81	2.55	1.53	0.82	1.2	0.00660848
100334276	'plcl2'		mRNA	0.602261	0.000442	2.63	3.18	3.32	5	4.62	4.88	2.87e-05
100334297	'LOC100334297'		mRNA	0.332467	0.0207412	5.87	5.72	6.74	9.16	7.63	7.86	0.0027547
794913	'si:dkey-205h23.2'	celf6	mRNA	1.02653	0.000216	2.39	2.91	3.33	6.21	6.43	5.76	1.28e-05
100334375	'brinp1'		mRNA	0.499086	6.42e-06	10.26	9.69	10.52	16.13	15.22	14.01	2.39e-07
100334453	'kcnc1b'		mRNA	0.358168	0.00191524	12.25	11.52	12.82	16.9	17.02	14.85	0.000161
335654	'camk1ga'	camk1g+++wu:fk53c02+++zgc:73127	mRNA	-1.80487	4.81e-05	2.35	2.11	2.44	0.92	0.48	0.68	2.32e-06
100334602	'si:ch211-108c17.2'		mRNA	-0.331285	0.01243	12.28	11.18	11	9.22	9.34	9.82	0.00148905
100334605	'fig4a'	fig4	mRNA	-0.461903	0.000347	19.93	19.35	21.57	14.61	15.79	15.92	2.18e-05
100334628	'cep120'		mRNA	-0.44624	1.49e-05	17.08	15.98	18.18	12.85	12.91	13.67	6.17e-07
100334661	'gga3b'	si:ch73-157i16.3	mRNA	0.575579	0.013032	2.4	2.67	2.61	4.36	3.88	3.73	0.00156801
555401	'aoc1'	abp1+++si:ch211-286c5.2+++zgc:154101	mRNA	1.05626	4.96e-07	2.35	2.91	2.84	5.53	5.2	6.89	1.45e-08
100334870	'rap1gds1'		mRNA	0.977008	0.000139	3.24	3.03	3.53	7.53	6.15	6.57	7.78e-06
565000	'exosc3'	im:7140537+++zgc:112345	mRNA	1.42416	0.00136207	2.29	1.69	2.09	7.43	5.28	4.31	0.000106
110438318	'LOC110438318'		mRNA	-4.06563	4.71e-22	2.26	2.79	2.02	0.18	0.09	0.17	2.25e-24
560359	'si:dkeyp-74b6.2'		mRNA	1.46077	5.25e-14	2.26	3.19	2.43	7.46	7.36	7.78	5.46e-16
100536698	'LOC100536698'		mRNA	1.15506	0.00159643	2.25	1.84	2.84	4.53	5.67	5.77	0.000129
100498671	'ccdc88ab'		mRNA	-0.328854	0.00138874	38.6	31.23	39.18	31.24	27.49	32.24	0.000109
100499203	'ptprea'		mRNA	0.473685	0.000661	3.56	4.34	3.53	5.17	5.74	5.61	4.59e-05
562183	'cadm1b'	sc:d0664	mRNA	1.0002	0.00238472	2.25	3.38	3.06	6.51	6.29	5.32	0.000208
100526688	'ptprda'		mRNA	-0.291435	8.68e-11	352.89	345.15	339.04	294.91	303	289.25	1.43e-12
100526811	'si:dkey-106l3.6'		mRNA	-0.274865	1.14e-06	124.44	131.46	129.06	111.84	111.17	110.15	3.62e-08
393862	'zgc:77752'		mRNA	-1.27529	0.00319218	2.24	1.86	1.26	0.77	0.85	0.66	0.000293
100534657	'npas4b'	si:dkey-17e16.11	mRNA	-0.547212	1.34e-06	12.22	12.92	12.54	9.09	8.88	9.02	4.3e-08
100534664	'si:ch211-153f2.3'		mRNA	-0.639504	0.00176592	5.22	4.67	5.47	3.31	3.71	3.33	0.000145
100534720	'isg20'		mRNA	-0.461513	0.00129732	20.14	23.25	22.43	15.16	17.36	17.53	9.98e-05
100534733	'LOC100534733'		mRNA	-0.603012	0.0334299	3.73	3.04	3.2	2.66	2.04	2.22	0.00496705
100534755	'LOC100534755'		mRNA	0.454706	0.00112854	8.89	8.8	7.9	12.55	12.34	11.81	8.5e-05
100534771	'LOC100534771'		mRNA	-0.389226	8.2e-08	182.48	207.04	181.28	145.32	152.11	159.01	2.1e-09
100534782	'si:ch211-284e13.6'		mRNA	-0.649004	9.12e-12	40.05	37.62	43.55	26.81	24.92	29.2	1.29e-13
100534851	'LOC100534851'		mRNA	-0.675263	0.0375141	1.7	1.85	1.72	0.88	1.16	1.45	0.00573769
100534919	'peli1a'		mRNA	0.968632	0.0078363	0.69	0.51	0.47	0.85	1.16	1.44	0.000854
100534922	'tmem240b'	si:zfos-1324h11.2	mRNA	-0.647799	0.000118	12.47	13.06	11.51	7.95	8.8	8.04	6.48e-06
100534969	'nacad'		mRNA	0.23749	0.0010274	32.98	34.57	36.91	41.76	42.47	44.76	7.65e-05
100535070	'LOC100535070'		mRNA	-0.358186	0.00362109	34.21	33.19	35.31	30.04	26.66	32.01	0.000339
100535105	'LOC100535105'		mRNA	0.360189	2.94e-07	34.54	34.41	33.17	43.71	44.71	48.84	8.3e-09
100535115	'LOC100535115'		mRNA	-0.435662	0.0114662	4.4	4.71	4.38	3.02	3.44	3.94	0.00135134
100535133	'LOC100535133'		mRNA	0.828641	1.81e-07	3.45	3.64	3.61	6.88	6.61	6.39	4.86e-09
100535309	'vgf'		mRNA	-0.241363	0.0222466	36.7	39.7	45.82	39.16	33.85	35.32	0.00301131
497166	'hbaa2'	si:ch211-5k11.6+++si:xx-187g17.5+++si:xx-by187g17.5+++zgc:112086	mRNA	2.39928	2.26e-10	2.21	3.17	4.18	16.38	19.47	17.15	3.97e-12
108181592	'LOC108181592'		mRNA	1.4543	3.78e-05	2.18	1.46	2	5.87	5.49	4.91	1.75e-06
100535350	'lrrc4bb'	lrrc4b+++si:ch1073-78f13.2	mRNA	0.184232	0.0174686	30.13	29.56	29.49	35.74	33.81	36.56	0.00223367
100535378	'si:ch73-269m14.2'		mRNA	0.318198	0.00572281	14.72	12.68	14.3	18.65	16.82	19.05	0.000586
100535385	'LOC100535385'		mRNA	0.72524	0.000304	2.23	2.83	2.28	3.88	4.46	4.33	1.88e-05
100535386	'mapkbp1'	si:dkey-89f23.3	mRNA	0.524682	3.09e-11	10.9	11.04	11.82	17.27	16.82	16.78	4.73e-13
100535414	'c25h12orf75'		mRNA	-0.48289	0.000852	41.51	41.32	45.34	33.57	28.5	34.2	6.13e-05
100535417	'LOC100535417'		mRNA	-0.319562	0.00882836	43.16	49.89	45.84	36.08	39.93	40.58	0.000986
100535454	'LOC100535454'	gtf3c1	mRNA	-0.510851	0.000239	16.14	15.3	14.91	11.31	10.92	11.86	1.44e-05
100535646	'si:ch211-213a13.1'		mRNA	0.538806	8.13e-07	13.4	13.14	12.05	20.52	19.44	18.11	2.49e-08
405850	'foxg1b'	zgc:85969	mRNA	-1.68195	0.000918	2.15	1.44	1.15	0.61	0.35	0.59	6.72e-05
100535720	'lsm3'		mRNA	-0.368399	0.0229866	78.53	93.67	74.66	57.42	73.61	69.34	0.00313378
100535763	'tmem265'	si:ch73-271e23.6	mRNA	-0.583164	0.00455413	6.92	6.99	7.18	4.81	5.4	4.39	0.000445
100535764	'ago4'	eif2c4+++fd14f04+++wu:fd14f04	mRNA	0.217218	0.0188982	30.51	30.47	33.45	38.99	37.61	38.43	0.00246103
100535807	'prkg1l'		mRNA	-0.41897	0.0285691	6.83	6.35	6.16	4.34	5.42	5.44	0.00410044
569499	'adcy1b'		mRNA	1.08818	1.18e-06	2.15	1.96	2.24	4.54	4.82	4.8	3.75e-08
100535877	'slc25a28'	mfrn2+++wu:fc48b02+++wu:fc66h02+++zgc:64212	mRNA	-0.266574	0.00410624	24.94	25.74	22.86	21.54	20.8	21.63	0.000392
100535903	'si:ch211-261n11.7'		mRNA	-0.934592	0.00502095	6.08	10.06	7.18	4.93	4.27	3.52	0.0005
100535921	'fbrs'		mRNA	-0.243697	0.00135542	30.41	32.2	31.52	29.54	27.29	26.3	0.000105
100536055	'hivep2b'		mRNA	0.449013	5.84e-05	4.48	4.3	4.46	6.65	6.37	5.92	2.88e-06
100536073	'tbc1d24'	im:7158380+++si:ch73-171a6.3	mRNA	0.26882	0.00176653	14.67	15.12	13.34	17.55	17.86	18.97	0.000146
100536140	'poldip3'		mRNA	-0.270985	0.0117128	33.57	34.63	34.08	29.94	28.55	30.3	0.00138559
447879	'nmrk2'	itgb1bp3+++zgc:103408	mRNA	1.17639	0.00259084	2.14	2.89	1.21	4.76	3.85	6.21	0.000229
100536189	'abtb1'	si:ch73-272m14.1	mRNA	0.568558	0.00123921	3.33	3.53	3.16	5.61	5.29	4.62	9.49e-05
100536422	'LOC100536422'		mRNA	0.662434	0.0460424	1.14	1.2	1.32	2.39	1.83	1.79	0.00744313
100536441	'LOC100536441'		mRNA	-0.909204	0.00120498	3.95	2.86	3.96	2.08	1.56	2.41	9.16e-05
101882367	'LOC101882367'		mRNA	-1.76277	0.00835547	2.11	3.73	2.85	0.98	1.15	0.77	0.000922
100148963	'tmem158'		mRNA	1.02575	0.00232009	2.03	2.28	2.08	4.25	5.62	3.71	0.000202
100536575	'LOC100536575'		mRNA	-0.88876	0.000992	5.19	5.31	5.62	3.12	2.91	3.13	7.36e-05
100536647	'LOC100536647'		mRNA	-0.520202	8.32e-09	90.08	83.55	96.07	73.74	63.51	59.84	1.79e-10
100536668	'frrs1l'		mRNA	0.590911	0.00261759	12.97	12.64	10.63	20.95	19.27	16.89	0.000232
100334012	'LOC100334012'		mRNA	1.25189	1.45e-08	2.03	2.23	1.79	5.78	4.91	4.35	3.25e-10
794752	'ckmb'	ckm3+++wu:fb55e09+++zgc:64204+++zgc:92070	mRNA	3.17759	3.73e-32	1.99	0.96	1.23	13.53	13.77	9.58	1.03e-34
317743	'gapdh'	bb02e05+++cb609+++gapd+++mg:bb02e05+++wu:fb33a10+++wu:ft80f05	mRNA	4.26244	1.3e-95	1.94	2.52	1.46	37.5	41.8	38.32	5.76e-99
101883594	'LOC101883594'		mRNA	-2.84894	5.67e-12	1.92	2.19	1.83	0.37	0.25	0.26	7.7e-14
100536734	'unc80'		mRNA	-0.722255	6.56e-10	4.2	4.23	4.76	2.65	2.99	2.47	1.22e-11
337731	'pvalb4'	hm:zehn1044+++ns:zf-a206+++zehn1044+++zgc:91947	mRNA	3.24426	9.17e-15	1.91	0.99	2.12	14.75	17.84	18.17	8.82e-17
100536764	'trim110'	si:ch211-10e2.3	mRNA	-0.754366	0.000908	4.21	4.73	4.55	2.96	2.44	2.66	6.61e-05
100536777	'LOC100536777'		mRNA	0.822442	1.38e-05	2.86	2.61	2.55	4.49	5.37	4.97	5.67e-07
100536790	'LOC100536790'		mRNA	-0.682756	0.0140295	3.27	2.82	3.71	1.99	2.18	2.26	0.00171115
100536800	'LOC100536800'		mRNA	0.802091	0.0140146	2.13	1.31	1.18	2.71	2.74	2.94	0.00170834
494033	'tfap2c'	fb48g05+++fb49c04+++wu:fb48g05+++wu:fb49c04+++zgc:92088	mRNA	1.53532	2.34e-17	1.91	1.59	1.09	4.87	4.65	4.34	1.71e-19
100536838	'zbtb47b'	si:dkey-276i5.4+++zbtb47	mRNA	0.728786	3.1e-09	2.95	2.65	2.46	4.81	4.2	4.98	6.25e-11
100536880	'znf654'	fb71b03+++si:dkeyp-8h3.5+++wu:fb71b03	mRNA	0.248639	0.0280006	7.63	7.38	7.35	9.79	8.75	9.28	0.00399281
550321	'asb4'	zgc:110244	mRNA	-1.04426	0.0411912	1.89	2.03	1.83	0.75	0.91	1.31	0.00645164
100536906	'sez6b'	sez6	mRNA	0.600582	6.02e-07	6.16	6.23	6.28	10.44	10.47	9.87	1.8e-08
100536942	'baalcb'	fj44e12+++si:ch211-101l18.9+++wu:fj44e12	mRNA	-0.387859	0.0046049	20.14	20.94	19.09	15.53	16.37	16.22	0.000451
100536963	'kcnip4'		mRNA	0.570807	0.018635	3.65	4.62	3.11	5.74	6.26	5.63	0.00241983
100034522	'mthfd1l'	fk48e08+++si:dkey-25e12.5+++si:dkey-25e12.6+++wu:fk48e08	mRNA	-1.18205	2.18e-07	1.84	2.45	1.84	0.95	0.99	0.89	5.98e-09
100537002	'arhgap19'	si:ch73-389o21.2	mRNA	-0.496953	0.00666861	5.41	5.41	5.39	4.15	3.86	4.02	0.000704
100537080	'zbtb7c'		mRNA	0.481463	0.0413941	1.3	1.38	1.19	1.76	1.79	2.11	0.00649178
100537227	'rskrb'	sgk494b+++si:ch73-304l4.3	mRNA	0.719016	0.0290388	2.04	2.44	1.79	3.73	2.79	3.77	0.00417842
100537238	'trak1b'		mRNA	-0.41325	8.07e-12	123.7	119	131.11	99.24	94.26	100.58	1.14e-13
108183671	'LOC108183671'		mRNA	-1.16977	0.00161953	1.84	1.88	1.43	0.66	0.89	0.85	0.000131
100537352	'si:cabz01021430.2'		mRNA	0.883204	0.00265446	3.33	3.68	3.2	6.99	7.29	5.9	0.000236
100537363	'LOC100537363'	kcnq2	mRNA	-0.70603	0.0484066	0.85	1.06	1.21	0.69	0.81	0.5	0.00796143
100537383	'tmem179'		mRNA	0.45526	0.00680208	12.32	10.86	10.13	13.71	16.6	17.55	0.000723
100537384	'LOC100537384'		mRNA	-0.258938	0.0107591	9.04	9.83	9.53	8.47	7.96	8.41	0.00124712
100537438	'si:ch73-364h19.2'		mRNA	0.635903	1.47e-06	17.35	18.86	23.78	34.58	30.96	32.18	4.77e-08
100537442	'elmod3'	si:ch73-322g6.2	mRNA	0.750939	0.0185062	1.53	1.61	1.31	2.57	2.59	2.66	0.00239951
100537473	'si:ch211-261d7.3'		mRNA	-0.193981	0.0365664	33.44	32.85	33.97	30.94	29.12	31.73	0.00554691
100537523	'slc25a13'		mRNA	0.909391	0.0416008	1.16	0.88	0.72	1.67	2.1	1.66	0.00654606
100537580	'si:dkey-117m1.4'		mRNA	0.672557	4.74e-07	6.51	6.81	8.38	12.31	12.03	11.94	1.38e-08
100537584	'LOC100537584'		mRNA	0.988613	0.014399	1.13	1.32	1.32	2.67	2.6	2.5	0.00176814
100537613	'dmxl1'	fk24e08+++wu:fk24e08	mRNA	-0.484633	5.17e-05	20.75	21.51	22.27	15.3	15.55	17.49	2.52e-06
100537698	'si:cabz01066312.1'		mRNA	-0.283575	0.0105827	26.13	22.23	24.53	21.2	20.16	21.43	0.00121898
100537703	'klhl29'		mRNA	-0.216022	0.0205406	24.09	25.09	24.54	20.57	21.21	21.76	0.00272308
100537822	'rnf5'		mRNA	0.736344	0.000747	7.4	10.09	7.54	15.71	14.45	13.31	5.27e-05
100537884	'map4l'	MAP4+++si:dkey-77a20.5	mRNA	0.201888	0.000174	95.04	97.16	96.75	119.32	114.12	112.87	9.98e-06
100537920	'fam163ba'	fam163b+++si:dkey-180g13.1	mRNA	0.622345	1.16e-09	10.01	9.47	9.69	16.28	15.68	15.07	2.24e-11
100538001	'gpr75'		mRNA	-0.43572	2.35e-08	56.45	54.65	60.93	46.68	45.78	40.78	5.45e-10
100538112	'si:ch211-235f1.3'		mRNA	-0.709526	0.0173128	1.01	1.1	1.46	0.75	0.83	0.66	0.00220698
100538121	'LOC100538121'		mRNA	0.49611	0.0458067	1.89	1.92	1.92	2.94	2.73	2.81	0.00739307
100538182	'si:dkey-183c6.8'	zmp:0000000799	mRNA	0.621901	2.86e-07	8.93	7.43	7.72	13.33	13.64	11.86	8.03e-09
321035	'pabpc4'	cb12+++sb:cb12	mRNA	1.08802	5.03e-05	1.84	1.45	1.69	3.55	3.87	3.57	2.44e-06
100538217	'nlrc3l'	si:zfos-2269b6.1	mRNA	0.559879	0.0463864	2.12	2.07	2.07	3.4	3.28	2.98	0.00753593
100538267	'kcnj10a'		mRNA	0.572946	0.0396283	1.79	1.76	1.94	3.28	2.51	2.77	0.00616038
100538309	'si:dkey-166d12.2'		mRNA	0.609549	0.00029	4.91	4.06	4.97	8.16	6.56	7.58	1.78e-05
100538339	'dio3a'		mRNA	-0.741034	0.00108235	12.71	10.82	12.91	8.18	6.64	8.09	8.11e-05
100136860	'fam131a'	zgc:172298	mRNA	1.04179	0.00113458	1.83	2.02	2.31	4.04	4.86	3.42	8.56e-05
100885784	'amer1'	fam123b+++wtx	mRNA	-0.228199	0.0224427	14.7	15.24	13.2	13.37	12.81	12.33	0.0030442
100887821	'rhbdl1'		mRNA	0.361905	0.0107471	5.73	5.99	5.76	8.04	8.15	7.4	0.00124529
101055497	'rnf167'		mRNA	0.413227	0.0338627	5.27	6.57	6.22	8.6	8.31	8.38	0.00504779
101175706	'bsnb'		mRNA	0.241259	0.000126	36.21	38.51	38.74	49.62	45.54	45.24	6.99e-06
101180910	'trim8a'		mRNA	-0.2327	0.04361	21.65	25.26	27.27	21.09	21.64	24.01	0.00693942
101882011	'si:ch211-168d1.3'		mRNA	0.711199	0.0213441	1.48	0.91	1.37	2.15	2.51	1.82	0.00286153
101882035	'tsnare1'	si:ch211-208k15.1	mRNA	0.526593	0.0470342	5.59	3.47	5.35	8.1	6.14	7.62	0.00767106
101882042	'emilin3'		mRNA	0.742089	0.0325283	0.65	0.61	0.52	1.14	0.95	1.02	0.00480284
101882049	'LOC101882049'		mRNA	0.448736	0.0149557	3.93	4.15	4.46	5.32	6.66	5.97	0.00185207
101882057	'crybg3'		mRNA	-0.215966	0.0428278	14.15	14.41	14	12.86	12.29	13.22	0.00678935
101882063	'LOC101882063'		mRNA	0.62919	0.0284229	5.66	7.34	6.59	9.1	10.39	12.21	0.00406911
101882071	'LOC101882071'		mRNA	0.808596	0.0260929	0.46	0.54	0.57	1.08	0.84	0.95	0.00365009
101882195	'LOC101882195'	IL-1RII+++IL1R2	mRNA	-0.959858	0.00645741	1.38	1.35	1.41	0.88	0.63	0.72	0.000678
101882239	'LOC101882239'		mRNA	-0.327846	0.0039386	17.25	16.67	16.82	14.36	13.51	14.48	0.000374
101882249	'LOC101882249'		mRNA	0.590778	0.0473289	9.64	7.81	8.07	15.67	11.72	12.98	0.0077306
101882272	'LOC101882272'		mRNA	-0.310598	0.00710111	27.25	31.09	33.21	28.37	25.9	23.02	0.000759
101882292	'sipa1l2'		mRNA	-0.420841	6.19e-06	31.82	29.5	35.19	25.38	25.02	25.13	2.28e-07
101882293	'znf518b'		mRNA	0.367185	0.00410624	7.32	7.5	7.88	9.77	10.4	10.5	0.000392
103910550	'si:ch211-229l10.11'		mRNA	1.0454	0.000221	1.81	1.98	1.76	4.34	3.7	3.61	1.31e-05
101882338	'LOC101882338'		mRNA	0.469086	0.00019	5.87	6.87	5.88	8.88	9.48	8.56	1.1e-05
108183933	'LOC108183933'		mRNA	-2.53848	3.55e-10	1.8	1.72	2.12	0.44	0.28	0.3	6.38e-12
101882407	'LOC101882407'		mRNA	0.965256	7.92e-05	8.53	7.48	10.68	17.04	18.07	19.79	4.09e-06
101886291	'LOC101886291'		mRNA	-1.69729	0.046037	1.79	1.13	1.6	0.84	0.67	0.46	0.00743955
100001051	'LOC100001051'		mRNA	-1.43044	0.033919	1.78	1.08	1.23	0.57	0.66	0.26	0.00505847
101882495	'nrg3b'	si:dkey-17e6.2	mRNA	-0.220634	0.0106678	31.55	29.44	32.16	27.22	26.2	28.82	0.0012305
570956	'sgk2a'	fm82b06+++sgk2+++wu:fm82b06+++zgc:172111+++zgc:198213	mRNA	1.12093	0.000139	1.75	1.12	1.43	3.89	2.8	3.01	7.79e-06
101882587	'frmpd1b'		mRNA	0.302193	0.00223978	9.27	9.33	9.96	12.7	12.55	11.63	0.000193
101882738	'si:ch73-190f16.2'		mRNA	0.647953	0.0183517	8.06	5.69	7.67	12.45	12.11	10.78	0.00237651
101882768	'si:dkey-7f3.9'	fam189b	mRNA	0.421949	0.00115891	10.07	9	9.14	14.05	11.44	12.87	8.76e-05
101882898	'LOC101882898'		mRNA	0.818961	0.000423	2.82	3.05	2.77	4.99	4.54	6.4	2.74e-05
101882936	'reps2'		mRNA	0.575321	0.0193484	2.18	1.88	1.9	3.51	2.85	2.94	0.00252905
101882947	'hps6'		mRNA	0.565351	0.0272554	2.49	2.32	2.97	3.4	3.86	4.85	0.00385899
571897	'rab8a'	rab8+++zgc:162699	mRNA	1.20022	0.00161314	1.75	2.19	1.52	3.92	5.57	3.56	0.00013
569436	'rnh1'	im:7039360+++si:ch211-213a13.3+++wu:fd55g05	mRNA	-1.87079	6.9e-15	1.68	1.67	1.39	0.56	0.4	0.39	6.5e-17
795261	'ugt1b7'		mRNA	-1.1933	0.0203325	1.67	1.93	2.66	0.54	0.98	1.45	0.00268481
101883094	'ccsapa'	gb:ex155742	mRNA	0.524902	0.00138392	11.38	12.69	13.03	18.52	19.89	17.49	0.000108
101883127	'kiaa2026'		mRNA	0.543443	0.0142437	2.42	2.9	2.95	3.88	4.4	4.33	0.0017449
101883130	'LOC101883130'		mRNA	0.197859	0.00377409	32.38	33.9	34.86	41.75	40.18	39.68	0.000356
103910561	'znf977'	si:dkey-122c11.9	mRNA	1.00853	0.000104	1.62	1.55	2.14	4.35	3.74	3.03	5.56e-06
101883245	'LOC101883245'		mRNA	0.697228	0.00893448	3.17	3.66	4.17	7.63	5.74	5.3	0.00100023
101883316	'si:ch73-290k24.5'		mRNA	0.711459	0.000134	2.45	2.22	3.09	4.69	4.27	4.4	7.51e-06
101883391	'LOC101883391'		mRNA	-0.503092	0.0392549	6.87	6.9	7.13	4.64	5.25	5.53	0.00608169
563398	'zgc:172079'		mRNA	1.15705	0.000393	1.61	1.76	2.36	4.71	4.95	3.74	2.51e-05
101883427	'si:ch73-236j9.2'		mRNA	-0.621819	5.43e-05	14.39	13.89	13.53	9.07	9.11	10.36	2.66e-06
101883455	'slco5a1b'	Oatp5a2+++si:dkey-7l6.4+++slco5a2	mRNA	0.748216	6.02e-20	54.54	50.08	57.11	99.75	89.17	96.09	3.58e-22
101883461	'si:ch73-45o6.2'	atg2a	mRNA	0.280212	0.0110166	6.05	5.5	5.76	7.35	7.6	7.07	0.00128632
101883575	'si:ch211-161c3.5'		mRNA	0.427112	0.0257373	10.6	14.48	14.33	18.95	18.46	18.03	0.00358891
406338	'chia.2'	chioIa+++wu:fb61c11+++zgc:55941+++zgc:77889	mRNA	4.42717	4.94e-164	1.58	2.26	2.64	47.42	48.63	49.97	9.98e-168
101883622	'LOC101883622'		mRNA	0.404501	0.0349637	3.01	2.94	3.87	4.99	4.16	4.49	0.00525714
101883659	'LOC101883659'		mRNA	-0.926307	8.56e-10	13.23	14.43	14.13	7.2	9	6.89	1.63e-11
101883751	'LOC101883751'		mRNA	0.309241	0.00573775	7.56	7.01	6.92	9.11	9.62	9.14	0.00059
101883792	'LOC101883792'		mRNA	-0.502389	0.00141644	8.34	8.28	9.09	6.32	6.07	6.51	0.000111
101883800	'c19h1orf216'		mRNA	0.825989	4.3e-06	10.87	11.75	14.87	26.55	21.92	21.29	1.52e-07
101883855	'LOC101883855'		mRNA	-0.394252	0.0390759	16.45	22.25	20.56	15.37	16.74	15.04	0.00603975
101884007	'si:ch73-362m14.2'		mRNA	0.864129	1.06e-13	8.68	8.27	9.11	17.3	14.96	17.46	1.15e-15
101884073	'LOC101884073'		mRNA	-0.740914	0.000636	1.71	1.71	1.55	0.94	1.12	1.06	4.37e-05
564589	'batf'	B-ATF+++si:ch211-153j24.4	mRNA	1.09656	0.0207757	1.57	1.72	1.28	3.51	2.71	3.42	0.00276195
101884119	'si:ch211-56a11.2'	ppp1r17	mRNA	-0.602199	0.0054056	76.26	69.42	68.44	44.87	50.03	52.88	0.000546
101884125	'LOC101884125'	rgl3	mRNA	-0.851059	0.000308	6.95	5.86	7.62	4.18	3.64	4.08	1.92e-05
101884177	'LOC101884177'		mRNA	-0.99906	0.00200345	3.04	3	2.95	1.38	1.85	1.44	0.00017
101884241	'LOC101884241'		mRNA	0.567029	0.00558632	2.84	3.06	3.22	5.05	4.29	4.8	0.00057
101884250	'LOC101884250'		mRNA	-0.775948	8.8e-09	206.38	187.19	237.49	132	127.85	129.05	1.9e-10
100149980	'lrfn4b'	si:dkey-46d17.3	mRNA	-1.17491	0.00011	1.56	1.47	1.32	0.71	0.72	0.59	5.96e-06
101884293	'gpr137bb'		mRNA	0.620839	0.000914	8.22	8.23	8.23	12.24	13.82	13.72	6.67e-05
101884319	'LOC101884319'		mRNA	-0.644704	8.09e-06	40.12	40.85	49.18	29.06	30	28.33	3.1e-07
100536995	'LOC100536995'		mRNA	-6.24517	1.57e-05	1.56	2.41	1.99	0	0.07	0	6.52e-07
101884408	'usf3'	kiaa2018	mRNA	0.206845	0.0305049	8.26	8.37	8.29	10.28	10.12	9.7	0.00442145
101884459	'arhgap39'	si:ch211-281p13.1	mRNA	0.682634	1.11e-08	6.23	5.84	7.01	11.66	9.86	10.6	2.44e-10
795257	'si:dkey-222h21.5'		mRNA	1.5684	1.63e-12	1.55	1.28	1.3	4.22	4.23	4.23	2.06e-14
101884570	'LOC101884570'		mRNA	-0.83756	0.000481	7.8	5.61	5.92	4.01	3.42	3.5	3.17e-05
101884594	'LOC101884594'		mRNA	0.765968	0.0321595	2.23	1.72	3.74	4.98	4.08	4.74	0.00472919
101884666	'LOC101884666'		mRNA	0.415618	0.00234191	5.61	5.51	6.79	9.09	8.18	7.78	0.000204
101884715	'LOC101884715'		mRNA	-0.216202	0.0387931	22.67	22.75	23.9	21.89	19.1	21.53	0.00598193
101884782	'LOC101884782'		mRNA	0.832982	0.00781528	1.18	1.05	1.1	1.71	1.97	2.54	0.000851
101884909	'LOC101884909'		mRNA	0.788604	3.33e-26	16.36	16.61	16.48	30.14	29.71	29.58	1.32e-28
100332229	'h2af1al'	h2af1o	mRNA	2.17555	0.00352362	1.5	0.44	0.56	4.02	3.79	4.21	0.000328
101884937	'LOC101884937'		mRNA	0.584843	0.000283	4.05	3.69	4.62	6.4	6.59	6.43	1.73e-05
407658	'acta1b'	actc+++actc1+++cfk+++hm:zeh0631+++zeh0631	mRNA	1.66686	1.69e-05	1.49	1.05	0.97	4.15	3.01	4.56	7.15e-07
101884985	'LOC101884985'		mRNA	0.257941	0.0173279	10.91	11.35	10.69	14.03	13.84	13.33	0.0022096
101884986	'si:ch211-153l6.6'		mRNA	0.260953	0.0392013	14.91	14.37	17.37	19.61	18.21	20.37	0.00607028
101885000	'si:ch73-140j24.4'		mRNA	0.929542	2.85e-16	5.95	5.53	4.77	10.5	11.17	10.71	2.32e-18
795264	'LOC795264'		mRNA	-1.07538	0.00547895	1.49	1.77	2.51	0.89	1.38	0.39	0.000556
100334101	'LOC100334101'		mRNA	-4.64145	1.09e-13	1.48	1.56	1.55	0.11	0.06	0	1.19e-15
101885257	'rai1'		mRNA	0.571979	3.64e-12	11.51	11.85	13.06	19.45	17.66	19.61	4.78e-14
101885269	'LOC101885269'		mRNA	-0.174013	0.0461256	33.89	33.03	33.58	29.86	29.99	33.45	0.00746319
101885454	'LOC101885454'		mRNA	0.564151	0.0423603	2.55	2.14	3.05	4.32	3.37	4.35	0.00669126
101885455	'LOC101885455'		mRNA	0.855402	0.00228703	1.86	1.77	2.25	4.02	4.03	3.03	0.000198
101885509	'gprin1'		mRNA	0.655051	0.00871819	2.11	2.19	2.12	3.55	3.34	3.69	0.000969
101885552	'vegfba'	si:ch211-245d7.5	mRNA	0.882953	0.00750017	0.98	0.92	1.01	1.91	1.79	1.92	0.000808
100006444	'pimr141'	si:dkey-236a14.13	mRNA	-3.55282	0.000169	1.46	1.49	1.33	0.15	0.15	0.08	9.65e-06
101885652	'eppk1'	cb159+++wu:fb54f07	mRNA	0.685381	1.34e-05	0.73	0.72	0.77	1.25	1.27	1.21	5.46e-07
101885743	'rab26'		mRNA	0.37773	0.000716	22.87	22.6	20.39	29.76	29.46	30.35	5.02e-05
101885825	'si:zfos-1324h11.5'	c22h1orf233	mRNA	-0.614948	5.29e-11	47.94	45.14	45.32	31.27	32.8	30.6	8.47e-13
103908810	'LOC103908810'		mRNA	-1.40901	5.07e-07	1.45	1.26	1.59	0.5	0.59	0.63	1.49e-08
101885888	'wu:fb74b10'	fb74b10	mRNA	-0.485615	0.00197869	35.24	28.84	33.31	22.34	24.27	26.48	0.000167
101885892	'si:dkey-183i3.9'	c21h11orf87	mRNA	0.351818	0.0428683	11.27	12.65	10.73	16.31	14.45	15.46	0.0067975
101885898	'prr18'	im:7151139+++si:ch211-130h14.2	mRNA	-0.299283	0.00149516	57.26	54.13	59.12	50.87	44.07	50.32	0.000119
101885975	'ankrd63'		mRNA	0.656533	0.00333687	5.33	4.22	4.73	8.02	7.67	7.93	0.000308
101886002	'LOC101886002'		mRNA	-0.937825	3.47e-08	38.74	45.23	43.98	20.43	27.59	21.97	8.28e-10
101886018	'trarg1a'	si:dkey-151p21.9+++tusc5+++tusc5a	mRNA	0.533076	0.00468132	5.65	5.06	6.05	9.25	10.25	8.8	0.00046
101886064	'LOC101886064'		mRNA	-0.670404	0.00024	1.25	1.47	1.34	0.96	0.83	0.89	1.44e-05
101884367	'LOC101884367'		mRNA	-1.09115	3.18e-05	1.43	1.17	1.19	0.58	0.83	0.46	1.45e-06
101886095	'si:ch73-344o19.1'		mRNA	0.563577	0.000222	8.91	9.67	11.78	15.47	14.75	16.85	1.32e-05
101886098	'LOC101886098'		mRNA	0.938627	0.028025	1.22	0.97	1.31	2.1	2.15	2.82	0.00399742
101886167	'LOC101886167'		mRNA	0.655627	1.69e-05	6.33	7.45	6.74	12.02	11.45	11.23	7.16e-07
101886267	'cldn20'		mRNA	0.801609	1.28e-06	3.89	3.13	3.55	6.54	6.77	6.54	4.08e-08
101886286	'LOC101886286'		mRNA	-0.877319	0.00277608	3.54	3.99	3.75	2.08	1.92	2.43	0.000249
445029	'tnni2b.2'	zgc:92191	mRNA	2.84525	5.17e-11	1.42	1.65	0.94	9.16	10.04	10.78	8.2e-13
101886383	'LOC101886383'	gcc2	mRNA	-0.536822	1.66e-08	22.78	18.56	22.87	16.73	14.4	15.24	3.77e-10
101886386	'LOC101886386'		mRNA	0.615769	8.7e-06	1.07	1.16	1.3	1.82	1.78	2.07	3.37e-07
101886435	'LOC101886435'		mRNA	0.477777	0.0246027	4.7	4.28	4.52	6.61	5.08	6.65	0.00338692
101886447	'LOC101886447'		mRNA	0.363154	0.0003	14.25	14.14	13.9	19.25	19.96	17.72	1.86e-05
102725535	'trpc6b'	si:dkey-20h16.3	mRNA	1.14795	3.28e-07	1.39	1.37	1.31	2.94	2.96	3.57	9.35e-09
101886567	'rph3aa'	fc61h10+++rph3a+++wu:fc61h10	mRNA	0.641969	0.0140894	2.96	2.82	3.24	5.52	4.25	5	0.00172372
101886642	'LOC101886642'		mRNA	-0.310772	6.2e-06	22.56	23.62	21.69	19.11	19.05	19.09	2.3e-07
101886712	'LOC101886712'		mRNA	0.551865	0.000285	4.02	4.01	4.25	6.61	6.69	5.53	1.75e-05
101886739	'prrt4'		mRNA	0.536348	0.00112854	3.76	3.72	3.39	5.61	5.09	5.8	8.49e-05
101886743	'LOC101886743'		mRNA	0.708265	2.44e-09	3.68	4.15	3.57	6.56	6.4	6.49	4.87e-11
322482	'adh8a'	wu:fb62f02+++zgc:66178+++zgc:77878	mRNA	2.58837	8.37e-19	1.39	1.3	1.18	8.2	7	9.23	5.45e-21
100000058	'zmp:0000001102'		mRNA	-2.56863	0.00181602	1.38	0.82	0.65	0.31	0.1	0.12	0.000151
101886810	'plekhg1'		mRNA	0.8717	1.47e-19	6.41	6.5	7.49	12.7	13.61	12.81	9.07e-22
101886869	'si:ch211-252f13.5'		mRNA	-0.801738	0.0379288	1.25	0.85	1.34	0.6	0.87	0.59	0.00582032
100170838	'si:dkeyp-73d8.9'		mRNA	2.18021	2.21e-07	1.38	1.23	1.05	5.18	5.56	6.67	6.08e-09
101887059	'lrrn3a'	lrrn3	mRNA	0.406035	9.5e-06	18.7	20.85	17.87	27.5	25.52	26.54	3.72e-07
101887161	'tet2'	im:7136741+++si:ch211-216c6.1+++tet2l	mRNA	0.201912	0.0390657	12.55	13.45	13.34	16.96	15.21	15.18	0.00603659
101887165	'necab3'	si:dkey-221l21.1	mRNA	0.581688	1.06e-10	31.88	34.91	36.1	53.76	51.4	56.17	1.77e-12
566555	'abcc6a'		mRNA	-2.71132	1.66e-19	1.37	1.32	1.46	0.23	0.23	0.2	1.04e-21
114551	'pklr'	wu:fd15e01+++wu:fi37e08	mRNA	2.81374	9.99e-35	1.36	1.43	1.54	10.54	11.15	10.94	2.22e-37
334613	'fn1b'	cb1057+++fn1l+++fn3+++wu:fa14f11+++wu:fb03c02	mRNA	1.053	8.43e-13	1.36	1.59	1.65	3.12	3.64	3.19	1.04e-14
103908668	'LOC103908668'		mRNA	0.389588	0.000231	10.17	10.58	9.74	13.7	14.27	13.79	1.38e-05
569554	'igsf9bb'	si:dkey-188m6.1	mRNA	1.22711	1.45e-11	1.34	1.5	1.57	3.71	3.95	3.62	2.12e-13
103908785	'cep295'	gb:eb937254+++kiaa1731	mRNA	-0.482203	0.000197	9.6	8.63	9.58	7.64	6.28	6.94	1.16e-05
100007635	'caln2'	si:dkeyp-6a12.1	mRNA	1.04868	0.000392	1.33	1.36	1.93	3.47	3.22	3.52	2.5e-05
103909035	'ank3a'		mRNA	0.151865	0.0431152	36.56	35.69	38.62	43.19	41.92	39.65	0.00684362
103909155	'LOC103909155'		mRNA	-0.212823	0.0495155	38.65	41.22	31.54	32.44	34.18	33.92	0.00817784
791200	'lrrc15'	cb894+++zgc:158286	mRNA	1.038	0.00310084	1.33	1.29	1.15	2.52	3.11	2.46	0.000283
103909384	'LOC103909384'		mRNA	-0.566942	6.29e-14	41.41	38.79	37.52	28.85	27.86	26.49	6.59e-16
30255	'tfa'	cb285+++gavi+++id:ibd3238+++id:ibd3525+++sb:cb285+++trf+++wu:fb57g06+++wu:fb62h02+++wu:fb63h10+++wu:fb64h10+++zgc:112154	mRNA	3.87541	4.83e-96	1.32	1.62	1.27	19.26	22.09	23.04	1.95e-99
103909394	'si:ch73-299h12.1'	CH73-299H12.1	mRNA	0.597705	0.041937	3.79	3.08	3.35	5.46	5.63	5.17	0.00660574
100001329	'si:rp71-36a1.5'		mRNA	1.96373	1.77e-07	1.29	0.95	0.58	3.69	3.89	3.93	4.75e-09
103909792	'LOC103909792'		mRNA	-0.375711	1.5e-06	47.33	44.85	48.21	39.27	33.8	40.27	4.86e-08
558248	'adrb3a'	im:7154935+++si:ch211-215f19.1	mRNA	1.3966	7.59e-06	1.29	1.33	1.28	3.21	3.6	3.91	2.89e-07
103909890	'sgip1b'	si:dkey-24m12.3	mRNA	0.226423	0.0144173	18.41	19.41	17.94	23.93	23.37	20.71	0.00177141
103909937	'LOC103909937'		mRNA	0.990389	0.0231718	0.84	0.85	0.73	1.58	1.64	1.75	0.00316278
103909945	'LOC103909945'	nemf	mRNA	-0.686226	2.62e-06	98.31	75.07	101.71	67.57	52.4	59.94	8.94e-08
570222	'plxnb1b'		mRNA	1.05822	3.59e-11	1.28	1.3	1.62	3.05	3.28	2.87	5.54e-13
103910030	'LOC103910030'		mRNA	-0.482582	2.25e-05	30.75	30.82	30.78	21.77	23.22	24.35	9.84e-07
100150025	'si:dkey-264b2.3'		mRNA	-1.87981	6.46e-11	1.27	1.22	1.01	0.31	0.31	0.4	1.04e-12
103910274	'LOC103910274'		mRNA	-0.325744	1.39e-06	31.03	33.03	29.41	24.78	26.65	25.94	4.49e-08
103910459	'LOC103910459'		mRNA	-0.568981	0.0393964	6.01	4.5	4.44	3.27	3.62	3.77	0.00611796
569027	'smyd1b'	sth+++symd1	mRNA	-1.42515	0.0226844	1.26	1.39	1.43	0.44	0.73	0.39	0.00308616
110439432	'LOC110439432'		mRNA	-1.15584	0.0277686	1.23	1.19	1.12	0.39	0.69	0.6	0.00394963
103910566	'LOC103910566'		mRNA	-0.338155	7.53e-06	51.53	56.15	59.43	46.9	43.16	48.52	2.85e-07
110439463	'LOC110439463'		mRNA	-2.16834	0.00179084	1.23	1.48	1.46	0.48	0.37	0.18	0.000148
101882585	'si:dkey-32n7.4'		mRNA	1.1131	6.07e-06	1.21	1.29	1.15	2.83	3.04	2.33	2.23e-07
101883400	'abhd8b'	abhd8	mRNA	-1.03372	0.0422004	1.2	1.33	1.09	0.72	0.56	0.65	0.00665748
103910745	'znf1034'	si:dkey-78o7.1	mRNA	0.801233	0.0022829	2.09	1.97	2.04	4.18	3.37	3.51	0.000198
103910801	'LOC103910801'		mRNA	-0.780966	0.00922952	4.6	3.96	4.98	2.41	2.3	3.63	0.00103773
103910871	'LOC103910871'		mRNA	0.849866	1.09e-26	15.94	16.45	17.72	33.04	32.34	29.16	4.04e-29
103910886	'LOC103910886'		mRNA	0.577103	0.000226	2.37	2.59	2.76	3.99	4.11	3.95	1.34e-05
103910973	'LOC103910973'		mRNA	0.701927	0.00410493	2.59	2.01	2.78	5.08	3.9	3.6	0.000392
103911379	'si:ch73-211e3.1'		mRNA	-0.25037	0.00671062	13.14	13.87	12.8	11.26	12.02	11.74	0.00071
103911473	'LOC103911473'		mRNA	-0.376324	2.29e-06	32.15	29.24	32.44	24.22	25	26.54	7.74e-08
402841	'adh8b'		mRNA	1.9787	6.2e-06	1.19	0.47	0.85	3.17	4.63	2.67	2.29e-07
103911742	'LOC103911742'		mRNA	0.216385	0.0438354	20.7	21.57	20.72	24.92	27.45	24.22	0.00698629
103911796	'si:ch1073-456m8.1'		mRNA	-0.301003	0.00168969	28.24	29.15	26.1	24.08	23.44	23.39	0.000138
103911967	'LOC103911967'		mRNA	-0.409571	0.0267622	12.18	11.65	12.03	9.5	9.69	9.09	0.00377402
107966129	'tpx2'	cb106+++cb340+++fa12d08+++sb:cb106+++sb:cb340+++wu:fa12d08+++wu:fb09e10+++wu:fc64a03	mRNA	-0.303917	0.00249989	26.63	26.22	29.14	23.57	22.36	23.71	0.00022
110437771	'LOC110437771'		mRNA	1.03056	0.00572799	1.18	1.91	1.75	3.03	3.33	3.99	0.000588
30104	'klf1'	klfd+++zgc:194069	mRNA	1.02664	0.00146028	1.18	1.32	1.28	2.91	2.16	3.01	0.000115
108178997	'cdk13'	cdc2l5+++wu:fe16d10+++wu:fi49c05	mRNA	-0.585667	1.27e-11	26.64	21.29	23.97	17.24	15.71	17.24	1.85e-13
108179007	'wars'		mRNA	-0.688792	6.3e-05	26.85	30.61	28.48	18.18	18.11	19.67	3.16e-06
108179023	'LOC108179023'		mRNA	-0.803345	3.75e-05	46.92	52.12	52.4	32.59	32.26	26.21	1.74e-06
108179061	'LOC108179061'		mRNA	-0.265676	0.0110156	56.1	51.35	59.64	50.81	46.09	44.61	0.00128531
108179075	'coa1'	si:dkeyp-98f1.1	mRNA	-0.420106	0.0155551	34.28	44.36	37.99	33.48	27.45	31.58	0.00193826
108179105	'c6h1orf226'		mRNA	-0.632064	0.0224864	2.07	1.72	1.93	1.37	1.38	1.12	0.00305195
108182171	'LOC108182171'		mRNA	1.20364	0.00231615	1.17	0.78	0.67	2.03	2.56	1.58	0.000201
387592	'slc13a1'	sb:cb1073	mRNA	1.44849	1.17e-05	1.17	1.22	0.71	3.29	3.11	2.41	4.71e-07
108179274	'LOC108179274'		mRNA	0.490881	0.0403792	2.7	2.65	2.75	4.29	3.83	3.77	0.00629669
555724	'slc30a10'	ZnT10	mRNA	1.11867	0.00200711	1.17	0.88	1.2	2.56	2.38	2.18	0.000171
108179605	'si:ch211-261d7.6'		mRNA	0.311071	0.0181276	4.66	4.87	4.86	5.91	6.43	6.36	0.00234016
108180146	'erv'	ZFERV+++si:dkey-266f7.7+++wu:fd52b06+++wu:fi23c07+++zmp:0000000535	mRNA	0.397695	6.35e-12	144.73	144.57	152.93	208.28	211.74	190.06	8.71e-14
108180213	'znf521'		mRNA	0.397561	0.00147978	9.04	8.92	10.3	13.96	11.38	13.69	0.000117
30355	'apoa1a'	apoa+++apoa1+++cb49+++wu:fb33f01+++zgc:103718	mRNA	6.70641	1.45e-14	1.15	11.45	4.79	644.58	613.37	640.19	1.45e-16
795469	'ccl19b'	ccl19+++si:dkey-200l5.2	mRNA	1.53904	0.0210266	1.15	1.35	1.15	3.53	3.34	4.23	0.00280111
792854	'stbd1'		mRNA	1.06237	0.00967815	1.13	0.56	0.93	2.1	1.81	1.88	0.0011007
108182240	'cfap44'		mRNA	-0.541276	0.0034315	9.08	8.51	9.6	7.28	5.99	6.33	0.000318
108179225	'LOC108179225'		mRNA	-1.90893	0.0132006	1.11	1.43	1.17	0.7	0.12	0.2	0.00159151
406615	'gpd1c'	fc30a07+++gpd1+++wu:fc30a07+++zgc:63859	mRNA	1.90824	8.84e-06	1.1	0.48	1.23	3.76	2.97	4.45	3.44e-07
559196	'LOC559196'		mRNA	-1.1235	0.00110672	1.08	1.08	1.2	0.47	0.72	0.44	8.3e-05
108183619	'LOC108183619'		mRNA	0.64733	0.0112507	1.66	1.58	1.59	2.98	2.54	2.42	0.00132002
108183629	'LOC108183629'		mRNA	0.685409	0.0156776	1.2	1.4	1.4	2.1	2.51	2.11	0.00195669
110437731	'LOC110437731'		mRNA	2.44862	4.61e-05	1.05	0.7	0.75	4.61	5.78	4.02	2.21e-06
449925	'slc27a2a'	fb99g05+++im:7139614+++slc27a2+++wu:fb99g05+++zgc:112376	mRNA	1.35971	4.66e-05	1.05	0.91	1	2.23	2.63	3.1	2.23e-06
100003782	'trim2a'	trim2+++zgc:113099	mRNA	1.0084	0.00515576	1.04	0.93	0.67	1.99	1.86	1.74	0.000516
555617	'enam'	fa93e10+++si:dkey-22i16.3+++wu:fa93e10	mRNA	1.40451	0.00730382	1.04	1.6	0.94	2.11	4.62	3.13	0.000783
555340	'iqsec3b'	si:ch211-11f8.2	mRNA	-1.08515	0.00248455	1.03	1.05	1.72	0.73	0.59	0.72	0.000218
100005227	'lingo4a'	si:dkeyp-24a7.7	mRNA	1.21744	0.00128646	1.01	0.94	0.71	2.52	2.09	2.7	9.88e-05
108190121	'LOC108190121'		mRNA	0.275854	3.02e-05	38.14	39.15	38.69	49.81	47.17	50.03	1.36e-06
101883185	'LOC101883185'		mRNA	-3.64439	0.0392561	1.01	0.14	0.39	0	0.19	0	0.00608347
108190731	'LOC108190731'		mRNA	-0.311004	0.00943581	24.22	20.82	20.88	17.59	19.27	18.24	0.00106784
108190967	'LOC108190967'		mRNA	-0.46963	0.0167686	2.68	2.93	2.82	2.33	2.4	1.62	0.00212472
108191529	'LOC108191529'		mRNA	0.312535	0.0140117	4.43	3.8	3.93	5.31	5.89	4.61	0.00170742
108191561	'cdk2ap1'		mRNA	-0.446832	0.00143415	47.63	56.08	54.64	39.99	44.85	36.82	0.000113
108191765	'LOC108191765'		mRNA	0.459356	0.0290388	2.78	3.36	3.51	4.27	4.54	5.09	0.00417813
108192078	'si:ch73-233f7.3'		mRNA	0.881236	0.046037	0.86	0.95	0.68	1.69	1.61	1.44	0.0074394
108192079	'LOC108192079'		mRNA	0.559741	0.00358941	1.94	1.94	2.16	2.93	3.07	3.29	0.000336
406738	'cfl1l'	cb86+++cfl1+++sb:cb86+++wu:fb18a04+++wu:fk77b03+++zgc:56501	mRNA	1.26142	0.02211	1	0.85	1.45	2.88	2.85	2.63	0.00298781
436926	'serpinb1'	si:dkey-177p2.11+++si:dkey-177p2.12+++zgc:91981	mRNA	2.06774	2.68e-07	0.98	1.7	0.89	4.63	6.56	4.25	7.49e-09
100007591	'soul5l'	si:ch1073-110a20.4	mRNA	1.11045	0.00789751	0.97	1.24	1.06	2.74	2.66	1.95	0.000864
110437720	'wbp11'		mRNA	-0.815429	4.71e-05	87.55	67.32	79.03	44.25	40.07	55.03	2.26e-06
110437722	'LOC110437722'		mRNA	0.499351	0.0382982	5.05	5.73	6.85	7.54	9.33	9.19	0.00588858
110437724	'LOC110437724'		mRNA	0.799662	0.00276145	4.69	5.43	4.51	9.17	9.02	8.3	0.000247
110438068	'LOC110438068'		mRNA	-4.69904	0.00677979	0.97	1.02	0.44	0.09	0	0	0.00072
110437747	'LOC110437747'		mRNA	-0.69986	4.44e-05	4.78	5.38	5.16	3.14	3.48	2.78	2.11e-06
110437754	'prlh2'	C-RFa+++crfa+++si:dkey-189e1.3	mRNA	-0.741214	0.0107274	13.15	13.6	14.01	6.83	7.61	11.01	0.00124116
103909294	'LOC103909294'		mRNA	1.11409	0.0260769	0.96	0.78	0.57	1.47	1.94	1.85	0.00364681
110437773	'LOC110437773'		mRNA	-0.660488	0.000128	21.82	17.3	17.78	14.49	12.12	11.18	7.12e-06
110437775	'LOC110437775'		mRNA	-0.655769	0.00614896	19.62	19.12	22.51	14.52	12.34	13.88	0.000638
791773	'gpr39'	zgc:64187	mRNA	1.94206	1.21e-11	0.96	0.88	0.98	3.56	2.92	4.92	1.75e-13
110437857	'LOC110437857'		mRNA	0.276637	0.00677638	17.35	16.7	18.43	22.09	22.87	21.53	0.000719
100332592	'slc6a13'		mRNA	1.22951	0.0075838	0.95	0.61	0.85	2.13	2.25	1.57	0.000821
110437931	'LOC110437931'		mRNA	0.911243	0.0481078	2.23	2.09	2.22	3.99	4.39	4.53	0.00790257
108183341	'LOC108183341'		mRNA	1.16469	0.000527	0.95	0.75	0.92	1.88	2.29	1.92	3.54e-05
110438032	'LOC110438032'		mRNA	-0.619477	0.0197779	65.37	73.93	63.82	38.92	54.59	45.36	0.00259239
110438040	'LOC110438040'		mRNA	0.278852	2.27e-07	2708.23	2964.94	2629.33	3510.12	3567.09	3468.08	6.25e-09
110438046	'LOC110438046'		mRNA	-0.758714	0.00927886	1.74	1.55	1.54	1.17	0.87	0.97	0.00104504
110438047	'LOC110438047'		mRNA	-0.361794	0.0210842	6.74	6.61	7.21	5.21	6.08	5.47	0.00281506
557032	'acot15'	si:dkeyp-89c11.3+++zgc:152726	mRNA	-2.27813	0.00481082	0.94	0.82	0.66	0.19	0.24	0.1	0.000475
110438115	'LOC110438115'		mRNA	0.647805	0.00331889	12.77	9.51	12.22	20.21	17.65	19.06	0.000306
110438141	'LOC110438141'		mRNA	-0.730041	0.000898	2.3	2.11	2.14	1.48	1.31	1.35	6.53e-05
100002201	'grem2a'	si:dkey-97l21.2	mRNA	-1.5422	0.0103628	0.92	0.89	1.28	0.41	0.42	0.25	0.00118988
110438156	'LOC110438156'		mRNA	-0.479797	0.00693845	19.57	13.09	16.93	12.61	12.21	12.53	0.000739
110438288	'LOC110438288'		mRNA	0.77448	0.0018112	2.65	2.26	3.24	4.67	4.88	5.12	0.00015
110438300	'LOC110438300'		mRNA	-0.765648	0.00871848	2.46	2.69	2.48	1.56	1.2	1.92	0.00097
30536	'emx3'	emx1+++zgc:110517	mRNA	1.91382	5.71e-06	0.92	1.29	2.02	6.86	6.15	3.74	2.09e-07
110438340	'LOC110438340'		mRNA	0.866168	0.0256015	0.55	0.4	0.6	1.17	0.87	0.93	0.00356686
403075	'l3mbtl3'	si:ch211-45m15.2	mRNA	1.13664	0.0426088	0.92	0.53	0.45	1.4	1.2	1.8	0.00674834
100034638	'si:busm1-sl7.7'		mRNA	-1.77167	0.0337857	0.91	1.18	1.49	0.28	0.33	0.71	0.00503494
405833	'clic5b'	clic5+++im:6907594+++zgc:77538	mRNA	1.45814	0.0206183	0.91	0.61	0.53	1.37	2.97	1.64	0.00273504
110438534	'LOC110438534'		mRNA	0.989789	0.00028	2.84	2.9	3.77	6.3	6.77	6.57	1.71e-05
768188	'zgc:154125'		mRNA	1.37581	0.00144697	0.91	0.7	1.02	2.46	2.73	2	0.000114
110438555	'LOC110438555'		mRNA	-0.686583	3.21e-05	60.44	52.82	63.07	43.93	37.41	33.91	1.46e-06
110438632	'LOC110438632'		mRNA	0.916873	0.0171114	1.17	0.97	1.25	1.77	2.32	2.56	0.00217715
110438671	'LOC110438671'		mRNA	-0.652198	0.0284501	2.18	2.13	1.53	1.21	1.38	1.28	0.00407578
110438871	'LOC110438871'		mRNA	0.777593	3.57e-12	27.41	23.02	27.97	50.94	45.33	44.57	4.68e-14
110438894	'LOC110438894'		mRNA	0.853905	3.24e-05	2.43	2.49	2.82	5.4	4.52	4.74	1.48e-06
110438919	'LOC110438919'		mRNA	0.872936	9.94e-37	18.37	19.1	16.22	35.17	34.76	32.88	2.09e-39
110439023	'LOC110439023'		mRNA	-0.998338	0.0116046	3.31	3.17	4.37	1.68	2.03	1.99	0.00137046
110439026	'LOC110439026'		mRNA	-0.692115	0.00572799	7.78	6.51	7.18	3.61	5.47	4.89	0.000588
792268	'galk2'	fb43h07+++wu:fb43h07+++zgc:101686	mRNA	1.2978	0.00231615	0.91	0.89	0.86	2.87	2.12	1.83	0.000201
110439305	'LOC110439305'		mRNA	-0.678462	3.75e-05	42.54	39.06	37.68	28	25.79	24.41	1.74e-06
767730	'rnf183'	zgc:153310	mRNA	-1.54719	0.00158566	0.87	0.83	1.32	0.42	0.67	0.15	0.000127
797832	'scube1'	im:7427863	mRNA	1.06564	0.000109	0.87	1.25	1.15	2.63	2.49	2.03	5.92e-06
100148972	'si:ch211-15j1.1'		mRNA	1.42894	6.48e-08	0.86	1.19	1.36	3.59	3.25	2.64	1.61e-09
567640	'si:ch211-241e1.3'	fb17h02+++wu:fb17h02	mRNA	-1.34826	0.00543593	0.86	0.68	0.6	0.37	0.17	0.34	0.000551
110439489	'LOC110439489'		mRNA	-0.512512	3.62e-05	5.64	6.24	5.12	3.96	4.16	4.36	1.67e-06
569153	'LOC569153'		mRNA	-2.5584	0.0449589	0.85	0.36	0.98	0.22	0.17	0	0.00721626
110439743	'LOC110439743'		mRNA	-0.694036	0.0358598	1.73	1.85	1.88	1.24	0.9	1.39	0.00542232
797085	'LOC797085'		mRNA	-4.16111	0.0293059	0.85	0.99	0.84	0	0.14	0	0.00422041
110439938	'neto2'		mRNA	0.442406	4.04e-05	15.16	15.43	15.17	21.76	20.58	19.46	1.89e-06
497601	'tnks1bp1'	Tnk1bp1+++im:7148257	mRNA	1.59329	1.23e-11	0.84	0.74	0.91	2.87	2.75	2.27	1.78e-13
568143	'car15'	si:ch211-265m20.6	mRNA	1.57723	0.000102	0.84	0.74	1.36	3.07	4.42	3.3	5.43e-06
110439973	'LOC110439973'		mRNA	-0.850339	0.00333076	1.73	1.6	1.62	0.7	1.12	1.06	0.000307
110440084	'LOC110440084'		mRNA	0.553692	0.0140016	3.14	3.43	3.62	5.64	5.59	4.44	0.00170506
114377	'efnb1'		mRNA	0.449372	0.047656	10.9	12.42	12.31	17.07	14.92	19.01	0.00780409
114414	'neurod6a'	Zath2a+++atoh2a+++ndr1a+++neuroD6-A	mRNA	0.511267	3.31e-12	32.08	32.99	31.12	47.75	49.48	46.49	4.33e-14
114417	'mpz'	p0+++sc:d0186+++wu:fc04b11+++wu:fi30g06+++zgc:103775	mRNA	0.33513	1.09e-08	449.31	472.99	417.19	587.96	602.31	555.53	2.4e-10
114420	'rps9'	hm:zeh0819+++zgc:73129+++zgc:77664	mRNA	-0.389469	1.46e-13	1079.5	1025.27	1074.36	841.32	878.84	826.83	1.64e-15
569558	'ahsg1'	ahsg+++wu:fb63g02+++zgc:103687	mRNA	2.17036	5.41e-11	0.84	1.12	1.66	5.69	6.35	5.07	8.7e-13
108183691	'LOC108183691'		mRNA	1.32372	0.0170489	0.83	0.61	0.55	0.85	1.87	2.25	0.00216712
114426	'odc1'	CHUNP6922+++fc54f04+++fi06d08+++odc+++wu:fc54f04+++wu:fi06d08	mRNA	-0.922341	7.73e-31	48.48	45	48.92	26.37	25.76	26.63	2.34e-33
114437	'spry4'	cb511+++sprouty4+++wu:fb92b06+++zSpry4	mRNA	-0.464317	3.82e-05	12.37	12.2	11.96	9.16	9.06	9.58	1.77e-06
114445	'ube2ia'	Ubc9-2+++ube2i2+++ube2ib	mRNA	-0.274119	0.000155	118.74	125.57	114.18	102.05	101.25	106.53	8.77e-06
114462	'gng3'	[g]3+++wu:fj56b02+++zgc:92852	mRNA	-0.243798	0.000514	553.53	590.55	576.34	535.22	462.79	524.7	3.44e-05
110438146	'LOC110438146'		mRNA	-1.08136	0.00401547	0.83	0.79	0.87	0.5	0.41	0.34	0.000382
116992	'smad6a'	madh6+++smad6+++wu:fb22g05	mRNA	-0.393937	0.0130596	10.45	9.46	9.42	8.54	7.68	7.15	0.00157238
117506	'efna3b'	D160+++efna3+++ephrin-A3+++zgc:100772	mRNA	0.442821	0.0110114	7.35	9.46	8.02	12	12	11.25	0.00128431
140614	'xbp1'	cb918+++id:ibd1195+++treb5+++trebf+++wu:fb02h05+++wu:fb63f10+++xbp1a+++xbp1b	mRNA	-0.232292	0.000998	157.19	152	167.8	144.05	136.94	144.63	7.4e-05
140615	'fads2'	DRD5/D6+++Fadsd6+++wu:fb64c04+++wu:fb69e08+++zgc:112502	mRNA	0.611933	1.52e-29	129.65	130.77	125.7	200.21	206.65	211.22	4.72e-32
140618	'tfap2a'	ap2+++ap2a+++cb93+++fb83f04+++fc31a07+++wu:fb83f04+++wu:fc31a07	mRNA	-0.220019	0.000647	77.73	80.08	77.93	70.9	69.99	69.11	4.46e-05
140633	'per2'	fj43b09+++wu:fj43b09	mRNA	-0.376248	4.3e-07	29.41	26.58	30.18	23.41	22.43	23.53	1.24e-08
555481	'zgc:154142'		mRNA	1.01697	0.000511	0.82	0.83	0.57	1.51	1.64	1.54	3.41e-05
140814	'cebpb'	c/ebpb+++cb380+++fe11e05+++wu:fe11e05	mRNA	-0.493799	0.00254056	16.76	14.95	15.95	11.15	11.51	12.85	0.000224
140817	'cebpd'	c/ebpd+++wu:fa99c04+++wu:fb61h03	mRNA	-0.802285	4.37e-07	20.48	20.7	19.77	12.3	11.17	13.16	1.27e-08
142985	'gbx1'	cb619+++fj77a06+++wu:fj77a06	mRNA	0.695419	0.00836201	3.31	2.81	3.44	5.62	5.16	5.51	0.000923
142986	'ptk2ab'	fak+++fak1a+++ptk2+++ptk2.1+++ptk2a+++wu:fa18c04+++zgc:66114	mRNA	-0.265769	0.00194066	27.34	26.59	30.18	24.88	23.87	24.79	0.000164
170454	'meis2a'	fa26d08+++meis2.2+++wu:fa26d08	mRNA	-0.144424	0.0187284	171.11	170.98	159.01	156.54	152.8	159.04	0.00243361
170782	'mkrn1'	fl25h08+++wu:fl25h08+++zgc:110403	mRNA	0.231003	0.0215639	41.86	42.21	45.28	52.9	53.51	52.71	0.00289536
170784	'ube4b'	UFD2+++zgc:109766	mRNA	-0.165252	0.0309752	32.19	31.43	31.85	30.15	29.68	29.3	0.00451091
171465	'phc2a'	cb218+++edr2+++ph2+++ph2[a]+++ph2[b]+++ph2alpha+++ph2beta+++phc2	mRNA	-0.291225	0.0201181	24.35	23.4	19.64	19.52	18.28	17.01	0.00264836
171477	'rbp5'	cb465+++rbp1+++rbp1a+++wu:fb75e07+++zgc:73335	mRNA	-0.794208	8.32e-09	27.37	24.57	27.69	14.61	16.75	16.85	1.79e-10
171478	'fabp3'	H-FABP+++O-FABP+++cb889+++fabp11	mRNA	-0.19327	0.00277103	733.36	740.35	690.45	625.76	677.54	682.06	0.000248
171479	'crabp1a'	crabp1+++zgc:110497	mRNA	-0.501018	2.93e-15	410.54	393.2	393.65	282.45	295.03	310.58	2.65e-17
100006301	'si:dkey-204l11.1'	tnfrsf27	mRNA	-1.07143	0.0424668	0.81	0.41	0.73	0.17	0.43	0.41	0.00671738
192295	'ccna2'	CycA2+++cb671+++chunp6924+++wu:fi36f03	mRNA	-0.495417	6.1e-05	22.87	25.16	21.5	15.73	16.3	19.13	3.04e-06
192297	'rps5'	chunp6933+++fc74e05+++fj57h03+++wu:fc74e05+++wu:fj57h03	mRNA	-0.395049	2.2e-16	2010.08	1975.09	1978.97	1519.95	1642.09	1597.49	1.78e-18
192299	'rpl35'	CHUNP6863	mRNA	-0.334616	1.33e-06	2576.93	2831.08	3099.74	2358.61	2297.02	2435.6	4.28e-08
192300	'rps18'	chunp6895+++ke3	mRNA	-0.26626	0.00117961	1171.46	1245.16	1035.11	928.06	1039.77	1047.75	8.94e-05
192301	'rpl24'	chunp6908+++wu:fa93e03	mRNA	-0.53099	3.5e-33	2136.35	2149.64	2101.57	1513.14	1547.86	1579.57	8.21e-36
192302	'hdac1'	chunp6919+++hdac-1+++mp:zf637-2-001987+++wu:fb19h11+++wu:fi06f03+++zgc:101582+++zgc:65818	mRNA	-0.184549	0.018635	217.54	226.79	255.97	217.43	216.64	212.52	0.00241998
192307	'csnk1a1'	CHUNP6894+++ck1alpha+++sb:eu866+++wu:fb65a02+++wu:fi30h04+++wu:fj19c11+++zgc:92158	mRNA	-0.23304	0.000228	77.38	73.2	73.23	69.91	70.82	72.32	1.36e-05
192313	'actl6a'	baf53a+++chunp6900+++fb52e06+++fl26e12+++wu:fb52e06+++wu:fl26e12	mRNA	-0.326609	0.000104	52.33	52.9	49.18	42.41	43.55	42.6	5.56e-06
192316	'terfa'	CHUNP6903+++wu:fi15d05+++wu:fi22b03+++zgc:111909+++zgc:114011	mRNA	-0.3871	0.0198387	17.71	15.43	21.9	15.37	13.05	15.83	0.00260356
192318	'sf3b4'	chunp6902+++fb36a04+++wu:fb36a04	mRNA	-0.457597	1.44e-08	85.68	82.72	92.87	67.83	65.88	65.79	3.22e-10
192320	'pole2'	CHUNP6886+++wu:fb49c03+++wu:fc49h08	mRNA	-0.603511	0.049518	5.73	6.55	7.48	4.3	4.98	4.34	0.00818026
192321	'slc25a5'	CHUNP6931+++SI:bZ46J2.1+++SI:bZ46J2.3+++SI:bZ46J2.5+++SI:bZ46J2.6+++SI:bZ46J2.7+++SI:bZ46J2.9+++si:bz46j2.2+++sr:nyz040+++wu:fe06b05	mRNA	-0.232256	0.000414	1625.08	1719.22	1460.62	1375.87	1431.18	1477.78	2.67e-05
192322	'calm2b'	calm2+++cb169+++zgc:64036	mRNA	-0.227091	1.71e-05	1374.72	1397.38	1331.15	1225.96	1277.06	1170.48	7.24e-07
192323	'mcm3'	MCM3z+++cb32+++chunp6867+++wu:fa26g03	mRNA	-0.324133	0.00757527	14.43	13.94	14.84	11.71	12.76	11.68	0.00082
192326	'cct2'	CHUNP6883+++fa26a01+++fc58a11+++wu:fa26a01+++wu:fc58a11	mRNA	-0.434347	1.48e-10	213.85	201.59	211.65	153.95	167.28	165.51	2.53e-12
192327	'cct3'	chunp6930+++wu:fb13f04+++wu:fb52a02+++wu:fj48b06	mRNA	-0.157048	0.0162189	141.07	136.95	140.27	130.33	132.98	129.69	0.00203995
192329	'ppp1r10'	CHUNP6885+++fe15d12+++fk54b08+++ppp1r10l+++wu:fe15d12+++wu:fk54b08	mRNA	-0.261405	0.000199	36.49	36.8	37.79	31.17	31.83	32.95	1.17e-05
192330	'snrpc'	U1-C+++U1C+++chunp6909+++zgc:109792	mRNA	-0.397082	3.12e-06	116.5	117.64	122.25	94.13	93.04	96.72	1.08e-07
192331	'snrpd1'	CHUNP6882+++fk26a01+++snprd1+++snrnpd1+++wu:fk26a01+++zgc:86929	mRNA	-0.511305	7.8e-08	158.11	151.12	137.01	100.61	114.69	113.12	1.99e-09
192332	'smc4'	cb788+++chunp6901+++fb99b10+++smc4l1+++wu:fb99b10	mRNA	-0.373855	0.000765	16.48	14.63	14.72	13	10.83	13.22	5.42e-05
192333	'mcm7'	chunp6911+++nyz175+++sr:nyz175	mRNA	-0.396989	9.74e-05	31.87	29.72	32.33	26.75	24.23	23.76	5.18e-06
192336	'atp6v0ca'	CHUNP6904+++atp6l+++atp6v0c+++cb993+++fb57d09+++wu:fb57d09	mRNA	0.24507	1.9e-06	272.08	279.84	271.56	338.72	339.22	344.32	6.29e-08
192341	'elob'	cb162+++tceb2+++wu:fb47e08	mRNA	-0.19838	0.00657604	153.6	150.15	140.66	142.66	133.84	129.04	0.000693
195816	'lmnb1'	fc06g01+++wu:fc06g01	mRNA	-0.197966	0.0175589	43.79	42.18	40.34	39.22	38.79	37.24	0.00224971
195818	'kif11'	cb1+++chunp6874+++fa09c03+++fb23c07+++knsl1+++sb:cb1+++wu:fa09c03+++wu:fb23c07	mRNA	-0.296766	0.016704	12.06	11.68	13.02	10.35	9.98	10.82	0.00211518
195819	'rpl36a'	bbr+++rl44	mRNA	-0.579627	4.98e-23	574.36	588.87	626.31	414.75	401.28	439.83	2.25e-25
195822	'eef1g'	db03h10+++fk76a09+++mg:db03h10+++wu:fk76a09	mRNA	-0.262268	3.93e-07	673.58	686.28	646.06	561.3	603.14	587.57	1.13e-08
195823	'naca'	ik:tdsubc_2b5+++nkn+++tdsubc_2b5+++unm_t30953+++xx:tdsubc_2b5	mRNA	-0.381318	1.32e-09	1276.05	1285.44	1418.48	1083.2	996.5	1101	2.56e-11
245698	'flot2a'	fb48a04+++im:7143869+++wu:fb48a04+++zgc:55821	mRNA	-0.209156	0.0151516	38.84	41.29	38.15	37.3	34.24	35.28	0.00188317
246091	'mab21l1'		mRNA	-0.154169	0.0105007	158.07	158.4	157.49	147.89	151.53	146.65	0.00120867
246094	'gpia'	PGI+++gpi+++pgi-1+++wu:fc02c05+++zgc:86919	mRNA	0.183316	0.00227239	157.29	163.45	156.44	184.12	193.21	190.07	0.000197
101883056	'si:cabz01083838.1'		mRNA	-2.07073	0.0230783	0.79	1.06	1.11	0.35	0.33	0	0.00314814
436656	'krt97'	cb112+++sb:cb112+++sb:cb481+++wu:fa91g11+++zgc:92061	mRNA	4.43049	6.9e-92	0.79	1.98	1.63	31.44	32.58	32.82	4.35e-95
259190	'hm13'	H13+++SPP+++cb228+++wu:fc11a06+++zgc:56660+++zgc:86862	mRNA	-0.202849	0.0318426	48.14	48.62	46.91	42.17	42.99	45.18	0.0046707
259192	'oaz1a'	AZS+++oaz1	mRNA	-0.305749	1.51e-05	598.43	627.52	531.87	464.61	503.03	522.05	6.26e-07
259194	'prc1a'	cb212+++prc1+++prc1l+++zgc:55982+++zgc:86918	mRNA	-0.463226	0.000898	14.73	15.17	18.68	12.28	12.2	12.56	6.52e-05
322327	'apoa2'	cb1032+++wu:fb57h11+++zgc:193613	mRNA	5.79034	5.96e-95	0.78	3.67	2.35	118.76	126.98	138.02	2.89e-98
266599	'id2a'	cb321+++id2+++wu:fa04e03	mRNA	-0.163045	0.0434858	221.46	216.51	244.89	215.34	204.46	219.57	0.00691124
266721	'trh'	Pro-TRH+++zgc:110168	mRNA	-0.472111	4.2e-06	38.37	34.85	33.46	27.25	25.4	27.94	1.48e-07
266752	'adra2c'	zgc:194523+++zgc:194541	mRNA	0.684803	0.00049	9.39	8.01	7.25	13.8	14	13.72	3.25e-05
266794	'ccng2'	cb438+++wu:fa08f07+++wu:fk28c06+++wu:fk91a03+++zgc:77125	mRNA	0.294274	0.00554541	26	27.13	24.44	33.13	32.56	33.85	0.000564
378966	'ncf1'	cb893	mRNA	1.13268	0.0124178	0.78	0.6	0.99	1.62	1.83	2.02	0.00148576
266965	'tlx3b'	Tlx-3b+++ztlx-3b	mRNA	0.516912	0.00572799	5.38	4.92	5.97	7.97	8.43	8.02	0.000588
266985	'npm1a'	npm1+++sb:cb487	mRNA	-0.780647	1.68e-15	43.2	40.08	46.85	26.25	26.34	26.88	1.47e-17
266987	'cbsb'	cb442+++cbs+++wu:fb37g05+++wu:fm61c07+++wu:fq06c06+++zgc:113704	mRNA	-0.401966	0.000232	19.76	18.9	17.03	15.14	14.83	14.13	1.39e-05
266989	'etf1b'	eRF1+++etf1+++hm:zeh0057+++wu:fa19e07+++wu:fi31f01+++zeh0057	mRNA	-0.233014	0.000839	58.42	58.91	55.77	50.77	52.42	51	6.02e-05
266992	'cad'	cb456+++si:dkey-221h15.3+++wu:fc30c12+++wu:fc33d01+++wu:fc67g02	mRNA	-0.289167	0.00147783	10.42	10.1	10.35	8.33	8.89	9.17	0.000117
280646	'lmo1'	cb524+++etID41074.7+++lmo1b+++wu:fb76g02+++zgc:109794	mRNA	-0.364497	2.45e-08	105.52	106.12	99.17	83.02	84.83	85.19	5.72e-10
280647	'kars1'	cb530+++kars+++wu:fa16h02+++zgc:92483	mRNA	-0.245691	0.000436	70.88	70.43	71.94	60.25	63.61	64.65	2.83e-05
280648	'rdh8a'	cb501+++rdh8+++zf1.1+++zfprRDH2+++zgc:73081	mRNA	-0.706669	9.03e-07	19.51	17.2	19.54	11.08	12.22	12.86	2.81e-08
280649	'plk1'	cb525+++cb636+++ik:tdsubc_2d1+++plk+++wu:fb37g11+++wu:fb76g03+++xx:tdsubc_2d1	mRNA	-0.380392	0.0052473	14.83	17.81	15.36	12.15	13.58	12.82	0.000527
280653	'trpm7'	cb495+++tct	mRNA	-0.326357	4.1e-05	22.97	22.86	25.3	20.17	19.27	19.99	1.92e-06
282554	'drd3'		mRNA	-0.407504	0.0461376	6.89	7.08	7.6	5.12	4.95	5.69	0.00746903
282667	'sdc2'	cb440+++zgc:103676	mRNA	0.586703	0.000846	14.43	17.94	19.71	28.25	27.1	26.62	6.08e-05
282670	'f10'	fi12c10+++wu:fi12c10	mRNA	0.979299	2.21e-05	2.41	2.19	2.74	5.24	5	4.95	9.62e-07
566764	'scin'	si:ch211-134n17.3	mRNA	1.08739	0.0110888	0.78	0.86	0.56	1.44	1.79	1.66	0.0012961
100536676	'LOC100536676'		mRNA	-2.17533	0.00248661	0.77	1.03	0.99	0.22	0.35	0.15	0.000218
282678	'timm9'		mRNA	-0.490023	0.00103476	63.69	67.28	54.34	46.71	47.27	44.23	7.71e-05
286739	'msna'	cb567+++rdx+++wu:fb14b03+++zgc:85640	mRNA	-0.298361	7.14e-05	65.41	67.53	75.72	57.56	58.04	56.76	3.64e-06
286747	'mcm5'	wu:fb34a06	mRNA	-0.281688	0.0256697	16.42	15.56	16.97	14.48	13.71	14.02	0.00357741
286748	'b3gnt7'	cb543+++ssp1	mRNA	0.8547	0.0416008	1.41	1.52	0.85	2.41	2.87	1.7	0.00654529
286774	'phf5a'	chunp6910	mRNA	-0.566396	0.00759955	51.72	52.68	47.6	38.35	35.54	33.92	0.000824
286779	'atp6v1h'	chunp6890	mRNA	0.16218	0.0244045	126.6	116.48	116.62	140.09	141.08	140.06	0.00335459
286832	'lamc1'	sly	mRNA	0.368521	0.0116563	3.33	3.57	3.62	4.6	4.74	4.88	0.00137704
30038	'sox19a'	cb799+++fc66c01+++sox19+++wu:fc66c01	mRNA	-0.26093	0.00346384	47.27	47.28	45.47	38.68	39.85	43.88	0.000322
30068	'cat'	fb68a12+++wu:fb68a12	mRNA	0.388071	7.5e-08	46.02	44.1	47.43	60.13	61.57	62.53	1.9e-09
30077	'rbp4'	fb23c12+++rbp+++wu:fb23c12+++wu:fb58d04+++wu:fb72b04+++zgc:86911	mRNA	0.627372	9.05e-23	245.82	249.87	253.1	375.77	417.57	421.52	4.13e-25
30078	'nccrp1'	NCCRP-1+++wu:fa93e02+++wu:fb12f07+++zgc:122987	mRNA	0.439694	0.0157542	8.41	9.34	8.4	12.94	11.49	12.68	0.00196879
30082	'khdrbs1a'	fa18g12+++fa56c01+++fc91b01+++fj90g10+++khdrbs1+++p62+++wu:fa18g12+++wu:fa56c01+++wu:fc91b01+++wu:fj90g10+++zgc:113899	mRNA	-0.186328	0.000463	645.63	601.32	621.22	563.9	552.42	585.83	3.03e-05
30083	'nme2b.1'	NDPK-Z1+++NM23-B+++NM23-Z1+++ndpkz1+++nm23b+++nme1+++nme2+++nme2b1	mRNA	-0.280091	1.25e-07	1199.94	1151.74	1191.39	998.41	1031.98	1036.22	3.3e-09
570456	'rsad2'	si:ch211-276e8.2+++vig1+++zgc:112342	mRNA	1.18021	0.0163558	0.77	1.23	0.76	2.22	2.2	2.07	0.00206183
30086	'nme7'	NDPK-Z4+++NDPK-Z7+++NM23-Z7+++ndpkz4	mRNA	-0.444388	0.0156776	13.23	15.09	14.77	11.57	11.4	10.16	0.00195656
103910593	'LOC103910593'		mRNA	1.03475	0.0088381	0.75	1.01	0.87	2	1.76	1.92	0.000988
30096	'zic1'	opl+++wu:fj51c06+++zgc:136736	mRNA	0.206815	0.000241	187.13	200.37	192.55	233.07	233.11	234.85	1.45e-05
30100	'ube2kb'	hip2+++ube2k+++zgc:103472	mRNA	0.391127	0.00157986	22.73	23.92	26.9	32.58	35.84	32.7	0.000126
493595	'pcdh2ab9'	zCNRv9s-1+++zcnrv9	mRNA	1.18907	0.00135922	0.74	0.54	1.17	2.51	1.79	1.54	0.000106
30116	'ddx3xb'	ddx3b+++etID309900.24+++p110+++p110a+++pl10+++pl10a+++wu:fb43h11+++wu:fy72b06	mRNA	-0.433333	1.06e-16	110.39	103.02	107.86	84.81	81.14	82.98	8.19e-19
30120	'dlc'	delC	mRNA	-0.311353	0.00832989	13.15	12.52	11.91	10.18	10.79	10.73	0.000919
30125	'gdf3'	DVR-1+++VG1+++cb556+++dvr1+++zDVR-1+++zDVR1+++zgc:103542	mRNA	-0.340759	0.00937559	28.9	35.04	30.82	22.36	25.79	26.12	0.00105946
30131	'dla'	cb335+++fa04c10+++wu:fa04c10	mRNA	-0.314954	0.00226313	16.29	14.55	14.96	12.68	12.49	13.41	0.000196
30141	'dlb'	etID309872.5+++sc:d0400	mRNA	-0.422643	0.00205462	11.91	11.54	10.05	8.68	8.22	9.26	0.000175
30158	'lfng'	id:ibd2614+++id:ibd5029+++id:ibd5138+++l-fng+++wu:fc69h02+++wu:fi34c01	mRNA	-0.251882	0.00407338	32.23	33.31	31.04	29.49	28.06	27.32	0.000388
30169	'neurod1'	NDF1+++neuro-D+++neurod+++nrd	mRNA	0.323757	4.57e-09	259.25	266.89	271.47	353.53	330.78	361.34	9.42e-11
30196	'lmnb2'	fc15d06+++im:7142331+++lamin+++wu:fb94e05+++wu:fb95e12+++wu:fc15d06+++wu:fc49h03	mRNA	-0.36753	9.18e-06	19.13	19.75	18.99	15.37	16.79	14.78	3.58e-07
30206	'tle3a'	grg2+++gro2+++groucho2+++sb:eu295+++sb:eu753	mRNA	-0.321052	2.36e-05	28.27	29.27	29.81	26.35	25.31	25.54	1.04e-06
30211	'pyya'	pyy+++zgc:194161+++zgc:194175	mRNA	0.368818	0.0109289	41.97	49.11	42.81	56.27	59.6	65.21	0.00127255
30216	'hbba1'	ba1+++ba2+++ba2l+++hbb+++hbba1.2+++si:bY187G17.2+++si:dZ118J2.3+++zgc:123164+++zgc:136512	mRNA	0.730622	2.55e-32	4921.97	5185.99	5032.44	9132.18	7848.2	9383.71	6.8e-35
30218	'efna2a'	EPLG6+++LERK6+++ZfEphL3+++efna2+++elf1+++id:ibd3534+++tklelf1	mRNA	-0.512316	1.72e-07	26.95	26.94	24.84	19.72	19.6	18.44	4.6e-09
30219	'efnb2a'	efnb2+++id:ibd5072	mRNA	0.455747	0.0236398	14.12	13.63	15.13	21.78	18.52	21.43	0.00323334
30222	'ccnd1'	cb161+++cycd1+++etID37810.7+++fb52e01+++fc45c08+++fc83a12+++id:ibd1198+++wu:fb52e01+++wu:fc45c08+++wu:fc83a12	mRNA	-0.411031	1.24e-07	24.34	24.63	25.43	18.73	19.77	20.11	3.26e-09
30227	'ntn1a'	net2+++ntn2+++zgc:136732	mRNA	-0.505936	0.00278026	2.63	2.83	2.85	1.9	2.14	2.08	0.000249
559143	'zbtb12.1'	si:ch211-222e23.6	mRNA	1.14097	0.00418102	0.74	1.01	1.59	2.51	3.43	2.42	0.000401
30232	'nipsnap2'	gbas+++wu:fc08b08+++zgc:92497	mRNA	-0.285358	0.00158613	208.55	237.98	251.29	208.88	183.64	207.77	0.000127
30239	'neurog1'	NGN-1+++Zath4c+++cb260+++chunp6899+++neurod3+++ngn1+++ngr1+++zNgn1	mRNA	-0.481606	0.0319934	11.5	10.82	9.71	8.91	7.38	7.73	0.00469798
322379	'wu:fb59d01'	fb59d01+++fb59d01s+++wu:fb59d01s	mRNA	1.54175	0.0262926	0.72	0.55	0.4	1.54	1.85	1.7	0.00368334
30266	'sema3aa'	sema1a+++sema3a1+++semaZ1a	mRNA	0.526307	6.1e-08	13.02	14.87	14.58	20.81	21.32	21.88	1.51e-09
30274	'foxg1a'	BF-1+++bf1+++foxg1+++zgc:109850	mRNA	0.717924	4.04e-13	13.8	15.33	14.26	25.08	26.2	24.39	4.74e-15
30276	'cx43.4'	cb232+++gja7+++gjc1+++wu:fc46h11	mRNA	-0.350089	0.031668	10.06	10.95	11.13	8.9	9.1	8.39	0.00463996
30277	'mdka'	fb05b02+++fc32h11+++mdk1+++plei1+++wu:fb05b02+++wu:fc32h11+++zgc:86655	mRNA	-0.517727	7.62e-16	339.82	395.06	387.15	266.66	269.85	284.53	6.44e-18
30280	'jak1'	fb93e10+++wu:fb93e10	mRNA	0.645896	2.52e-07	5.29	5.61	5.63	9.32	8.81	8.95	6.99e-09
30295	'rho'	RH1+++Rh+++rh1.1+++wu:fi06d11+++zfo2+++zfrho	mRNA	0.941722	0.000423	2.63	3.34	3.49	5.98	6.63	6.41	2.73e-05
30314	'apoeb'	apoe+++cb82+++hm:zeh1311+++wu:fa03d06+++wu:fa97a11+++wu:fc95h12+++wu:fj54e06+++zeh1311	mRNA	0.176882	0.00483453	304.17	275.82	303.62	342.36	341.85	351.11	0.000478
30316	'otpb'	cb977+++otp+++otp1	mRNA	-0.340268	0.00429334	25.26	25.8	25.63	22.39	19.62	21.13	0.000413
30317	'hoxb5a'	ZF-21+++ZF21+++hox-2.1+++hox-B5+++hoxb5+++wu:fc38c09+++z-18	mRNA	0.895253	0.000157	3.83	3.32	3.27	7.72	6.16	6.45	8.89e-06
30321	'pou3f3b'	fb92g06+++pou1+++pou23+++wu:fb92g06+++zfpou1+++zp23+++zp23pou	mRNA	-0.360933	2.56e-10	92.3	91.27	88.86	75.5	75.77	70.78	4.5e-12
406537	'slc13a2'	wu:fd51b01+++wu:fi13d08+++wu:fi31b05+++zgc:55601+++zgc:77607	mRNA	2.21975	5.94e-17	0.72	0.96	1.21	4.67	4.74	4.7	4.39e-19
103909796	'LOC103909796'		mRNA	1.16758	0.018297	0.71	0.39	0.68	1.34	1.23	1.63	0.00236646
30331	'cahz'	CAH-Z+++cah+++cb588+++id:ibd5016+++wu:cegs2190+++wu:fj65c09	mRNA	0.289712	0.000118	120.01	112.54	102.66	137.01	146.11	146.04	6.51e-06
30334	'pou6f1'	pou[c]+++pouc	mRNA	-0.365036	0.000132	17.47	15.96	16.38	13.69	13.77	14.42	7.4e-06
30339	'hoxb3a'	Z-92+++hoxb3+++id:ibd3053+++wu:fc33f11+++zgc:111819	mRNA	0.743713	2.36e-08	6.36	5.96	5.58	10.56	9.86	9.88	5.5e-10
100148922	'si'	fd42f04+++fd44a09+++mgam+++wu:fd42f04+++wu:fd44a09	mRNA	2.76959	4.29e-51	0.7	0.57	0.58	4.65	4.58	4.02	6.25e-54
562290	'grip2b'	si:ch211-279i17.1	mRNA	-1.0709	0.0471375	0.7	0.66	0.89	0.43	0.37	0.32	0.00769554
30349	'hoxd3a'	Z-56+++hoxd3+++im:7144208	mRNA	0.767813	0.00767157	2.07	2.88	2.72	4.88	4.27	6.11	0.000832
30354	'lpl'	fb62e04+++fc49b03+++wu:fb62e04+++wu:fc49b03	mRNA	0.672208	0.00789022	4.65	3.76	4.72	6.49	6.04	9.47	0.000863
492778	'acot19'	pte2bl3+++zgc:101553	mRNA	1.26006	0.0256015	0.69	0.61	0.23	1.02	1.48	1.5	0.00356571
30369	'fzd7a'	fz7+++id:ibd2735+++wu:fc17e10+++zg07	mRNA	-0.237379	0.0228444	29.28	26.35	25.19	24.05	23.69	24.06	0.00311255
30370	'fzd2'	cb383+++fz8+++wu:fb70g09+++zfz2+++zg08	mRNA	-0.581026	0.00177062	6.94	7.39	6.96	4.87	4.79	5.23	0.000146
30379	'hoxc5a'	ZF-25+++hox-3.4+++hoxc5+++z-142	mRNA	0.9333	0.0424267	2.32	2.47	2.1	3.48	4.71	5.65	0.00670861
30381	'cyp26a1'	CYP26+++P450RAI+++cb24+++id:ibd5061+++wu:fb81e05	mRNA	0.854612	0.0061806	2.06	2.38	1.84	3.71	4.04	4.11	0.000643
30386	'pou3f3a'	BRN-1.1+++ZP12POU+++brn1.1+++pou12+++wu:fc33a11+++zp12	mRNA	-0.282236	0.000111	47.31	46.21	46.78	40.57	38.94	41.45	6.08e-06
30387	'psmb5'	beta5+++etID309919.2+++si:zc14a17.13+++wu:fb59c07+++x+++zgc:86820	mRNA	-0.282318	2.1e-05	157.22	158.05	159.21	131.85	135.99	141.06	9.13e-07
30394	'dbx1a'	fc15c04+++hlx-1+++hlx1+++wu:fc15c04+++zgc:109861	mRNA	-0.379325	0.00507421	25.9	28.32	29.71	20.75	23.36	23.52	0.000507
30397	'pou3f2b'	pou3f2+++pou47+++zp47+++zp47pou	mRNA	-0.296688	1.01e-05	56.48	59.16	58.19	49.85	47.42	50.92	4e-07
30398	'pou3f1'	pou50+++wu:fc09d06+++zp-50+++zp50+++zp50pou	mRNA	-0.216753	0.00257778	68.66	65.67	69.16	64	59.67	59.73	0.000228
30400	'b2m'	bwm+++wu:fa94c05+++wu:fb10a09	mRNA	0.53234	3.13e-05	38.04	43.95	29.27	69.02	62.87	71.13	1.41e-06
30424	'nr2f2'	svp40+++svp[40]+++wu:fc94g08	mRNA	0.162906	0.0146053	72.8	67.69	66.59	79.66	82.33	80.75	0.00179865
569467	'si:dkey-33i11.9'		mRNA	2.42067	1.29e-06	0.69	1.06	1.02	4.07	4.73	6.7	4.13e-08
30430	'dnmt1'	cb1075+++cb983+++ddn+++dmnt1+++fb05h01+++mta+++wu:fb05h01	mRNA	-0.233681	0.00757091	21.84	20.21	21.71	17.92	19.16	19.69	0.000819
30441	'tmod4'	Sk-Tmod+++fa12b03+++sktmod+++wu:fa12b03	mRNA	0.484687	0.0218324	7.19	6.01	6.46	8.92	10	9.96	0.00294111
30445	'brd2a'	brd2+++fe47f02+++fi85h05+++ring3+++wu:fe47f02+++wu:fi85h05	mRNA	-0.364018	5.46e-07	40.17	39.08	43.5	33.34	32.7	33.57	1.61e-08
30447	'ncam1a'	fj56g09+++ncam+++ncam1+++wu:fj56g09	mRNA	-0.151468	0.0119281	73.18	75.62	72.57	72.68	72.18	70.61	0.00141679
30449	'serpinh1b'	cb216+++fc56b02+++hsp+++hsp47+++id:ibd5060+++wu:fc56b02	mRNA	-0.695867	0.00200345	5.67	6.07	6.47	4.31	3.45	4.05	0.00017
30452	'etv5b'	cb805+++erm+++erm1+++wu:fe05h04+++wu:fj66a04	mRNA	0.295456	0.00750017	15.12	17.33	16.27	21.26	21.09	20.2	0.000808
30458	'gata3'	cb550+++gta3	mRNA	-0.372392	1.07e-07	101.27	104.71	114.5	90.11	83.24	82.65	2.8e-09
30459	'exorh'	Ex+++ExR+++exo-rod	mRNA	-0.77067	4.87e-12	41.39	45.92	42.68	28.74	24.31	26.74	6.53e-14
30461	'cdh11'	cdhvn+++vnc	mRNA	0.178408	0.0403879	31.95	29.69	34.33	40.67	38.02	42.57	0.00630366
30462	'otx2a'	otx1a+++otx1l+++otx3	mRNA	-0.392194	0.0403879	13.05	11.08	11.73	9.29	9.81	9.55	0.00630278
30463	'lhx1a'	LHX1+++lim1+++wu:fe25d04+++wu:fj36b06	mRNA	-0.188834	0.0295506	50.68	54.1	52.51	48.08	47.15	49.27	0.00426043
30465	'lhx5'	lim5	mRNA	-0.332802	0.00119497	30.84	31.59	29.72	24.65	25.1	26.88	9.08e-05
30467	'max'	fa92b04+++fb52a04+++fb95h11+++wu:fa92b04+++wu:fb52a04+++wu:fb95h11+++zmax	mRNA	-0.324335	2.62e-06	154.62	144.04	150.62	125.21	117.05	133.63	8.95e-08
30468	'atp1b3a'	atp1b3+++cb713+++nakatpb+++wu:fa14a07	mRNA	-0.178412	0.0163179	87.23	90.84	83.22	79.96	80.32	81.93	0.00205639
30470	'epb41l4a'	EPB41L4+++epb4.1l4+++fc29f06+++nbl4+++wu:fc29f06	mRNA	-0.310602	0.00294263	25.98	24.36	26.11	21.33	19.61	23.62	0.000266
30475	'erh'	zgc:86761	mRNA	-0.267242	0.00173321	129.02	127.96	123.36	110.3	114.14	106.79	0.000142
30477	'tcp1'	CHUNP6875+++fa13h08+++wu:fa13h08+++wu:fc95g06	mRNA	0.151743	0.0326221	116.15	110.73	108.38	129	131.66	129.44	0.00482032
30478	'ascl1b'	Zash-1b+++ash+++ashb+++zashb	mRNA	-0.56274	2.6e-06	37.02	34.28	36.55	23.55	25.88	27.18	8.88e-08
30480	'gata2a'	gata2+++zg2	mRNA	-0.562465	1.31e-08	51.44	41.54	53.27	34.58	31.28	35.83	2.9e-10
573996	'chordc1a'	zgc:114108	mRNA	1.42049	0.01083	0.68	0.59	1.78	2.77	3.17	2.72	0.00125621
403023	'matn1'		mRNA	1.19142	0.0441779	0.67	0.44	0.58	1.61	1.55	0.92	0.00705338
30498	'egr1'	krox-24+++krox24+++wu:fj64b05+++wu:fq25f01	mRNA	0.48001	0.00592532	156.98	136.33	183.76	249.55	226.75	221.28	0.000612
30500	'otx1'	cb769+++fj99f05+++otx1b+++wu:fj99f05+++zOtx1	mRNA	-0.166314	0.0347382	59.63	61.42	61.84	56.93	56.32	57.45	0.00521621
30501	'otx2b'	id:ibd2915+++otx2+++zOtx2+++zgc:136535+++zotx-2	mRNA	-0.29301	8.27e-06	112.49	112.06	119.08	100.38	93.18	99.54	3.19e-07
30507	'hbaa1'	AA1+++dZ118J2.2+++hbaa1.1	mRNA	0.893201	1.25e-11	3570.2	3734.64	3567.49	5881.14	7634.4	7690.78	1.81e-13
30516	'eef1a1l1'	EFL1-alpha+++chunp6927+++eef1a+++ef1a+++ik:tdsubc_2a3+++ik:tdsubc_2b3+++tdsubc_2a3+++wu:fa91c07+++wu:fa94b03+++wu:fi13b09+++xx:tdsubc_2a3+++xx:tdsubc_2b3	mRNA	-0.301278	3.03e-08	3469.75	3314.47	3521.71	2771.06	3094.74	2896.6	7.19e-10
30340	'hoxb4a'	HOX-B4+++Z-17+++ZF-13+++hoxb4+++sb:eu512+++zf13	mRNA	1.93787	0.00572796	0.66	1.35	0.83	3.55	4.86	2.83	0.000587
30537	'emx2'	fk69b03+++wu:fk69b03+++zgc:109855	mRNA	-0.262111	0.00750771	42.79	42.32	45.52	37.93	37.11	39.24	0.00081
30541	'foxa1'	fkd7+++forkhead-7	mRNA	-0.56666	0.00835974	7.57	7.8	8.77	6.14	4.62	6.34	0.000923
30542	'foxb1a'	cb114+++fkd3+++foxb1.2+++mar	mRNA	-0.585206	4e-14	70.14	66.91	72.68	50.23	45.23	51.09	4.06e-16
30547	'pou3f2a'	brn-1.2+++brn1.2+++id:ibd5088	mRNA	-0.390719	0.000105	29.42	25.25	29.48	23.58	21.29	22.43	5.64e-06
30556	'tcf7l1b'	TCF-3-B+++tcf3b	mRNA	-0.341559	0.00703048	8.9	8.99	9.54	7.65	7.31	7.71	0.00075
30572	'ran'	fc16b04+++wu:fc16b04	mRNA	-0.346746	5.21e-11	551.66	578.25	589.13	461.45	481.29	464.65	8.28e-13
30573	'hsp90ab1'	hsp90b+++hsp90beta+++wu:fa29f01+++wu:fa91e11+++wu:fd59e11+++wu:gcd22h07	mRNA	0.113001	0.04922	1596.63	1582.91	1682.18	1834.98	1821.65	1850.49	0.0081191
30579	'ldb1a'	ldb4+++ldb4b	mRNA	-0.155863	0.0475374	71.46	72.85	68.54	67.82	67.29	73.31	0.00777426
30580	'mef2d'	etID309781.16+++fk53b11+++wu:fc50h03+++wu:fk53b11+++zgc:109833	mRNA	0.393099	0.000194	24.21	23.42	25.78	36.36	31.57	33.12	1.14e-05
30590	'tp53'	brp53+++drp53+++etID22686.5+++fb40d06+++p53+++wu:fb40d06+++zgc:111919	mRNA	-0.424984	0.00121167	17.72	18.59	18.57	15.72	14.5	13.1	9.23e-05
30602	'sox11a'	cb237+++id:ibd2104+++wu:fb16g02+++zgc:136533	mRNA	-0.160153	0.016038	77.69	80.3	75.36	72.55	73.17	72.88	0.00200945
30603	'sox11b'	fc90d10+++wu:fb53e02+++wu:fc90d10	mRNA	-0.242089	3.14e-05	150.47	148.76	154.33	129.91	132.53	139.3	1.42e-06
100034647	'krt17'	si:dkeyp-113d7.7	mRNA	1.62975	0.0157027	0.65	0.58	0.29	1.68	1.45	1.76	0.00196046
30608	'gap43'	cb310+++gap	mRNA	-0.583658	0.000452	1592.48	1324.48	1677.43	1065.72	954.25	1194.68	2.95e-05
30622	'ube2ib'	ubc9+++ube2i+++ube2ia+++zUbc9	mRNA	-0.410055	4.63e-07	86.86	85.2	91.13	71.23	69.09	67.28	1.34e-08
30627	'kif23'	cb738+++knsl5+++mklp1+++wu:fi30e02+++wu:fi39f08+++zMKLP1	mRNA	-0.377801	0.0134613	10.05	8.12	10.14	7.34	8.49	7.15	0.00162675
30634	'l1cama'	L1.2+++NCAM-L1.2+++nadl1.2+++sb:eu320+++sb:eu917+++wu:fq26g05	mRNA	0.571515	2.3e-13	19.27	20.59	21.05	33.93	29.26	31.65	2.62e-15
30646	'gfap'	cb345+++etID36982.3+++gfapl+++wu:fb34h11+++wu:fk42c12+++xx:af506734+++zgc:110485	mRNA	0.499225	7.58e-07	17.86	16.48	17.54	25.59	27.24	23.72	2.31e-08
30649	'psme3'	PA28-gamma+++unp310+++wu:fb19c08	mRNA	-0.290912	0.00927886	37.47	40.56	41.19	33.59	32.15	36.38	0.00104516
30656	'l1camb'	L1.1+++nadl1.1+++wu:fa30h05	mRNA	0.487493	5.66e-09	16.14	18.25	18.97	28.63	25.79	25.15	1.19e-10
30657	'arxa'	arx+++phox2a	mRNA	0.444544	0.0252267	9.09	10.05	12.51	14.71	14.94	15.57	0.00349833
30670	'thraa'	TR[a]1+++nr1a1+++thr1+++thra+++thral+++tra+++tra1+++wu:fb59g07	mRNA	-0.66268	0.0243469	3.24	4.66	4.37	2.56	2.85	2.87	0.00334186
30678	'pcna'	cb16+++fa28e03+++fb36g03+++wu:fa28e03+++wu:fb36g03	mRNA	-0.272658	0.000126	174.51	177.94	158.24	142.42	145.47	154.84	6.99e-06
30679	'prox1a'	prox1+++zgc:111888	mRNA	0.268156	0.00651437	8.63	9.41	9.04	11.57	11.88	11.23	0.000686
30692	'ebf2'	Zcoe2+++coe2	mRNA	-0.510213	0.00858284	5.95	4.88	5.98	4.22	4.1	4.03	0.000952
30701	'lef1'		mRNA	-0.29205	0.000186	76.31	78.68	86.25	73.43	66	66.99	1.08e-05
30704	'ppm1aa'	pp2ca2	mRNA	0.370721	0.00507421	12.92	14.49	14.74	19.61	18.47	19.04	0.000506
100536527	'dnaaf3l'		mRNA	-2.15475	0.0113634	0.65	0.82	1.23	0.17	0.31	0.17	0.00133434
30709	'tyro3'	dtk	mRNA	0.567151	0.0415587	1.74	1.68	1.69	2.41	2.47	3.11	0.00652935
30711	'snap25b'	Snap+++snap25.2+++wu:fj33h05	mRNA	-0.228964	0.000293	446.68	464.68	477.2	430.14	422.73	388.48	1.81e-05
30715	'pou2f1a'	Oct-1+++oct1+++pouII1+++zgc:109809	mRNA	-0.455158	0.000182	27.68	26.26	30.15	19.95	22.36	22.05	1.05e-05
30718	'notch1a'	des+++n1a+++wu:fc01e02+++wu:fc37a05	mRNA	-0.235174	0.0267543	8.41	8.56	8.55	7.85	7.06	7.79	0.00377074
30722	'rack1'	gnb2l1+++wu:fb80d08+++wu:fk65d12	mRNA	-0.440183	4.08e-16	1299.16	1196.45	1256.96	918.08	969.29	1012.38	3.42e-18
30723	'tpt1'	TCT1+++fa28a02+++id:ibd2078+++tctp+++wu:fa28a02	mRNA	-0.383813	7.62e-14	1769.78	1692.23	1615.67	1324.91	1421.14	1332.55	8.1e-16
30728	'pbx4'	PBXA+++fb77e11+++lazarus+++lzr+++pbxx+++wu:fb77e11	mRNA	-0.320551	0.00297815	33.64	39.75	43.05	34.81	31.61	31.2	0.00027
30731	'smarcb1b'	fc51b01+++smarcb1+++wu:fc51b01	mRNA	-0.422508	8.78e-07	59.24	61.85	63.75	46.13	50.65	47.64	2.71e-08
30733	'rrm2'	cb111+++chunp6884+++r2	mRNA	-0.181999	0.0479772	66.04	62.41	62.82	58.74	62.98	54.79	0.00786948
30736	'elavl1a'	elavl1+++elra+++fa25f08+++fb59a02+++fc60g02+++hua+++wu:fa25f08+++wu:fb59a02+++wu:fc60g02+++zHuA	mRNA	-0.176945	0.0149647	78.19	79.17	71.28	70.76	72.87	69.91	0.0018538
30740	'rrm1'	CHUNP6866+++cb396+++cb838+++r1+++sb:cb548+++wu:fb39b07+++wu:fi14b02+++wu:fk95f07	mRNA	-0.434809	1.5e-09	48.39	48.22	51.98	38.87	38.2	38.09	2.93e-11
30746	'tie1'	sb:eu718+++tie-1	mRNA	0.484288	0.00571345	2.02	2.34	2.32	3	3.56	3.24	0.000585
30749	'nr5a2'	LRH1+++ff1a+++ftz+++ftzf1+++sf1+++zFF1+++zFF1A+++zFF1B	mRNA	0.809849	0.00235738	1.28	1.1	1.4	1.89	2.24	3.09	0.000206
100008009	'mbl2'	etID42583.2+++fb68b07+++hbl3+++mbl+++wu:fb68b07+++zgc:109836	mRNA	1.91954	0.000388	0.63	1.1	0.94	3.62	3.17	3.71	2.48e-05
30766	'tal1'	SCL-alpha+++SCL-beta+++scl+++scl/tal1+++tal-1+++zgc:85605	mRNA	-0.206311	0.00937534	51.12	52.55	49.91	44.6	47.95	46.8	0.00105906
30768	'stat1a'	stat1	mRNA	0.450013	0.00334753	9.47	7.51	9.04	12.7	13.39	11.21	0.000309
30769	'robo1'	SAG4A+++t2gtl4a	mRNA	-0.257968	0.000269	36.39	32.8	36.03	31.34	29.12	31.11	1.64e-05
30967	'igf2bp3'	dvr1rbp+++wu:fb79c12+++wu:fe06h09+++zVg1RBP	mRNA	-0.327145	0.00750017	9.37	9.07	9.24	8.62	8.3	7.78	0.000809
101885221	'LOC101885221'		mRNA	-4.83311	0.00467569	0.63	0.34	0.24	0.04	0	0.06	0.000459
100008376	'myhz1.1l'	fd14a01+++myhz1.1+++wu:fd14a01	mRNA	2.58392	6.15e-44	0.62	0.67	0.66	4.08	4.01	4.01	1.09e-46
317741	'coro1ca'	cb655+++coro1c+++wu:fa99e02+++wu:fb30g03+++wu:fc60a02+++wu:fi35a01+++zC108C6.3+++zC191D15.1	mRNA	0.517037	0.0036161	6.13	5.99	6.29	8.89	9.59	9.13	0.000338
415190	'zgc:86896'		mRNA	1.79482	0.00804375	0.62	0.48	0.27	1.12	1.67	2.21	0.000883
317744	'dnmt3bb.1'	cb633+++dnmt3b+++dnmt4	mRNA	-0.513445	0.00943581	4.18	3.82	3.66	2.81	2.8	3.09	0.00106771
100006815	'LOC100006815'		mRNA	-5.89879	0.000343	0.6	1.74	0.67	0	0	0	2.15e-05
100332997	'arsh'	sb:eu304+++si:ch211-141h12.3	mRNA	1.42071	0.000728	0.59	0.47	0.56	1.77	1.19	1.59	5.13e-05
321059	'rrp1'	Nop52+++cb43+++nnp1+++sb:cb43+++wu:fb37f12+++wu:fi05d01	mRNA	-0.972936	9.54e-19	31.14	26.09	32.45	15.37	14.44	18.13	6.33e-21
321061	'pdcd4b'	cb45+++pdcd4+++sb:cb45+++wu:fc84b08	mRNA	0.350206	8.17e-06	42.73	43.72	38.93	54.66	55.75	55.07	3.14e-07
321113	'zgc:65851'	Ina+++cb126+++sb:cb126	mRNA	-0.57859	0.0480149	75.53	51.53	84.09	53.82	50.13	44.22	0.00787954
321114	'snu13b'	Ssfa1+++cb127+++nhp2l1+++nhp2l1b+++sb:cb127+++zgc:56265	mRNA	-0.466925	0.0269631	33.34	28.47	29.98	21.42	28.51	19.75	0.0038078
321129	'rtca'	cb158+++rtcd1+++sb:cb158+++wu:fc62c03+++zgc:56339	mRNA	-0.307101	0.00615699	27.02	24.73	26.47	23.59	21.64	21.01	0.000639
100321723	'si:dkey-192g7.3'		mRNA	1.55709	0.0193436	0.58	0.78	0.5	1.94	1.59	2.12	0.00252529
336165	'myl1'	fj53a11+++wu:fj53a11+++zgc:65785+++zgc:77231	mRNA	2.18779	0.00249989	0.58	0.45	0.29	2.17	1.86	2.27	0.00022
321232	'tomm22'	cb381+++sb:cb381+++zgc:86742	mRNA	-0.335937	0.00556084	57.44	59.06	49.82	44.84	51.66	41.37	0.000566
321248	'kdm7aa'	DKEY-105O6.2+++cb414+++jhdm1da+++kdm7a+++sb:cb414+++si:dkey-105o6.2+++zgc:123306	mRNA	0.39935	0.0248663	5.5	4.87	6.56	7.58	7.66	8.22	0.00343527
321264	'sp8a'	Sp8b+++cb459+++fa07g05+++sb:cb459+++sp8+++wu:fa07g05+++wu:fa96f05+++zgc:85841	mRNA	0.57099	0.0166632	3.49	3.73	2.93	4.86	5.9	4.98	0.00210664
321298	'col14a1a'	cb382+++cb542+++col14a1+++sb:cb382+++sb:cb542	mRNA	-0.305111	0.00818463	6.6	6.85	7.01	6.56	5.73	5.64	0.000901
321315	'calr3b'	calr3+++calrl+++cb583+++id:ibd1087+++sb:cb583+++wu:fc59g10	mRNA	0.482721	1.32e-05	11.77	12.04	13.82	17.84	18.8	18.48	5.39e-07
321346	'phb'	fa18f07+++fb09f05+++sr:nyz128+++wu:fa18f07+++wu:fb09f05	mRNA	-0.270379	0.000456	83.27	83.71	77.26	68.4	71.37	72.12	2.97e-05
321453	'ctsla'	ctsl1a+++hm:zeh1631+++ik:tdsubc_2d2+++ik:tdsubc_2f10+++sb:cb143+++tdsubc_2f10+++wu:fb70e06+++wu:fi15c08+++xx:tdsubc_2d2+++xx:tdsubc_2f10	mRNA	-0.30847	0.000586	94.39	92.68	82.28	67.73	76.38	79.14	3.99e-05
321460	'ist1'	fb16b04+++wu:fb16b04+++wu:fi89e07+++zgc:55671	mRNA	-0.254081	0.012073	38.53	37.03	35.19	29.37	33.34	34.56	0.00143847
321461	'cd63'	cd163+++wu:fb16b08+++zgc:65825+++zgc:77709	mRNA	-0.220635	0.00859815	150.54	161.99	142.45	140.91	128.71	139.27	0.000954
321464	'ccnt2b'	fb16c03+++wu:fb16c03+++wu:fj68b10+++zgc:55690	mRNA	-0.29876	0.00016	37.75	40.85	38.52	33.44	34.3	31.9	9.07e-06
321466	'hnrnpaba'	hm:zeh1271+++hnrnpab+++hnrpab+++sqd-likeA+++wu:fa18g02+++wu:fb07b06+++wu:fb16c05+++zeh1271	mRNA	-0.20543	0.00318107	508.23	514.32	560.53	510.61	464.14	461.89	0.000291
321491	'chtopa'	fb17a05+++wu:fb17a05+++wu:fi05e09+++zgc:55292	mRNA	-0.292453	2.27e-05	88.63	86.79	88.16	78.59	73.54	76.12	9.96e-07
321541	'slc20a1b'	cb104+++fa05g12+++sb:cb104+++slc20a1+++wu:fa05g12+++wu:fb18f05	mRNA	-0.506235	7.61e-13	32.61	30.62	29.99	22.16	22.56	23.09	9.29e-15
100150358	'scpp7'	si:dkey-22i16.5	mRNA	4.07019	3.23e-11	0.57	0.66	0.57	9.7	10.76	11.17	4.96e-13
321556	'hnrnph1l'	fb19a06+++wu:fb19a06+++zgc:55399+++zgc:85960	mRNA	-0.247122	0.000728	89.58	84.67	83.75	76.97	74.73	74.86	5.12e-05
321564	'eif2s1b'	eif2+++eif2s1+++fb19d01+++wu:fb19d01	mRNA	-0.465929	5.12e-11	127.88	118.74	127.88	97.38	90.71	96.21	8.09e-13
321618	'h1-0'	fb23b02+++h1f0+++wu:fb23b02+++zgc:65861	mRNA	-0.194865	0.00572799	1393.13	1260.44	1414.7	1185.46	1212.48	1327.38	0.000588
321621	'gldc'	fb23b05+++wu:fb23b05+++zgc:66198	mRNA	-0.331812	0.00249688	17.98	18.94	17.27	14.44	15.57	15.04	0.00022
321622	'hmgb1a'	hmgb1+++ik:tdsubc_1a5+++tdsubc_1a5+++wu:fb23c02+++xx:tdsubc_1a5+++zgc:56110+++zgc:77104	mRNA	-0.563292	4.8e-26	843.25	797.16	879.18	614.85	581.97	590.62	1.94e-28
101882452	'LOC101882452'		mRNA	-1.15028	0.0227839	0.56	0.49	0.95	0.42	0.3	0.23	0.00310246
321681	'drap1'	fb26e10+++wu:fb26e10+++zgc:56003+++zgc:77337	mRNA	-0.290157	0.00258438	83.62	79.85	86.83	77.07	62.14	75.32	0.000229
321686	'khdc4'	kiaa0907+++si:zfos-1192g2.2+++wu:fb26g02	mRNA	-0.503795	1.96e-13	96.25	89.93	95.18	68.4	68.13	74.71	2.22e-15
321689	'ube2e3'	UbcD2+++wu:fb26h04+++zgc:55923+++zgc:76906	mRNA	-0.255581	7.25e-05	267.12	296.04	293.68	258.74	248.24	244.85	3.7e-06
321707	'atn1'	fb30f09+++si:ch211-57k11.4+++wu:fb30f09	mRNA	-0.239059	0.00158107	46.6	46.74	49.35	45.76	41.09	39.23	0.000127
321714	'setb'	wu:fb30g11+++wu:fd16c08	mRNA	-0.261003	7.22e-06	229.56	240.56	241.06	205.46	201.34	214.94	2.72e-07
321718	'ybey'	fb30h03+++wu:fb30h03+++zgc:85702	mRNA	-0.777921	0.0289459	9.36	14.09	16.31	11.13	7.32	5.84	0.00416152
321720	'nt5c3a'	fb30h07+++nt5c3+++wu:fb30h07+++zgc:66117	mRNA	-0.318057	0.00933596	31.76	30.21	27.33	24.92	24.29	25.8	0.0010531
321724	'atp6v0b'	wu:fb33a01+++zgc:63832	mRNA	0.194917	0.0494347	74.67	66.5	63.84	78.23	89.34	78.19	0.00816251
321729	'ywhabl'	hm:zehn0976+++wu:fb33b01+++zehn0976+++zgc:73065+++zgc:77351	mRNA	-0.181686	0.000603	685.99	715.8	677.15	637.93	630.01	605.07	4.11e-05
321750	'ssbp4'	si:ch211-202n20.1+++ssbp+++wu:fb33f07	mRNA	-0.198925	0.0282574	46.11	52.18	50.53	44.68	46.79	44.24	0.00403857
321756	'tgif1'	Tgif+++fa06h05+++fb33g11+++wu:fa06h05+++wu:fb33g11+++zgc:55852	mRNA	-0.444394	4.58e-09	54.09	56.19	56.76	42.6	44.36	41.59	9.48e-11
321769	'nsa2'	fb34b10+++wu:fb34b10+++zgc:56334	mRNA	-0.375097	1.87e-06	284.9	272.28	322.55	239.38	221.74	250.32	6.18e-08
321793	'ak2'	wu:fb34f05+++wu:fj80e03	mRNA	-0.245847	0.032401	64.3	57.19	65.81	54.99	54.32	55.64	0.00478012
321795	'fkbp4'	wu:fb34f09	mRNA	0.477461	1.22e-08	28.67	25.4	28.63	39.68	40.19	40.88	2.69e-10
321832	'ube2d3'	eff+++fb36f02+++wu:fb36f02+++zgc:56340	mRNA	-0.297064	0.0012282	81.35	81.7	75.2	66.29	71.59	71.33	9.39e-05
321844	'pcbp2'	PCBP3+++fb36h02+++wu:fb36h02+++zgc:55964	mRNA	-0.181242	0.0030377	163	158.39	166.7	151.3	151.81	147.86	0.000276
321860	'rbmx'	fc66e11+++hnRNP G+++wu:fb37c07+++wu:fc66e11	mRNA	-0.171066	0.0304284	111.83	107.35	109.53	105.52	116.09	122.38	0.0044079
321868	'ilf3b'	ilf3+++wu:fb37d07+++wu:fb94b02+++zgc:77030	mRNA	-0.243916	0.000448	202.97	189.4	219.3	179.69	176.18	190.95	2.92e-05
321872	'srsf4'	sfrs4+++wu:fb37e02+++wu:fj35e06+++zgc:152957+++zgc:55809	mRNA	-0.307015	1.43e-06	141.13	137.14	146.66	123.91	117.85	118.15	4.61e-08
321875	'rchy1'	Zfp363+++wu:fb37e07+++zgc:101128	mRNA	-0.462293	0.0119375	33.2	31.92	28.01	20.23	25.9	24.73	0.00141878
321880	'jpt2'	fc04g11+++hn1l+++wu:fb37f03+++wu:fc04g11+++zgc:55712	mRNA	-0.328662	0.00298824	26.26	26.69	25.45	21.7	23.47	20.15	0.000271
321886	'srsf11'	sfrs11+++wu:fb37g02+++zgc:55515	mRNA	-0.321812	2.7e-05	324.34	287.62	333.33	270.41	240.47	281.58	1.21e-06
321899	'hnrnpa0l'	fb38a07+++hnrpa0l+++wu:fb38a07+++wu:fb82e07	mRNA	-0.475813	1.33e-20	416.96	386.08	393.29	295.97	304.36	301.08	7.1e-23
321905	'phrf1'	fb38b02+++fc78a10+++wu:fb38b02+++wu:fc78a10+++zgc:172184	mRNA	0.272429	0.001644	11.83	11.6	11.84	15.44	14.8	14.36	0.000133
321928	'phgdh'	fb38f06+++wu:fb38f06+++zgc:65956	mRNA	-0.42598	4.67e-05	32.69	29.29	28.29	21.22	23.47	25.71	2.24e-06
321931	'dhx15'	im:2639158+++wu:fb38f09+++wu:fk62f05	mRNA	-0.169142	0.0162434	78.85	74.6	77.23	71.1	73.86	70.36	0.00204438
321938	'cyth1a'	cyth1+++fb38g09+++pscd1+++wu:fb38g09+++zgc:152822	mRNA	0.320105	0.00198845	10.09	10.56	9.28	13.04	12.35	13.7	0.000169
321943	'ube2l3b'	UBE2L3+++ube2l3l+++wu:fb38h03	mRNA	-0.212048	0.0018991	91.47	91.46	94.09	87.86	94.68	84.8	0.000159
321974	'prmt1'	fb39h07+++hrmt1l2+++wu:fb39h07+++zf1+++zgc:66201	mRNA	-0.270578	0.000759	75.96	79.91	67.12	64.8	64.24	64.37	5.38e-05
321994	'nono'	wu:fb40d10+++wu:fc11d05	mRNA	-0.302331	5.98e-05	81.91	82.24	89.39	72.06	69.49	67.37	2.97e-06
322060	'ywhae1'	fe38c12+++wu:fb48f06+++wu:fe38c12+++wu:fi22e10+++ywhae+++zgc:55377+++zgc:77062	mRNA	-0.22948	5.29e-05	273.85	296.81	274.95	251.97	249.95	253.33	2.58e-06
322073	'ubxn1'	fb49a05+++wu:fb49a05+++zgc:77531	mRNA	-0.29084	0.0173292	46.55	52.59	55.77	42.15	46.67	43.93	0.00221046
322104	'gnb1a'	gnb1+++wu:fb50b09+++wu:fj94h04	mRNA	-0.322047	3.89e-08	157.33	171.71	155.74	139.15	131.11	135.67	9.38e-10
322206	'ddx5'	wu:fa56a07+++wu:fb11e01+++wu:fb16c10+++wu:fb53b05	mRNA	-0.387917	6.27e-13	657.13	608.57	676.94	517.14	506.1	531.95	7.55e-15
322221	'actn4'	wu:fb53f05+++zgc:63508	mRNA	-0.157188	0.0346049	43.95	41.5	44.67	41.33	42.85	41.17	0.00519199
100000278	'LOC100000278'		mRNA	-2.52482	0.000271	0.55	0.37	0.75	0.09	0.12	0.1	1.65e-05
322237	'eif1'	Sui1-rs1+++eif1b+++gc20+++wu:fb54a12+++wu:fb64g08+++wu:fk63g02+++zgc:56459+++zgc:85781	mRNA	-0.397183	1.69e-15	628.06	652.34	620.83	498.55	523.78	490.15	1.49e-17
322248	'smarce1'	baf57+++fb33d02+++fb54d11+++wu:fb33d02+++wu:fb54d11	mRNA	-0.513459	1e-13	345.11	299.03	352.96	242.89	230.66	257.09	1.08e-15
322256	'eif5'	fb37c12+++fb54h04+++wu:fb37c12+++wu:fb54h04+++zgc:56606+++zgc:77026	mRNA	-0.157754	0.0183593	158.68	168.75	162.69	150.4	157.3	149.6	0.00237824
322269	'sem1'	Shfdg1+++shfm1+++wu:fb55c02+++zgc:56203+++zgc:85901	mRNA	-0.393154	3.83e-07	77.51	76.83	76.26	59.39	63.45	61.12	1.1e-08
322275	'rad21a'	rad21+++wu:fb55d02+++wu:fb93f04	mRNA	-0.161922	0.0266555	120.97	113.42	125.7	114.95	109.3	112.99	0.0037482
100149327	'LOC100149327'		mRNA	-6.16251	0.000107	0.55	0.15	0.55	0	0	0	5.79e-06
103910575	'LOC103910575'		mRNA	-2.88517	6.23e-05	0.55	1.65	0.48	0.23	0.14	0.2	3.12e-06
337514	'mpx'	drf+++fj80f04+++mpo+++wu:fj80f04	mRNA	1.74201	6.51e-08	0.55	0.77	0.55	2.19	2.2	2.12	1.62e-09
322362	'slc25a3b'	slc25a3+++wu:fb59a06+++zgc:56226+++zgc:85664	mRNA	-0.240045	0.00121902	452	490.2	430.77	407.91	372.43	433.54	9.3e-05
563056	'hcls1'	fk96b08+++si:dkey-9a20.6+++wu:fk96b08+++zgc:154014	mRNA	1.08369	0.0136975	0.55	0.75	0.86	1.74	1.25	1.77	0.00166194
322387	'zgc:77849'	fb59e09+++wu:fb59e09+++zgc:56060	mRNA	-0.194105	0.0109029	79.55	83.21	79.97	73.87	72.91	75.4	0.00126776
322404	'nop53'	fb60b03+++gltscr2+++wu:fb60b03+++zgc:123178	mRNA	-0.32658	0.000132	85.9	92.03	99.88	80.03	74.99	77.17	7.42e-06
777793	'sult2st2'		mRNA	2.04896	0.00675092	0.55	0.55	0.81	2.45	2.44	3.1	0.000715
796278	'si:dkey-13p1.3'	heatr4	mRNA	-2.25944	0.00303056	0.55	0.56	0.7	0.13	0.16	0.1	0.000275
100002104	'cbln18'		mRNA	1.23959	0.0217027	0.54	0.43	0.66	1.6	1	1.45	0.00292013
100002266	'si:ch211-236p5.3'		mRNA	-2.5481	8.7e-06	0.54	0.62	0.45	0.1	0.1	0.12	3.38e-07
110437969	'LOC110437969'		mRNA	1.08263	0.000718	0.54	0.56	0.37	1.07	1.04	1.12	5.04e-05
556707	'LOC556707'		mRNA	1.69973	5.25e-07	0.54	0.46	0.72	1.9	2.18	1.79	1.54e-08
559480	'si:ch211-202h22.9'	fb60g05+++wu:fb60g05	mRNA	2.32608	0.0046049	0.54	1.05	0.36	3.85	3.45	2.69	0.000451
322508	'h1-10'	cb1061+++h1fx+++wu:fb12d01+++wu:fb63d02	mRNA	0.431417	4.82e-08	96.51	96.23	105.2	138.35	131.31	151.7	1.18e-09
322527	'dpp3'	wu:fb64b04+++zgc:86791	mRNA	-0.260215	0.0197105	21.16	20.24	20.7	17.62	19.54	17.14	0.00258116
100536813	'si:ch1073-340i21.1'		mRNA	3.51794	2.46e-08	0.53	0.82	0.53	6.45	6.75	9.01	5.77e-10
110439874	'LOC110439874'		mRNA	1.81068	4.82e-05	0.53	0.51	0.68	2.62	2.79	0.89	2.33e-06
322571	'rpl3'	wu:fa99g02+++wu:fb65e09+++zgc:110350	mRNA	-0.355596	6.18e-10	969.98	971.55	890.65	721.55	802.69	794.62	1.15e-11
326022	'si:ch73-158p21.3'	fd58b11+++wu:fd58b11	mRNA	1.66739	0.0115944	0.53	0.86	0.84	2.58	2.77	2.03	0.00136833
566734	'si:dkey-1h4.4'		mRNA	1.92357	0.00540887	0.53	0.18	0.21	1.17	1.06	1.45	0.000546
322645	'tomm40'	wu:fb68h07+++zgc:64168	mRNA	-0.253908	0.0107427	41.73	37.18	38.01	32.89	34.39	35.68	0.00124436
798034	'eva1bb'	fam176bb+++zgc:172191	mRNA	1.12083	0.0464661	0.53	0.57	0.38	1.23	1.07	1.05	0.0075585
100150095	'LOC100150095'		mRNA	1.27341	0.0021121	0.52	0.5	0.62	1.46	1.46	1.21	0.000181
322756	'ufm1'	BM-002+++ubfm1+++wu:fa10f05+++wu:fb72g01+++zgc:55335	mRNA	-0.281567	0.0266313	38.62	36.28	29.1	29.4	30.31	29.82	0.00374371
322795	'csrnp1b'	fb73e11+++wu:fb73e11+++zgc:66340	mRNA	-0.54121	1.79e-15	39.2	36.35	36.63	27.18	27.75	25.78	1.59e-17
322880	'ewsr1b'	fb40b11+++fusl+++wu:fb40b11+++wu:fb75g09+++zgc:55864	mRNA	-0.381862	5.84e-07	145.37	132.73	157.82	123.39	111.51	115.77	1.74e-08
322961	'sp3b'	fb77h05+++wu:fb77h05	mRNA	-0.174894	0.0445675	23.72	23.5	23.67	22.11	21.99	21.33	0.00713181
322973	'pdap1a'	fb78b01+++wu:fb78b01+++wu:fk28b01+++zgc:56344	mRNA	-0.412776	5.69e-07	46.21	43.37	45.32	36.4	34.75	35.03	1.69e-08
323000	'wu:fb78f07'	fb78f07	mRNA	-0.305707	0.000379	51.15	48.62	56.86	47.64	42.27	42.46	2.41e-05
323055	'ywhaba'	fb80c08+++fk41f08+++wu:fb80c08+++wu:fd11d01+++wu:fk41f08+++ywhab1	mRNA	0.210362	0.00548797	388.52	404.08	437.96	527.62	500.89	463.63	0.000557
323071	'tcerg1a'	tcerg1+++wu:fb80g01	mRNA	-0.303485	0.00730382	19.15	17.53	22.16	17.04	16.99	15.98	0.000783
100002566	'oacyl'	si:ch211-233a1.8+++uo:ion002	mRNA	-2.68329	0.00581712	0.51	0.68	0.54	0.2	0	0.08	0.0006
323107	'pgam1a'	pgam1+++wu:fb81h05	mRNA	0.211825	0.0487573	59.81	58.12	57.61	73.7	72.17	67.17	0.00803531
323182	'pkn3'	prkcl2+++si:dkey-202g15.3+++wu:fb92a02	mRNA	-0.431294	0.00161432	7.88	7.23	7.12	6.16	5.5	5.41	0.00013
323201	'marcksb'	macs+++marcks+++wu:fb55c06+++wu:fb92d04+++wu:fc19b04+++wu:fc44a10+++zgc:110235	mRNA	-0.27587	3.68e-08	430.13	405.14	427.28	373.3	357.33	361.48	8.81e-10
323208	'tmem39a'	fb92e03+++wu:fb92e03+++zgc:65781+++zgc:77444	mRNA	-0.423559	0.00173259	17.38	14.79	15.35	12.67	12.36	12.11	0.000142
323226	'wsb1'	wu:fb92g11+++zgc:63905	mRNA	-0.24146	0.000339	75.17	74.96	68.19	63.66	66.82	63.07	2.12e-05
323305	'rpl10a'	wu:fb94f08+++zgc:73082+++zgc:86881	mRNA	-0.387675	6e-14	1096.88	1063.32	1092.37	839.2	903.54	866.41	6.26e-16
323365	'rpl14'	mg:ab04f08+++wu:fb96c03+++zgc:111817	mRNA	-0.446434	7.43e-15	2571.74	2817.93	2724.83	2149.54	1954.87	2156.33	7.03e-17
323445	'nfyc'	fb98f01+++wu:fb98f01+++zgc:55514	mRNA	-0.342976	4.54e-05	75.72	73.52	82.81	68.79	63.64	58.82	2.17e-06
323447	'tia1l'	TIA1+++fb98f09+++wu:fb98f09+++zgc:55893+++zgc:76917	mRNA	-0.280331	0.000119	59.23	64.97	60.56	53.51	54.37	51.34	6.54e-06
323452	'metap2b'	metap2+++wu:fb98h06+++zgc:66250	mRNA	-0.362848	0.00015	50.75	62.7	62.43	49.71	47.87	45.62	8.48e-06
323462	'pa2g4b'	fb37h04+++pa2g4l+++wu:fb37h04+++wu:fb99a12+++zgc:65848	mRNA	-0.443516	2.98e-10	68.81	68.06	69.28	53.68	51.41	53.73	5.32e-12
323465	'vcanb'	cspg2b+++dcan+++fb99b07+++wu:fb99b07	mRNA	0.726471	1.07e-05	2.5	2.07	2.12	3.71	3.65	4.22	4.24e-07
323487	'zc4h2'	wu:fb99f08+++zgc:63849	mRNA	-0.262092	0.000897	296.89	286.23	312.94	272.81	277.53	232.54	6.51e-05
323500	'fntb'	wu:fb99h09+++zgc:86774	mRNA	-0.382285	0.00508995	22.91	20.06	20.52	17	16.9	17.14	0.000509
323528	'dennd5b'	id:ibd5082+++wu:fc01g04+++zgc:77218	mRNA	-0.238388	0.00432457	34	34.15	29.72	23.65	26.62	27.7	0.000417
323597	'ewsr1a'	EWSR1+++fc04c01+++wu:fc04c01	mRNA	-0.307683	1.58e-06	211.88	205.57	225.18	190.6	182.79	170.79	5.13e-08
323628	'vapb'	fc05d09+++wu:fa96d05+++wu:fc05d09+++zgc:66045	mRNA	-0.225448	0.000872	53.4	57.59	52.72	48	49.61	48.89	6.31e-05
323632	'itm2ba'	itm2b+++wu:fc05f02+++zgc:55770+++zgc:85688	mRNA	-0.335049	6.06e-07	184.46	175.33	180.78	156.6	155.04	137.23	1.82e-08
323645	'pdcl'	fc06a08+++im:6793474+++wu:fc06a08+++zgc:73264	mRNA	0.212368	0.00631454	46.94	47.83	42.57	57.8	53.55	55.14	0.000661
323656	'her8a'	her-8a+++her-8b+++her8b+++wu:fb75f05+++wu:fc06c04+++zgc:85712	mRNA	-0.600356	8.45e-05	21.08	19.22	23.45	14.93	15.28	13.92	4.4e-06
323672	'naa15a'	narg1a+++wu:fc06f11+++wu:fc23c05+++zgc:66136	mRNA	-0.309692	0.00257431	22.3	22.85	24.47	21.73	18.44	18.65	0.000227
323702	'pou2f1b'	fc07d06+++wu:fc07d06+++zgc:158360	mRNA	-0.278087	6.96e-05	18.99	18.83	17.66	15.8	16.19	15.7	3.53e-06
323706	'rtn1a'	fb64c01+++im:7136397+++rtn1+++rtn5+++wu:fb64c01+++wu:fc07e07+++wu:fq24d12+++zgc:113566+++zgc:73298+++zgc:86778	mRNA	0.222721	6.97e-06	501.03	521.09	470.23	540.32	553.07	563.52	2.61e-07
323713	'midn'	fc07f11+++wu:fc07f11+++zgc:77423	mRNA	-0.528536	1.61e-14	54.46	51.03	58.48	43.07	43.38	38.32	1.62e-16
323733	'top2a'	fc08c07+++wu:fc08c07	mRNA	-0.289339	0.000366	24.88	22.45	25.75	21.32	21.04	20.3	2.31e-05
323882	'insm1b'	INSM-1+++Insm1+++fc13a09+++wu:fc13a09+++zINSM-1+++zgc:63866	mRNA	-0.404647	2.09e-08	84.87	78.17	89.05	67.37	64.55	67.7	4.83e-10
323922	'dnaja1'	dnaja1l+++dnj-12+++wu:fc14c09+++zgc:55650	mRNA	0.248024	0.0354711	23.75	19.93	22.3	26.74	27.59	27.86	0.0053449
324015	'ube2d1b'	ube2d1+++wu:fc16h06+++zgc:73096	mRNA	-0.316512	0.00344545	66.78	78.15	71.59	59.55	58.82	63.73	0.00032
324048	'cnot6a'	cnot6+++wu:fa03c11+++wu:fc17f01+++zgc:65822	mRNA	-0.21312	0.00149122	37.28	37.19	36.42	35.76	35.1	32.63	0.000118
324079	'adi1'	Fe-ARD+++MTCBP-1+++Ni-ARD+++fc18b03+++wu:fc18b03+++zgc:73201	mRNA	-0.567277	0.0424668	7.91	8.39	6.23	5.69	5.11	5.09	0.00671839
324098	'cd82a'	fc18f11+++id:ibd2867+++wu:fc18f11+++wu:fk50g10+++wu:fp72a01+++xx:fp72a01+++zgc:73292+++zgc:77871	mRNA	-0.237063	0.00884504	48.65	49.17	43.07	43.4	46.61	44.79	0.000989
324109	'sp1'	fc18h09+++wu:fc18h09+++zgc:85950	mRNA	-0.527227	0.00154415	14.93	10.65	14.03	10.1	8.42	10.45	0.000123
324125	'stk3'	wu:fc19e11+++zgc:55383	mRNA	-0.225711	0.0339434	24.84	24	22.58	21.52	20.23	22.2	0.00506666
324141	'foxk2'	fj68h08+++wu:fc20a11+++wu:fj68h08	mRNA	-0.43012	4.58e-09	96.95	82.22	93.57	72.25	66.74	73.1	9.47e-11
324153	'taf13'	wu:fc20d03+++zgc:103651	mRNA	-0.392253	0.00123131	80.76	78.84	71.3	59.07	59.66	65.81	9.42e-05
324173	'si:dkey-14k9.3'	wu:fc21a11	mRNA	0.44038	0.0412754	5.25	6.14	6.15	8.12	7.69	8.67	0.00646982
324205	'wu:fc21g02'	fc21g02	mRNA	-0.516861	6.96e-08	21.71	21.95	19.27	13.88	16.37	15.2	1.75e-09
324237	'trim37'	fc22d08+++si:ch211-251d10.4+++wu:fc22d08	mRNA	-0.35634	2.78e-05	18.04	16.98	17.06	14.11	14.35	14.15	1.24e-06
108184001	'LOC108184001'		mRNA	1.00262	0.0154718	0.51	1.08	0.61	1.67	1.45	1.36	0.00192663
324302	'rbm5'	wu:fc25a08+++wu:fe06f12	mRNA	-0.425053	1.73e-11	212.07	207.7	235.73	175.05	164.09	172.39	2.54e-13
324340	'cyp3c1'	CYP3A+++wu:fa96d12+++wu:fc26b04+++zgc:56626	mRNA	0.561783	0.00133553	7.34	6.93	6.74	10.29	10.91	11.32	0.000103
324365	'eif2s2'	wu:fc26g03+++wu:fu10f07+++zgc:77084	mRNA	-0.55015	4.97e-15	224.26	239.47	246.36	155.04	171.64	181.68	4.54e-17
324384	'syncripl'	SYNCRIP+++wu:fc27c07+++zgc:55901	mRNA	0.62618	3.47e-11	20.58	20.24	22.91	35.84	35.66	33.16	5.35e-13
324413	'bhlhe40'	DEC1+++bhlhb2+++wu:fc28a06+++wu:fm54h07+++zgc:76913	mRNA	0.795664	5.03e-33	32.4	34.86	34.56	62.42	61.49	61.13	1.26e-35
324431	'ilf3a'	fc28f07+++wu:fc28f07+++wu:fi34h10+++zgc:113842	mRNA	-0.212362	0.00330162	52.02	53.77	55.26	48.71	47.81	49.02	0.000304
324467	'scamp5a'	scamp5+++wu:fc30b07+++zgc:77438	mRNA	0.594953	6.78e-05	20.57	16.15	17.9	32.62	27.1	26.86	3.43e-06
324479	'bptf'	fc30e02+++fc32a05+++wu:fb71f11+++wu:fc30e02+++wu:fc32a05	mRNA	-0.224125	0.00263953	33.54	30.45	35.1	30.47	28.23	30.07	0.000234
324487	'oga'	fe36d12+++mgea5+++wu:fc30f03+++wu:fe36d12	mRNA	-0.321068	6.19e-06	34.61	36.41	32.16	28.2	29.64	28.56	2.29e-07
324525	'atxn2l'	wu:fc31f08+++wu:fi19h05+++zgc:66471	mRNA	-0.440611	5.51e-08	43.3	46.97	50.14	38.34	34.96	33.9	1.36e-09
324551	'zc3h11a'	fc32e10+++wu:fc32e10+++zgc:73328	mRNA	-0.399349	8.39e-09	80.83	77.18	91.61	63.17	63.69	67.54	1.81e-10
324574	'wu:fc33b09'	fc33b09	mRNA	-0.90172	9.56e-05	15.32	14.36	13.04	8.15	8.81	6.98	5.06e-06
406323	'chia.1'	chit1+++wu:fb57c11+++wu:fb66f12+++zgc:56053	mRNA	5.93017	5.18e-115	0.51	1.11	0.56	44.39	45.72	45.16	1.88e-118
324681	'rhogc'	fc38a11+++wu:fc38a11+++zgc:55563	mRNA	-0.522289	9.81e-06	20.3	19.32	18.08	14.76	13.96	13.32	3.85e-07
324710	'ubl3a'	fc38h07+++wu:fc38h07+++zgc:77101	mRNA	-0.184025	0.0272554	52.15	53.02	50	48.42	47.88	46.67	0.00385869
324723	'irf2bpl'	wu:fc39d10+++wu:fj46f11+++zgc:73290+++zgc:77204	mRNA	-0.187418	0.00663491	132.02	119.55	128.56	117.87	111.58	120.25	0.0007
324743	'snupn'	rnut1+++wu:fc41a03+++zgc:77819	mRNA	-0.434363	0.0018001	22.57	21.1	23.97	16.99	17.34	18.1	0.000149
324863	'fnip1'	fc45f03+++wu:fc45f03+++zgc:175140	mRNA	-0.265394	0.0128473	11.47	11.99	10.01	9.24	9.63	10.28	0.00154319
324900	'txndc12'	tlp19+++wu:fc47c08+++zgc:110680	mRNA	-0.29012	0.00488455	30.53	30.61	29.35	24.03	27.62	25.85	0.000483
324947	'sephs1'	wu:fc49b09+++zgc:55304	mRNA	-0.228939	0.0308341	29.38	29.11	29.75	27.78	26.51	26.96	0.00448342
324971	'nsg2'	P19+++hmp19+++wu:fc49h10+++zgc:73142	mRNA	-0.183546	0.000511	452.7	466.56	442.82	425.37	421.01	409.7	3.41e-05
324985	'lamp1a'	fc50e01+++wu:fc50e01+++zgc:64072	mRNA	0.25014	0.0339538	15.56	16.89	15.24	19.91	20.27	19.14	0.00506959
325033	'ptprn2'	IA-2[b]+++fc52a08+++im:7153814+++wu:fc52a08	mRNA	0.142029	0.0314049	100.39	95.88	93.01	106.73	114.52	113.31	0.00458888
325034	'pak2b'	CH73-159L23.1+++wu:fc52b03+++zgc:113857	mRNA	-0.252236	7.7e-05	83.57	82.39	81.78	70.98	71.15	75.74	3.96e-06
325102	'eif3ea'	eIF3-p48+++eif3s6+++eif3s6a+++fc55e01+++wu:fc55e01+++zgc:63821	mRNA	-0.272129	3.45e-07	279.24	271.6	267.03	234.5	236.35	238.71	9.87e-09
325181	'gpd1b'	Gpd1+++gpd1h+++gpd1l+++wu:fc58b05+++zgc:66051+++zgc:85742	mRNA	0.45728	0.00130716	20.15	20.84	16.68	27.07	29.02	26.7	0.000101
325226	'bzw1a'	bzw1+++wu:fc60e05+++zgc:63787	mRNA	-0.439945	7.58e-11	102.08	107.99	93.92	78.06	78.02	78.45	1.24e-12
325287	'wbp2nl'	wbp2+++wu:fc64g04+++zgc:64061	mRNA	-0.198161	0.0124939	229.75	219.62	252.2	217.89	208.41	215.06	0.00149771
325296	'phf12b'	fc65f03+++wu:fc65f03	mRNA	-0.237665	0.0119623	19.73	19.19	20.76	16.29	17.56	16.85	0.00142334
325361	'chp1'	chp+++si:dkey-41n20.1+++wu:fc69b04+++zgc:63904	mRNA	0.776163	0.00147384	3.83	5.39	4.81	9.65	7.83	7.6	0.000116
325402	'atp6v0cb'	wu:fc74d11+++zgc:111904+++zgc:77708	mRNA	-0.227547	0.000337	496.44	482.46	442.12	420.99	445.64	404.26	2.11e-05
325449	'kif20a'	wu:fi34h02+++wu:fj10c11+++zgc:112061	mRNA	-0.375063	0.0193484	7.19	7.14	7.23	6.42	5.16	5.84	0.00252862
325470	'ube2al'	fc79h10+++wu:fc79h10+++zgc:55512	mRNA	-0.239619	0.0484127	38.35	44.99	39.09	36.43	37.46	34.55	0.00796625
325536	'pcnt'	fc85c01+++sb:cb754+++si:ch211-245b3.1+++wu:fc85c01	mRNA	-0.345481	0.00141644	7.02	6.43	8.12	6.43	5.49	5.88	0.000111
325557	'anxa2a'	anx2a+++anxa2+++wu:fc87g06	mRNA	-0.460938	0.0132197	14.01	14.84	13.35	9.99	11.47	10.62	0.00159434
325599	'lgals3b'	Drgal3+++fc90g02+++lgals3l+++wu:fc90g02+++zgc:123117	mRNA	0.504192	0.0418682	5.4	4.91	4.67	6.9	8.07	7.29	0.00659322
325618	'rpl27'	fc93a08+++wu:fc93a08+++zgc:56171	mRNA	-0.375276	0.014399	1500.71	1791.79	1412.81	1142.99	1344.13	1323.8	0.00176858
325637	'nr2f6a'	COUP(II)+++NR2F6+++couptf2+++fc94g11+++wu:fc94g11+++zgc:77259	mRNA	-0.342211	0.00490674	14.25	13.68	13.62	11.27	11.5	11.31	0.000487
325675	'col1a1b'	alpha3(I)+++col1a3+++fj59a10+++hm:zeh0348+++wu:fa95h05+++wu:fd02a10+++wu:fj59a10	mRNA	0.327347	0.0017522	8.35	8.27	7.99	10.13	11.52	10.76	0.000144
325677	'twf1a'	ptk9+++twf1+++wu:fd02b03+++zgc:65922	mRNA	-0.538847	5.08e-08	51.79	46.25	49.15	35.84	33.64	36.79	1.25e-09
325704	'get3'	asna1+++trc40+++wu:fd05d03+++zgc:56540+++zgc:86799	mRNA	0.355475	3e-05	24.61	27.68	23.93	32.06	34.59	35.34	1.35e-06
325832	'gtf2f1'	C76800+++fd13c08+++rap74+++wu:fd13c08+++zgc:56155	mRNA	-0.366412	0.00210906	32.79	29.15	36.73	28.35	25.01	26.95	0.00018
497399	'lrrc8da'	im:7140212+++si:ch211-83f14.3	mRNA	1.02606	0.0332186	0.51	0.31	0.5	0.83	0.93	1.08	0.00492356
393348	'zgc:64106'		mRNA	2.02882	0.0012585	0.5	0.36	0.31	1.9	1.32	1.8	9.65e-05
100002182	'si:ch73-281k2.5'		mRNA	1.79393	0.013697	0.49	0.17	0.24	0.7	1.58	1.04	0.00166132
326050	'nucb2b'	wu:fd59g05	mRNA	0.718307	0.0102493	2.19	2.53	3.26	4.39	4.68	4.7	0.00117602
326055	'gramd4b'	fd60a08+++si:ch73-230f23.1+++wu:fd60a08	mRNA	0.500914	2.46e-05	5.63	5.96	4.91	8.33	8.38	7.62	1.09e-06
100005879	'tmem125'		mRNA	1.25104	0.0154611	0.49	0.56	0.48	1.5	1.03	1.4	0.00192404
326067	'march5l'	march5+++marchf5+++wu:fd60f03+++zgc:56713	mRNA	-0.373466	0.0134753	22.54	24.33	20.66	16.93	18.62	19.01	0.00162953
326076	'pagr1'	c16orf53+++wu:fd61a05	mRNA	-0.398976	0.0018112	36.22	41.71	40.34	31.89	31.98	30.96	0.00015
326078	'mta2'	wu:fd61b05+++wu:fi29g02+++zgc:63487	mRNA	-0.195059	0.00873464	36.7	37.68	38.61	34.36	33.52	35.49	0.000973
326088	'ccnl1b'	ccnl1+++fd99b09+++wu:fd99b09+++zgc:55544	mRNA	-0.684621	8.58e-27	90.48	85.81	88.4	56.93	57.37	58.22	3.16e-29
326100	'rtf2'	rtfdc1+++wu:fd99e08+++zgc:55448+++zgc:86650	mRNA	-0.244179	0.0441221	27.94	27.92	28.84	25.04	24.22	25.71	0.00703914
326281	'mbpa'	cb274+++fj33b11+++mbp+++wu:fj33b11+++wu:fq15b02+++zgc:136630	mRNA	0.300486	1.97e-11	1902.46	1937.39	1813.31	2407.84	2484.87	2394.7	2.91e-13
326282	'smad7'	fj60c10+++madh7+++wu:fj60c10	mRNA	-0.423448	0.000873	26.64	25.95	23.84	19.33	19.05	21.31	6.32e-05
326287	'epb41b'	P4.1R+++epb41+++wu:fb70c02	mRNA	0.664755	1.6e-06	3.31	3.6	4.04	6.32	5.99	5.87	5.21e-08
326663	'syncrip'	nsap1+++wu:fe02c03+++wu:fe47h09	mRNA	-0.190822	0.000753	183.39	172.64	184.14	166.91	168.43	167.11	5.33e-05
326668	'ss18'	wu:fe02e04+++zgc:55812	mRNA	-0.315872	2.63e-06	196.85	183.51	202.93	167.73	152.34	168.77	8.98e-08
326687	'psma4'	wu:fe05d10+++zgc:56176	mRNA	-0.184729	0.0469515	145.05	136.39	141.6	124.98	126.59	138.93	0.00765568
326716	'tmed10'	TMP21+++fe06g04+++wu:fb98e10+++wu:fe06g04+++zgc:85681	mRNA	-0.341958	0.00037	66.96	55.13	58.08	49.66	52.08	47.22	2.34e-05
326719	'myl12.1'	bing3y+++hm:zeh0157+++mlc-4+++mlc12.1+++myl9l+++wu:fa93e09+++wu:fe06h06+++zeh0157+++zgc:65791	mRNA	-0.197355	0.0038682	200.19	209.33	188.12	179.31	180.95	185.58	0.000365
326786	'exosc6'	id:ibd1130+++wu:fe17d05+++zgc:110071+++zgc:77314	mRNA	-0.44416	0.0175828	25.73	22.11	20.32	17.54	16.63	18.38	0.0022543
326846	'cnbpa'	fe36b09+++wu:fe36b09+++zCNBP+++zff9+++zgc:63625	mRNA	-0.321295	0.000366	60.7	56.01	57.68	48.45	48.71	49.48	2.31e-05
326864	'ola1'	fe36h01+++wu:fc66b09+++wu:fe36h01+++wu:fk82a02+++zgc:55768+++zgc:85691	mRNA	-0.291857	6.27e-06	117.46	115.41	119.07	95.52	99.13	95.27	2.32e-07
326908	'hmg20a'	fe47h11+++wu:fe47h11+++zgc:162335	mRNA	-0.404324	0.000104	52.2	53.02	61.34	47.12	41.72	44.82	5.55e-06
326929	'eef2b'	EEF2+++eef2l+++fe49h02+++wu:fe49h02+++zgc:63584	mRNA	-0.289589	4.59e-10	1220.01	1215.88	1283.99	1053.09	1070.72	1063.81	8.41e-12
326935	'ier5l'	fe50b07+++wu:fe50b07+++zgc:73321+++zgc:77455	mRNA	-0.456615	1.55e-10	68.24	65.1	60.66	48.66	49.83	49.53	2.66e-12
326961	'rpl5a'	Rpl5+++mg:cb01f08+++rpl5l+++zgc:56511+++zgc:77176	mRNA	-0.457689	6.85e-14	648.27	671.29	577	466.27	491.87	488.71	7.2e-16
326974	'gabarapa'	gabarap+++mg:bb02b03	mRNA	-0.21224	0.00462453	137.05	145.13	140.99	132.98	127.48	122.1	0.000454
327011	'snrpd3l'	SNRPD3+++wu:fa18f04+++zgc:56125	mRNA	-0.34241	0.00312058	122.23	122.69	124.6	92.55	99.43	114.18	0.000285
327020	'rnps1'	wu:fa19a11+++zgc:65775	mRNA	-0.388002	8.66e-08	144.22	134.7	141.4	115.74	105.12	116.02	2.22e-09
327026	'arf2b'	arf1l+++fa19d09+++wu:fa19d09+++wu:fb19d05	mRNA	-0.508687	7.91e-11	119.37	128.65	105.72	83.89	87.92	88.42	1.3e-12
327056	'rnf145b'	fa20f10+++rnf145+++wu:fa20f10+++zgc:56435	mRNA	-0.209887	0.0166844	30.24	28.85	26.77	26.26	26.29	25.14	0.00211193
327057	'uck2b'	wu:fa20g04+++zgc:56174	mRNA	-0.310268	0.0384503	18.5	17.33	17.44	15.56	15.7	13.73	0.00591735
327060	'wee1'	fa20h03+++wu:fa20h03+++zgc:136514	mRNA	-0.368672	0.0166445	9.61	8.69	9.68	7.35	8.2	7.16	0.00210227
327079	'sap30l'	wu:fa26a11+++wu:fc10g12+++wu:fe36f07+++zgc:77367	mRNA	-0.301581	0.00165761	48.81	50.57	50.14	40.75	43.9	42.49	0.000135
327089	'rpl12'	wu:fa27c04+++wu:fa91d03+++wu:fb14g09+++wu:fj18a12+++wu:fj26g11+++zgc:103615	mRNA	-0.328919	0.0201461	1832.86	2024.46	1695.31	1363.88	1606.47	1667.83	0.00265367
327108	'brd3b'	fa28f05+++wu:fa28f05+++wu:fc56a11+++wu:fj66d12+++zgc:77289	mRNA	-0.321193	9.28e-07	79.91	75.8	94.19	77.29	71.16	71.24	2.91e-08
327143	'rhot1a'	rhot1+++wu:fd14e11+++wu:fi14a05+++zgc:55581+++zgc:77063	mRNA	-0.255591	0.00446593	33.43	33.06	29.36	28.36	27.9	27.76	0.000435
327160	'apba2b'	apba2+++fd15a04+++wu:fd15a04	mRNA	0.259403	2.07e-05	68.28	63.95	67.04	86.48	81.64	81.58	8.96e-07
327165	'pgam1b'	fd15c02+++pgam1lb+++wu:fd15c02+++zgc:63722	mRNA	0.1908	0.000908	143.93	146.46	146.22	170.84	171.46	179.64	6.62e-05
327172	'stap2a'	cb901+++stap2+++wu:fd15d07+++zgc:63913	mRNA	-0.239606	0.0200591	38.9	44.14	36.65	33.97	35.85	36.16	0.00263816
327175	'larp1'	wu:fb92d03+++wu:fd15e07	mRNA	-0.343628	4.26e-07	64.77	61.63	64.51	54.66	48.75	54.18	1.23e-08
327179	'top1'	fd15f07+++wu:fd15f07	mRNA	0.301865	0.0136177	18.4	18.51	22.51	26.58	23.2	27.05	0.00164895
327200	'asb8'	wu:fd16d08+++zgc:64033	mRNA	-0.220784	0.0441779	34.1	29.88	31.97	28.49	29.79	29.43	0.00705184
327226	'knl1'	casc5+++fd18f09+++si:dkey-9k8.1+++wu:fd18f09	mRNA	-0.35928	0.0303978	4.12	4.33	4.36	3.4	3.88	3.17	0.00440224
327246	'dusp7'	fd19d04+++wu:fd19d04+++zgc:55957+++zgc:77211	mRNA	-0.383554	6.98e-06	29.44	27.03	25.84	22.24	21.56	22.26	2.62e-07
327263	'ppp2r2ab'	MDS026+++ppp2r2a+++ppp2r2d+++wu:fd19g04+++zgc:63780	mRNA	-0.279518	0.00480267	42.39	44.82	51.57	43.5	39.25	41.72	0.000474
327288	'cndp2'	CN2+++wu:fd20d11+++wu:fe17f09+++zgc:92569	mRNA	0.410131	0.0111798	9.33	10.48	9.04	12.23	12.56	14.77	0.00131081
327299	'zgc:66160'	fd20g11+++wu:fd20g11	mRNA	-0.326176	0.00486187	20.87	19.53	19.51	16.64	17.63	15.77	0.000481
327313	'klhl11'	wu:fd21e01+++zgc:56044	mRNA	0.361324	0.00888063	10.83	10.68	10.2	14.44	14.05	14.15	0.000993
100150033	'LOC100150033'		mRNA	1.39553	0.0190864	0.47	0.34	0.36	0.97	1.5	0.71	0.00248785
327335	'srp72'	wu:fi03d11	mRNA	-0.305419	0.00319738	58.84	51.81	63.04	49.33	44.16	53.9	0.000293
327336	'rbm25b'	fi03e10+++rbm25+++si:ch211-105d18.5+++wu:fi03e10+++zgc:56208	mRNA	-0.367804	4.78e-05	58.77	55.31	68.64	54.14	43.83	48.63	2.3e-06
327341	'eif2s3'	Su(var)3-9+++fi03g03+++wu:fi03g03+++wu:fi37d04+++zgc:63805	mRNA	-0.362736	3.88e-11	171.62	163.05	167.69	133.54	137	138.77	6.06e-13
327372	'brd3a'	brd3+++fc01d09+++fc74a08+++fi36b10+++wu:fa13h06+++wu:fc01d09+++wu:fc74a08+++wu:fi04h10+++wu:fi36b10	mRNA	-0.371432	1.64e-06	32.66	33.86	36.34	29.07	27.73	26.44	5.38e-08
327395	'ndrg3b'	NDRG3+++fi05h10+++wu:fi05h10+++zgc:55301	mRNA	0.143892	0.0274897	135.53	131.02	133.18	152.26	151.32	160.29	0.00389994
327396	'rrad'	fi06a10+++wu:fi06a10+++zgc:63471	mRNA	-0.619292	0.000572	11.23	10.41	10.17	7.74	6.85	7.12	3.89e-05
327404	'arid4a'	fc43f03+++fi11g07+++fi14h03+++wu:fc43f03+++wu:fi06c05+++wu:fi11g07+++wu:fi14h03+++zgc:110391	mRNA	-0.270325	0.00193348	32.56	33.93	42.45	30.83	30.61	31.88	0.000163
327417	'hsd17b12a'	KAR+++fi06g11+++wu:fi06g11+++zgc:55589+++zgc:77599	mRNA	-0.656344	1.12e-08	21.98	20.94	20.05	14.39	13.9	13.55	2.47e-10
327464	'si:ch211-210g13.5'	fi12h03+++wu:fi12h03	mRNA	0.606704	0.00760791	1.7	1.65	1.59	2.62	2.46	2.79	0.000825
327495	'acin1b'	acinus+++acinusb+++fi14c05+++wu:fe06a10+++wu:fi14c05	mRNA	-0.274755	0.000132	98.13	96.54	107.23	86.83	78.84	87.77	7.41e-06
327510	'rhoq'	wu:fi15a09+++zgc:55997	mRNA	0.351534	0.0191225	11.12	11.55	12.89	15.6	17.56	14.37	0.0024941
327551	'arl8'	arl8l+++wu:fi17a05+++zgc:55350	mRNA	-0.411258	0.000378	21.23	18.83	16.66	14.42	15.66	14.55	2.4e-05
327568	'ccnt2a'	ccnt2+++cycT+++wu:fi17h07+++zgc:55357	mRNA	-0.440188	1.2e-09	53.49	50.42	54.72	41.21	37.93	42.58	2.32e-11
327577	'diras1a'	diras1+++fi18d11+++wu:fi18d11+++zgc:55360	mRNA	-0.14236	0.0393517	191.97	178.99	184.6	171.98	171.36	184	0.00610592
101884976	'LOC101884976'		mRNA	1.77002	0.0157928	0.47	0.46	0.39	1.68	1.19	1.84	0.00197553
327599	'chp2'	wu:fi19e07+++zgc:55363	mRNA	-0.398162	0.0344999	10.24	10.23	9.52	7.65	7.99	8.18	0.00516918
327601	'alg8'	si:rp71-1p14.2+++wu:fi19e09+++wu:fi19f07+++zgc:112507	mRNA	-0.481106	0.0237596	8.4	8.71	7.53	5.77	6.81	5.89	0.00325069
327613	'fem1a'	fi20c04+++wu:fi20c04+++zgc:63483	mRNA	-0.407276	0.00967899	34.41	26.47	34.89	27.47	21.92	26.48	0.00110118
327642	'lrrc8aa'	lrrc8a+++wu:fb18g12+++wu:fi21b10	mRNA	0.717726	0.00289885	2.37	1.85	2.59	3.46	4.33	4.01	0.000261
327650	'gnai2b'	fi21e06+++gnai2+++wu:fi21e06+++zgc:56690	mRNA	-0.21875	0.0215871	50.73	51.88	46.51	44.88	42.66	46.6	0.00290061
333933	'shcbp1'	cb251+++im:7145675+++sb:cb251+++wu:fi22a03+++zgc:66476	mRNA	-0.502042	0.014705	5.28	6.06	5.01	4.24	3.69	4.14	0.00181271
333987	'fxyd6'	si:dkey-36i7.1+++wu:fi25c12+++zgc:63716	mRNA	0.435783	0.000223	47.64	43.53	44.11	62.42	67.49	62.08	1.32e-05
333988	'fbxl14a'	fb34d05+++fi25d04+++ppaa+++wu:fb34d05+++wu:fi25d04	mRNA	-0.404993	0.00853936	15.66	16.24	12.9	12.92	11.5	10.95	0.000946
333991	'rbm38'	YF-55+++fi25e12+++rnpc1+++wu:fi25e12+++zgc:92336	mRNA	-0.318591	0.0389374	12.52	15.06	12.35	11.26	11.05	11.15	0.00601048
333996	'brdt'	fi25h02+++si:dkeyp-85h7.3+++wu:fi25h02	mRNA	-0.244314	0.0039386	26.41	27.05	29.73	25.27	24.53	23.81	0.000374
334032	'smarca2'	psa-4+++wu:fa56c07+++wu:fi27f11+++zgc:66238	mRNA	0.370041	3.38e-05	9.88	11.03	11.12	14.21	14.31	14.82	1.55e-06
334050	'gtpbp4'	fi28d07+++wu:fi28d07+++zgc:55757	mRNA	-0.324299	1.16e-06	92.01	95.26	98.63	82.67	78.4	78.1	3.68e-08
334058	'wtap'	wu:fi29a09+++zgc:66202	mRNA	-0.417796	9.15e-11	111.38	103.72	112.76	86.65	87.36	83.19	1.52e-12
334065	'rnf146'	wu:fi29e08+++zgc:55909	mRNA	0.35434	0.0493263	7.67	6.18	6.64	9.25	9.25	8.97	0.0081426
334081	'rnf168'	fi30d02+++wu:fi30d02+++zgc:64185	mRNA	-0.302028	0.0376772	18.27	17.06	18.96	15.99	15.09	15.06	0.00577024
334098	'hsd11b2'	wu:fi31d01	mRNA	-0.453152	0.0288569	5.64	5.91	5.6	4.22	4.43	4.46	0.00414525
334116	'eno1a'	eno1+++wu:fi32b03+++wu:fk58e02+++zgc:73152	mRNA	0.149328	0.00726468	528	500.94	534.79	601.24	608.51	605.37	0.000778
334121	'hacd2'	ptplb+++wu:fi32c08+++zgc:55421	mRNA	-0.209805	0.0122539	60.9	63.57	58.79	53.09	55.3	57.51	0.00146349
334202	'plk3'	cnk+++wu:fi35f10	mRNA	-0.226465	0.0313993	19.15	19.83	19.28	16.93	17.31	17.9	0.00458662
334206	'osbpl2b'	Osbpl1a+++osbpl2+++wu:fi36a04+++zgc:55948	mRNA	0.376768	0.0331744	7.52	6.56	7.31	9.8	9.76	9.46	0.00491567
334222	'hnrnpa0b'	fi36h08+++hnrnpa0+++hnrpa0+++wu:fa16d06+++wu:fi36h08+++zgc:77280	mRNA	-0.394845	2.27e-15	454.92	435.44	462.52	363.45	352.33	362.37	2.04e-17
406473	'pck2'	id:ibd5157+++pck+++zgc:77867	mRNA	1.21185	0.00979109	0.47	0.37	0.55	1.09	1.14	1.15	0.00111631
562460	'ppp2r5a'	si:dkey-18c8.1	mRNA	1.2501	0.00101337	0.47	0.61	0.67	1.9	1.58	0.87	7.53e-05
334307	'zc3h15'	lerepo4+++wu:fi40a12+++zgc:55674	mRNA	0.247949	0.0498528	23.42	22.97	25.33	33.36	28.64	27.23	0.0082396
334334	'ivns1abpb'	fi13f08+++fi41c09+++wu:fi13f08+++wu:fi41c09	mRNA	-0.339844	0.0151373	12.76	12.15	11.4	9.35	10.17	10	0.00187947
334337	'ubqln4'	ubin+++wu:fb48e11+++wu:fb54b10+++wu:fi41e06+++zgc:113928+++zgc:66188	mRNA	-0.187858	0.00398578	103.09	110.63	110.73	101.74	98.19	98.32	0.000379
100006328	'slc13a5b'	slc13a5	mRNA	-1.73815	0.046343	0.46	0.33	0.42	0.09	0.14	0.15	0.00752273
334446	'heatr1'	BAP28+++BAP28-like+++fi69e12+++flj10359+++wu:fi69e12+++zC146F4.2+++zgc:63510	mRNA	-0.379596	4.43e-06	14.09	13.55	13.16	10.64	11.53	10.45	1.58e-07
58109	'valopa'	(VA)-opsin+++VA-opsin+++VAL-opsin+++va1+++valop	mRNA	1.40403	0.0202177	0.46	0.41	0.56	1.29	1.49	1.19	0.00266556
334471	'larp6a'	fi75f12+++larp6+++wu:fi75f12+++zgc:66107	mRNA	-0.226727	0.0348396	54.42	43.23	51.27	43.72	43.56	46.18	0.00523425
334483	'ptp4a2b'	fc05f09+++ptp4a2+++wu:fc05f09+++wu:fi84b06+++zgc:101724	mRNA	-0.431488	8.82e-11	113.94	122.47	106.91	87.83	89.55	89.24	1.46e-12
334490	'hnrnpub'	hnrnpu+++hnrpu+++wu:fa66f11+++wu:fc18b08+++wu:fi89c08+++zgc:111835+++zgc:136480	mRNA	-0.25523	6.72e-07	136.15	133.35	126.5	115.96	115.94	115.41	2.03e-08
563281	'p4ha3'	si:dkey-260j18.3+++zgc:103728	mRNA	1.14454	0.0134572	0.44	0.77	0.33	1.24	0.82	0.9	0.00162571
101886784	'LOC101886784'		mRNA	-4.41621	3.8e-06	0.43	0.37	0.27	0.04	0.02	0	1.33e-07
334618	'eif4g2b'	NAT1B+++eif4g2+++fb44h01+++hm:zeh1307+++wu:fa14h01+++wu:fb44h01+++wu:fb59c06+++wu:fc21b05	mRNA	-0.241925	4.77e-05	68.27	69.73	66.35	59.74	59.18	61.98	2.3e-06
334619	'c1qbp'	fa14h03+++sb:cb785+++si:ch1073-329n19.2+++wu:fa14h03+++zgc:110137	mRNA	-0.304926	0.000858	84.9	85.5	93.29	74.84	73.27	75.77	6.19e-05
334626	'eif3m'	GA17+++fa16c10+++fc41f09+++pcid1+++wu:fa16c10+++wu:fc41f09+++zgc:63996	mRNA	-0.273573	6.16e-05	168.88	175.33	159.51	142.17	146.28	147.99	3.07e-06
334717	'banf1'	baf+++fa01c01+++wu:fa01c01+++zgc:77767	mRNA	-0.457146	1.6e-06	108.69	113.64	93.15	80.76	85.59	74.15	5.21e-08
334728	'mapre1b'	mapre1+++wu:fa01e12+++wu:fc23e11+++zgc:85755	mRNA	-0.258038	0.000677	111.28	109.08	98.46	93.21	99.67	86.14	4.71e-05
334752	'psme3ip1'	fa02g12+++fam192a+++wu:fa02g12+++zgc:65774	mRNA	-0.281188	0.0315553	46.25	40.08	46.12	36.87	34.41	42.74	0.00461962
334784	'rbm7'	CH73-374A6.3+++fa03f03+++wu:fa03f03+++zgc:56619+++zgc:77304	mRNA	-0.28586	0.0361673	28.53	28.56	29.2	25.04	23.67	25.48	0.00547758
334932	'mdm4'	wu:fa09h09+++wu:fi33d10	mRNA	-0.226988	0.00157888	51.8	52.89	50.76	44.56	45.34	47.71	0.000126
335057	'znf462'	fa12e11+++wu:fa12e11	mRNA	-0.559553	8.5e-05	3.72	3.08	3.95	2.59	2.39	2.67	4.44e-06
335096	'ptprub'	R-PTP-U+++R-PTP-psi+++RPTP-psi+++fj42a04+++fk66g06+++ptpru+++wu:fj42a04+++wu:fk66g06+++zmp:0000001038	mRNA	-0.231283	0.0013771	23.13	23.86	21.41	20.79	20.13	20.21	0.000107
335107	'tpd52l2a'	fk69c03+++wu:fc29c04+++wu:fk69c03+++zgc:55624+++zgc:77795	mRNA	-0.260662	0.020658	29.63	29.39	27.91	25.27	26.27	24.51	0.00274282
335110	'dync1h1'	fk70a07+++wu:fk70a07	mRNA	-0.183933	0.0329843	75.96	65.29	80.29	70.99	65.99	67.24	0.00488217
335335	'fkbp1aa'	fj02g10+++wu:fj02g10+++zgc:73373	mRNA	-0.256517	3.83e-05	586.09	569.56	546.31	501.97	520.62	473.51	1.78e-06
335370	'eef1b2'	fj06d02+++wu:fj06d02+++zgc:56277+++zgc:86802	mRNA	-0.240725	0.000491	354.08	360.2	358.12	291.69	327.93	331.92	3.26e-05
335396	'srsf5a'	fb49e01+++im:6906390+++sfrs5+++sfrs5a+++wu:fb49e01+++wu:fj09b12+++zgc:77797	mRNA	-0.271503	0.000914	220.41	186.87	210.94	192.02	181.02	186.54	6.67e-05
335449	'serbp1a'	PAI-RBP1+++hm:zeh0245+++serbp1+++wu:fa12d05+++wu:fb36e07+++wu:fc16f12+++wu:fj13e12+++zgc:55489	mRNA	-0.427085	1.22e-21	432.68	439.54	437.53	340.48	333.55	346.05	5.95e-24
335459	'fbxo42'	wu:fj14e08+++zgc:64224	mRNA	-0.611833	6.03e-07	30.51	26.94	30.24	21.15	17.45	21.6	1.81e-08
335493	'coa3b'	fj17c03+++wu:fj17c03+++zgc:194167	mRNA	-0.587659	0.000382	51.18	70.59	65.63	41.98	41.15	47.6	2.43e-05
335512	'g3bp1'	fj17h05+++wu:fj17h05+++zgc:56034	mRNA	-0.492774	3.87e-11	84.19	76.91	89	63.75	59.97	63.76	6.02e-13
335521	'efhd1'	fj19b07+++si:ch211-281l24.1+++wu:fj19b07	mRNA	-0.297242	0.00056	125.37	115.4	115.65	104.16	91.87	108.02	3.8e-05
335539	'rpl23a'	wu:fa93f05+++wu:fj20e05+++zgc:110139	mRNA	-0.622946	7.08e-08	4648.99	4295.2	4662.4	3372.72	2708.66	3204.01	1.79e-09
335551	'nrsn1'	fj21c11+++wu:fj21c11+++zgc:73062	mRNA	-0.151275	0.0453851	87.35	82.48	79.59	79.51	76.03	79.65	0.00731035
335629	'rplp2'	RpP1+++wu:fb05g05+++wu:fj30h02+++zgc:73372	mRNA	-0.461895	0.0200531	624.33	619.01	469.33	386.69	456.11	464.34	0.002635
402809	'tnni2a.3'	zgc:92053	mRNA	3.83155	2.82e-13	0.43	1.34	0.29	10.27	10.76	8.46	3.22e-15
335656	'gngt1'	gng1+++wu:fk53d06+++zgc:73318	mRNA	-0.548289	0.0446369	19.44	20.73	24.71	17.96	16.26	12.34	0.00715014
335709	'atp5f1d'	atp5d+++fk58f09+++wu:fk58f09+++zgc:73303	mRNA	-0.237542	0.001644	296.15	300.78	291.17	259.28	256.09	275.15	0.000133
335722	'gsdmeb'	dfna5+++dfna5b+++fk59f08+++wu:fc41e05+++wu:fk59f08+++zgc:91916	mRNA	0.4159	0.00590479	6.98	6.5	6.57	9.61	9.52	9.13	0.00061
335737	'nfil3-5'	E4BP4-5+++si:dkey-52h23.1+++wu:fk63e10	mRNA	-0.207404	0.000369	108.14	115.57	109.1	95.82	97.75	94.29	2.33e-05
335750	'nup54'	wu:fp63g06+++zgc:77551	mRNA	-0.387275	0.000252	52.35	47.44	55.57	40.72	36.87	46.08	1.52e-05
335798	'zgc:65894'	fj33a08+++wu:fj33a08	mRNA	0.328787	6.53e-11	424.48	412.19	431.1	541.58	552.34	574.65	1.06e-12
335817	'pkma'	cb1029+++fj33f03+++pkm2+++pkm2a+++wu:fj33f03	mRNA	0.449887	9.56e-19	217.36	231.7	222.88	319.33	331.09	311.27	6.38e-21
335836	'slc1a2b'	eaat2+++fj34b12+++slc1a2+++wu:fj34b12+++zgc:65897	mRNA	-0.257544	1.68e-08	701.64	696.79	688.97	621.82	614.48	586.08	3.81e-10
335839	'cnbpb'	cnbp+++wu:fj34c03	mRNA	-0.267005	0.000165	168.05	165.5	177.75	154.82	151.76	138.37	9.42e-06
335842	'tsc22d1'	fj34d05+++wu:fj34d05+++zgc:65869+++zgc:85857	mRNA	-0.228097	0.00234421	166.13	146.92	159.24	135.4	121.08	141.5	0.000204
335863	'itm2cb'	fj35c02+++itm2c+++wu:fj35c02+++zgc:66349	mRNA	-0.729304	9.57e-22	59.15	63.85	60.49	40.05	38.4	39.92	4.64e-24
335866	'irf2bp2a'	CH1073-404G22.1+++IRF2BP2+++fj35c12+++irf2bp2b+++wu:fj35c12+++zgc:56251	mRNA	-0.317843	1.32e-05	217.52	187.05	213.18	180.76	162.54	175.95	5.37e-07
335883	'si:dkey-31f5.11'	fj35h06+++wu:fj35h06	mRNA	0.389977	3.51e-05	9.84	10.19	9.36	13.21	14.01	13.06	1.61e-06
335889	'emsy'	fj36b04+++wu:fj36b04+++zgc:56039	mRNA	-0.266884	0.000172	32.95	31.93	33.01	31.12	27.71	30.96	9.85e-06
335897	'sap130b'	si:dkey-5i22.5+++wu:fj36c08	mRNA	-0.273409	0.0106904	16.53	16.79	19.37	16.96	15.55	14.31	0.00123484
335925	'sept5a'	fj37h04+++sept5+++wu:fj37h04+++zgc:73218	mRNA	0.251191	0.000964	70.06	67.52	72.46	88	86.38	87.66	7.1e-05
335974	'got2b'	fj40h07+++wu:fj40h07+++zgc:56425	mRNA	0.235085	0.0160172	85.76	91.18	75.48	95.29	111.77	103.87	0.0020062
336063	'arf6a'	arf6+++wu:fj46d09+++zgc:77665	mRNA	-0.311802	0.00500531	40.1	38.08	40.44	34.63	33.59	31.95	0.000498
336069	'gria4b'	ZfGluR4b+++fj46g06+++glur4b+++wu:fj46g06	mRNA	-0.136927	0.0491772	58.67	61.68	59.26	56.71	57.73	59.74	0.00811003
336082	'nell2b'	fj47f01+++si:dkey-234l24.6+++wu:fj47f01	mRNA	0.150649	0.0226263	89.78	85.23	84.97	99.43	106.24	96.47	0.00307643
336105	'tcea1'	fj48e12+++wu:fj48e12+++zgc:63975	mRNA	-0.258045	0.000511	99.93	93.94	95.75	87.35	82.91	83.52	3.41e-05
336120	'nkap'	c6orf194l+++nkapl+++wu:fj36d09+++wu:fj49c09+++zgc:136458	mRNA	-0.254592	0.0223248	58.66	55.33	65.2	52.37	57.41	47.69	0.0030255
336124	'cnot11'	fj49e01+++wu:fj49e01+++zgc:163002	mRNA	-0.244025	0.0463864	27.61	26.48	25.31	23.68	22.83	23.7	0.00753378
336147	'abcc5'	fj51h02+++si:ch1073-183g13.2+++wu:fj51h02	mRNA	-0.554339	1.75e-25	118.9	113.63	108.21	78.82	84.92	79.13	7.22e-28
566132	'ces2a'	cbe+++ces2+++im:6908784+++si:dkey-38l12.2+++zgc:153863	mRNA	3.08806	5.29e-11	0.43	0.37	0.27	2.91	3.16	3.34	8.48e-13
336187	'klhl17'	si:dkey-98j1.3+++wu:fj54g09	mRNA	-0.313137	0.000313	19.51	18.98	19.04	16.34	16.03	16.07	1.95e-05
336198	'ppp4r3b'	flfl+++smek2+++wu:fj55c11+++zgc:56492+++zgc:77352	mRNA	-0.445719	8.93e-05	29.67	24.91	29.94	23.01	20.84	21.25	4.69e-06
336211	'zwi'	fj56b03+++wu:fj56b03	mRNA	0.208187	0.00158613	56.33	58.47	61.37	71.15	70.68	71.32	0.000127
336227	'cdr2l'	fj58a11+++wu:fj58a11+++zgc:77462	mRNA	-0.272094	0.00342472	65.6	58.6	68.35	53.94	52.01	63.19	0.000317
336231	'h3f3c'	fj58b09+++wu:fj58b09+++zgc:64222	mRNA	-0.185327	0.0018004	1262.96	1239.08	1345.49	1225.04	1145.67	1174.59	0.000149
110438482	'LOC110438482'		mRNA	1.75466	5.49e-06	0.42	0.46	0.76	2.2	2.56	1.07	2e-07
336290	'rnasekb'	fj61g06+++wu:fj61g06+++zgc:153424	mRNA	-0.198123	0.025919	224.03	232.46	194.66	201.78	199.06	193.64	0.00362053
336303	'ppdpfb'	c20orf149b+++c20orf149l+++wu:fj62f01+++zgc:73395	mRNA	-0.45934	3.38e-13	764.48	777.36	709.48	527.69	588.21	601.44	3.88e-15
336334	'eef1a1a'	fj64c02+++wu:fj64c02+++zgc:73138	mRNA	0.161836	0.0222534	164.19	158.85	161.59	177.12	190.25	200.61	0.00301457
336335	'si:ch211-51e12.7'	fj64c03+++si:ch211-222h17.2+++wu:fj64c03+++zgc:153016	mRNA	-0.222112	0.000436	230.26	219.19	222.11	200.04	193.33	209.96	2.83e-05
246275	'myhz2'	sb:cb38	mRNA	2.61242	4.23e-27	0.42	0.35	0.42	2.57	2.26	2.75	1.5e-29
336381	'cotl1'	wu:fb08h08+++zgc:63983	mRNA	-0.431329	1.84e-10	136.31	138.35	131.32	108.27	105	102.07	3.19e-12
336461	'zfand6'	AWP1+++fb11b11+++wu:fb11b11+++zgc:101121	mRNA	-0.323431	0.0335393	22.65	27	22.44	20.67	19.24	20.28	0.00498601
336466	'tfg'	wu:fb11c10+++zgc:55342+++zgc:77230	mRNA	-0.328226	6.05e-05	106.68	108.02	125.62	98.05	92.39	93.71	3.01e-06
336471	'col1a2'	alpha2(I)+++hm:zehn2357+++wu:fa98d05+++wu:fa99g10+++wu:fb04c08+++wu:fb11d06+++zehn2357	mRNA	0.583039	8.1e-07	5.07	6.01	5.76	8.38	9.48	8.62	2.48e-08
336473	'glulb'	fb11d08+++gso2+++hm:zehn1949+++im:7153900+++wu:fb11d08	mRNA	-0.226935	0.0031522	64.64	63.09	59.5	52.67	58.23	56.61	0.000288
336492	'ptgdsb.1'	hm:zeh0800+++ptgds+++ptgdsb+++wu:fb10b10+++wu:fb11h03	mRNA	-0.388982	0.0272717	28.05	28.15	24.51	20.17	23.62	20.76	0.00386405
336498	'eif3d'	eif3s7+++wu:fb12a03+++zgc:64097	mRNA	-0.304867	1.62e-06	206.94	204.93	222.79	170.77	184.58	183.07	5.28e-08
336518	'polr3e'	Sin+++wu:fb12d10+++wu:fs42e03+++zgc:55592	mRNA	-0.375093	5.43e-05	21.85	22.03	22.09	16.9	18.95	17.43	2.65e-06
336550	'rps3'	fb13d09+++wu:fb13d09+++zgc:56088	mRNA	-0.553495	2.39e-19	1087.74	1205.59	1068.73	744.4	839.33	817.98	1.52e-21
336568	'rpl21'	wu:fb13h07+++wu:fc74e02+++zgc:86669	mRNA	-0.378895	1.92e-10	1705.16	1826.15	1669.16	1351.83	1350.96	1496.78	3.33e-12
336578	'si:ch211-114c12.2'	fb14b05+++wu:fb14b05	mRNA	-0.190412	0.0154676	64.27	60.43	66.66	58.37	55.52	60.02	0.00192548
336612	'ppiaa'	Cyp1+++PPIA-2+++fa93g09+++ppia+++wu:fa93g09+++wu:fb05e11+++wu:fb13h02+++wu:fb15a05	mRNA	-0.468876	6.16e-21	2104.66	2233.69	2055.85	1552.13	1669.42	1623.42	3.26e-23
336613	'cyfip1'	CY+++CYFIP+++fb15a06+++wu:fb15a06	mRNA	0.275181	0.0305774	9.04	8.22	8.12	11.19	10.65	10.32	0.00443393
336617	'thy1'	wu:fb15c03+++wu:fb18g05+++zgc:123140	mRNA	-0.860106	0.0220925	3.32	4.15	3.71	2.88	2.32	1.76	0.0029833
336619	'eif4bb'	eif4b+++fb15c09+++wu:fb15c09+++zgc:101532	mRNA	-0.342354	4.06e-06	92.92	89.42	101.29	79.9	75.13	78.69	1.43e-07
336625	'txndc9'	fb15e07+++wu:fb15e07+++zgc:55522	mRNA	-0.284921	0.0018991	71.67	74.49	68.86	60.15	64.27	58.49	0.000159
336637	'zgc:56493'	TXN+++fb15h09+++wu:fb15h09	mRNA	-0.216557	0.00789759	254.85	258.74	246.95	230.78	231.03	224.94	0.000864
336641	'rpl17'	fa91a06+++wu:fa91a06+++wu:fa99c06+++zgc:65996	mRNA	-0.529608	1.48e-20	2070.97	2328.13	2237.13	1545.48	1588.46	1692.14	8.01e-23
336650	'abracl'	PRO2013+++c6orf115+++si:dkey-34f16.3+++wu:fa91c10+++wu:fb38c09+++zgc:113923	mRNA	-0.451764	0.00239311	14.46	16.17	13.92	11.91	10.74	11.4	0.000209
336655	'icn'	fa91d07+++mg:cb02f02+++s100a4a+++wu:fa91d07	mRNA	0.573144	0.00754792	50.29	58.75	49.39	69.57	87.03	90.86	0.000815
336662	'rps26'	wu:fa91f03+++zgc:77927	mRNA	-0.516793	4.58e-08	917.6	947.39	731.68	589.89	645.62	672.92	1.12e-09
336687	'rps14'	fa92e08+++wu:fa92e08+++zgc:73215	mRNA	-0.575936	4.22e-20	2274.87	2336.93	2090.96	1442.76	1624.01	1657.86	2.46e-22
336702	'rpl9'	ab02c03+++fa93a01+++mg:ab02c03+++wu:fa93a01+++zgc:103730	mRNA	-0.426265	6.48e-17	1180.89	1174.56	1149.42	864.01	947.03	923.96	4.82e-19
336710	'rpl7'	bb02h10+++mg:bb02h10+++wu:fa93c11	mRNA	-0.253907	7.53e-06	1349.4	1307.91	1279.23	1084.1	1197.75	1180.48	2.85e-07
336712	'rpl10'	QM+++QM protein+++fa93d03+++rpl-10+++wu:fa93d03+++zgc:56154	mRNA	-0.402591	2.75e-10	1304.23	1382.05	1169.18	972.5	1055.65	1030.15	4.86e-12
336713	'rpl30'	fa93d05+++wu:fa93d05+++zgc:56640+++zgc:77683	mRNA	-0.448512	2.75e-11	1841.67	1684.72	1849.19	1273.31	1451.14	1421.46	4.19e-13
336719	'rplp1'	fa93f02+++wu:fa93f02+++zgc:77776	mRNA	-0.555156	5.85e-05	3260.69	3594.09	2964.36	2133.38	2249.62	2638.67	2.9e-06
336727	'rpl6'	wu:fa93h05+++wu:fb26a11+++zgc:111805	mRNA	-0.45188	1.14e-22	2284.55	2371.81	2389.63	1753.21	1794.01	1852.21	5.3e-25
336764	'rps15a'	wu:fb04b07	mRNA	-0.481392	1.85e-20	2625.84	2861.37	2586.12	1994.97	2057.48	2027.59	1.02e-22
336770	'abcf2a'	abcf2+++wu:fb04f06+++wu:fc74f03+++wu:fd58d07	mRNA	-0.746655	1.13e-23	48.58	48.16	46.25	28.3	31.09	29.83	4.89e-26
336797	'serp1'	RAMP4+++wu:fb05f06+++zgc:56419+++zgc:86736	mRNA	-0.50637	0.01182	33.23	33.58	24.63	20.85	24.52	22	0.00140039
336806	'wu:fb05h10'	fb05h10	mRNA	0.48047	0.00491872	2.25	2.24	2.19	3.72	3.15	2.89	0.000488
336812	'rpl23'	fb06e03+++wu:fb06e03+++zgc:73149	mRNA	-0.367714	1.2e-08	2037.23	2016.99	2135.78	1683.02	1807.39	1554.6	2.66e-10
337007	'rps12'	fa95a02+++wu:fa95a02+++zgc:73055	mRNA	-0.500266	2.38e-19	1889.32	1906.05	1845.34	1300.19	1434.53	1456.37	1.5e-21
337010	'rpl7a'	wu:fa95b03+++zgc:73183+++zgc:86667	mRNA	-0.533228	1.33e-25	1897.55	1840.14	2020.04	1367.38	1396.41	1410.21	5.43e-28
337046	'ranbp1'	hm:zeh1094+++wu:fa96a09+++wu:fj39g07+++zeh1094+++zgc:85649	mRNA	-0.213927	0.0163995	41.25	41.5	42.58	37.09	39.82	36.26	0.002068
337068	'tbl2'	wu:fa96f08	mRNA	-0.397779	0.036762	11.3	11.35	13.54	9.21	10.22	9.33	0.00560004
337090	'rpl4'	fa97a02+++fl04b10+++wu:fa97a02+++wu:fa97c01+++wu:fl04b10+++zgc:56659+++zgc:85693	mRNA	-0.446885	1.41e-19	1157.87	1188.39	1216.82	877.06	949.61	912.95	8.64e-22
337133	'mbd3a'	wu:fa98f07	mRNA	-0.303641	0.00181688	40.03	39.21	39.43	34.7	32.41	33.56	0.000151
337148	'rps15'	wu:fa93f04+++wu:fa99b07+++zgc:103714+++zgc:92743	mRNA	-0.364296	0.00759955	2308.97	2404.1	1903.27	1675.89	1816.19	1908.81	0.000824
337158	'col1a1a'	alpha1(I)+++cb21+++col1a1+++sb:cb21+++sb:cb384+++wu:fa99c12+++wu:fb02c06	mRNA	0.405073	6.11e-05	7.48	7.19	7.7	10.12	10.73	10.2	3.05e-06
337176	'postnb'	fa99h07+++pn+++postn+++wu:fa99h07+++wu:fc70f09+++zgc:153873	mRNA	0.745815	0.0169199	1.11	1.9	1.33	2.7	2.76	2.13	0.00214731
337223	'tuba5'	fb02d10+++tuba8l+++wu:fb02d10+++zgc:85698	mRNA	-0.382688	1.32e-09	116.92	121.82	119.59	97.46	92.38	98.04	2.56e-11
337226	'zgc:153867'	MLC3SM+++fb02e09+++hm:zehn1575+++wu:fa98e09+++wu:fb02e09	mRNA	-0.192964	0.00882523	200.11	199.08	183.12	173.09	175.97	178.72	0.000985
337230	'gars1'	gars+++si:dkey-276i5.1+++wu:fb02f03	mRNA	-0.237828	0.00150029	60.29	58.49	56.14	49.53	52.27	53.54	0.000119
337237	'reep5'	fb02g04+++wu:fb02g04+++zgc:73197	mRNA	-0.236049	0.00164075	189.59	190.62	175.82	156.9	171.66	166.09	0.000133
337240	'rps3a'	fb02h01+++rpS3Ae+++wu:fb02h01+++zgc:73195+++zgc:86672	mRNA	-0.501213	1.09e-24	810.83	860.88	843.89	608.6	645.04	608.44	4.59e-27
337272	'pitpnm3'		mRNA	0.358569	0.0336457	4.91	4.69	5.33	6.31	6.83	6.93	0.00500726
100000133	'si:ch211-161h7.8'		mRNA	1.37906	0.0319528	0.41	0.27	0.35	1.04	0.87	0.88	0.00468944
322533	'anpepb'	anpep+++fb64c05+++wu:fb64c05+++zgc:136771	mRNA	1.91118	3.03e-07	0.41	0.53	0.37	1.92	1.6	1.61	8.58e-09
337397	'tmem30aa'	tmem30a+++wu:fj66b08+++zgc:91877	mRNA	0.471154	2.89e-08	28.58	26.76	29.27	40.48	41.21	41.28	6.83e-10
494489	'atp2a1l'	im:7145237+++si:ch211-198p7.3+++zgc:154094	mRNA	4.04452	3.72e-61	0.41	0.41	0.66	7.62	10.02	8.07	4.36e-64
337424	'arl8ba'	arl10c+++arl8b+++fj67a08+++wu:fj67a08+++zgc:77187	mRNA	0.445209	3.52e-05	26.43	27.92	25.35	36.29	39.31	37.98	1.62e-06
553349	'znf185'	wu:fd02a11+++zgc:152778	mRNA	1.04909	0.0136894	0.41	0.56	0.87	1.65	1.34	1.01	0.00165984
337565	'dcaf7'	fj83g06+++han11l+++wdr68+++wu:fj83g06+++zgc:63940	mRNA	-0.200842	0.00738187	105.71	100.78	91.52	90.98	90.82	89.8	0.000793
337596	'rhbg'	fj85f07+++wu:fj85f07+++zgc:56354	mRNA	-0.521949	0.000138	9.96	10.71	7.88	6.85	6.97	6.95	7.76e-06
337626	'etv5a'	etv5+++fj87h10+++id:ibd5133+++wu:fj87h10+++zgc:55647	mRNA	-0.366189	2.64e-06	32.93	35.12	33.32	26.47	26.91	28.8	9.05e-08
337670	'rps6kal'	rps6ka6+++wu:fj94b02+++zgc:66139	mRNA	-0.486714	2.05e-12	62.76	60.9	58.89	42.45	43.76	47.24	2.61e-14
337685	'ogt.1'	fm81g08+++ogt+++wu:fc12b01+++wu:fm81g08	mRNA	-0.247399	2.06e-08	306.31	305.41	308.59	264.48	270.18	267.89	4.75e-10
571647	'mhc1zja'		mRNA	-1.03295	0.0206038	0.41	0.54	0.5	0.37	0.74	0.36	0.0027323
337771	'zgc:162858'	fj40d12+++hm:zewp0159+++wu:fj40d12	mRNA	-0.350642	0.00933829	27.04	31.67	31.03	25.27	24.62	23.79	0.00105374
337784	'hlcs'	est269366+++ig:est269366+++im:6962365	mRNA	-0.336071	0.0140894	20.88	19.37	21.6	17.32	17.01	17.05	0.00172346
337795	'dact2'	Amin+++dact+++dapper2+++dpr2+++frd2+++frodo2+++ik:tdsubc_1d9+++wu:fe24f12+++xx:tdsubc_1d9+++zgc:109729+++zgc:152832	mRNA	0.638054	0.0173605	1.82	2.24	1.81	3.61	2.82	3.11	0.00221586
337810	'rps27a'	hm:zeh0386+++ik:tdsubc_1f2+++tdsubc_1f2+++xx:tdsubc_1f2+++zgc:66168	mRNA	-0.454583	1.43e-16	1992.42	2181.36	2036.43	1516.61	1570.6	1669.61	1.13e-18
337838	'gng5'	ik:tdsubc_2c12+++xx:tdsubc_2c12+++zgc:100880	mRNA	-0.478552	7.69e-06	89.97	89.33	79.01	69.68	64.48	60.03	2.93e-07
337851	'cherp'	fc83d01+++ik:tdsubc_2h12+++scaf6+++tdsubc_2h12+++wu:fc83d01+++xx:tdsubc_2h12+++zgc:55518	mRNA	-0.296761	0.000227	33.95	34.33	35.8	29.14	28.79	30.84	1.35e-05
338183	'mars1'	id:ibd5106+++mars+++zgc:66122	mRNA	-0.333957	0.00577523	12.88	12.51	13.15	10.61	10.61	10.83	0.000594
338204	'tfdp2'	id:ibd2511+++wu:fb94f09+++zgc:110490	mRNA	-0.459616	0.000627	18.01	17.67	21.33	14.25	14.89	14.34	4.3e-05
347743	'selenoh'	cb697+++selh+++seph+++wu:fa11g07+++wu:fb23d03	mRNA	-0.594245	0.00141485	32.26	28.21	25.64	18.99	19.47	21.52	0.000111
352912	'krt18a.1'	DreK18+++cb83+++dapk1+++krt18+++sb:cb83+++wu:fa13f02+++wu:fb36b04	mRNA	0.370417	3.54e-05	37.86	37	41.11	52.93	51.67	52.59	1.63e-06
352915	'selenow1'	cb694+++fe37b06+++selW+++selenow+++sepw1+++wu:fe37b06+++wu:fk70h03+++zgc:109781	mRNA	-0.238181	0.00137402	229.14	218.56	214.65	196.65	192.66	199.7	0.000107
352918	'opn4.1'	opn4+++opn4l+++opn4m2	mRNA	-0.940316	0.0150217	1.75	1.54	1.15	0.9	0.75	0.77	0.00186207
352926	'gpx1a'	cb690+++gpx1+++zgc:103683+++zgc:92737	mRNA	0.575886	6.96e-10	58.37	58.24	58.75	86.4	98.96	88.66	1.31e-11
352927	'clockb'	clock3+++zfClock3	mRNA	-0.336401	0.00754792	12.88	11.88	14.06	12.59	9.93	10.12	0.000816
352928	'gpx4a'	PHGPxa+++cb563+++cb691+++sb:cb563+++wu:fb82e03+++zgc:92253	mRNA	0.36977	0.000408	83.3	76.7	70.38	96.87	103.08	112.64	2.63e-05
352929	'gpx4b'	PHGPxb+++cb692+++zgc:110018	mRNA	-0.29523	1.14e-05	266.52	282.57	270.28	224.24	234.79	241.01	4.58e-07
352931	'selenop'	SePPa+++SelPa+++cb688+++sepp1a+++wu:fa55a04+++wu:fb38a09+++wu:fj79f04	mRNA	0.311887	3.08e-08	202.26	208.97	220.15	277.18	267.22	276.67	7.34e-10
352940	'fgfr2'	fc56c05+++fgfr-2+++wu:fc56c05	mRNA	-0.168919	0.0351572	34.65	36.63	36.88	32.09	35.17	32.29	0.0052905
353154	'sp5a'	bts1+++fc39b01+++sp5+++wu:fc39b01	mRNA	-0.235069	0.0332523	25.15	22.97	24.99	22.86	22.71	19.53	0.00493528
322485	'agt'	wu:fb62f06+++wu:fj87b02+++zgc:111892	mRNA	2.07392	0.00172353	0.4	0.4	0.17	1.35	1.51	1.41	0.000141
353224	'nrarpa'	Nrarp-a+++fc89b12+++id:ibd2282+++wu:fa14d10+++wu:fc89b12+++zgc:100826	mRNA	-0.286505	0.0133738	17.29	19.84	16.81	14.64	15.84	15.76	0.00161454
353246	'nrp1a'	np-1+++npn-1A+++nrp1+++zgc:111785+++zgc:136674+++znrp1	mRNA	-0.238107	3.13e-05	43.84	42.2	44.4	41.54	42	41.84	1.42e-06
353295	'smarca4a'	brg1+++smarca2+++smarca4+++wu:fb51a08	mRNA	-0.249375	0.000351	84.09	84.83	95.65	77.59	75.49	80.08	2.2e-05
798023	'slc2a9l2'	fd54h05+++wu:fd54h05	mRNA	2.1591	0.00131859	0.4	0.23	0.2	1.82	1.05	1.01	0.000102
353363	'anxa6'	anx6	mRNA	0.618652	0.0377816	2.68	2.55	3.54	4.86	5.39	3.9	0.00579235
359827	'ier5'	si:dz129i22.1+++wu:fa99a02+++wu:fb04b03+++wu:fb11f08+++zgc:136422	mRNA	-0.336987	6.2e-05	63.28	66.34	64.3	53.68	52.97	54.16	3.1e-06
359835	'timp2a'	etID32613.12+++fa96h09+++timp2+++wu:fa96h09+++zgc:136726	mRNA	-0.249977	0.00367099	37.94	41.36	36.79	33.38	32.97	35.8	0.000344
359836	'her15.2'	her15b+++hes5-like	mRNA	-0.49262	0.00212187	25.79	22.54	26.97	19.68	17.7	18.87	0.000182
360133	'sestd1'	HAPIP+++cb248+++dZ106A20.1+++duo+++sb:cb248+++si:dz106a20.1+++si:dz106a20.2+++si:dz42h5.2+++sol	mRNA	-0.231573	0.00154688	43.59	42.64	42.6	38.13	37.26	38.96	0.000123
360144	'mapk1'	zERK2	mRNA	0.662567	2.46e-11	24.82	25.27	27.62	45.27	40.35	43.33	3.72e-13
368211	'ptn'	zHBNF+++zgc:111787	mRNA	0.19051	0.0255171	57.85	56.32	63.02	72.06	72.56	67.27	0.00354462
368215	'anxa11a'	ANX-XIa+++anx11a+++fc09a11+++sb:cb401+++wu:fc09a11	mRNA	0.402065	0.0335587	5.72	7.36	7.07	9.57	8.59	9.66	0.00499026
368217	'calm1b'	CaMbeta-2+++zgc:73137	mRNA	-0.258859	1.06e-06	559.62	557.11	542.47	497.65	493.47	461.48	3.35e-08
368234	'plp1b'	DMalpha2a+++DMalpha2b+++DMalpha2c+++fv76c02+++wu:fv76c02+++zgc:91786	mRNA	0.272338	2.07e-05	637.97	681.52	597.73	810.37	756.68	845.14	8.95e-07
368241	'egr2a'	frb35	mRNA	-0.663426	0.000515	11.77	12.11	10.88	8.76	6.23	8.17	3.44e-05
368255	'clic4'	cb142+++wu:fb33c05+++wu:fc30h10	mRNA	-0.323702	0.00266466	19.94	21.44	19.8	17.31	18.17	15.65	0.000237
368262	'dlst'	cb60+++wu:fc39d01	mRNA	-0.239518	0.0029039	87.5	86.29	95.94	80.33	76.71	82.46	0.000262
368263	'zic3'	cb807+++id:ibd2176+++wu:fj52a10+++wu:fq33c12	mRNA	0.200964	0.00111047	90.96	85.59	87.03	105.69	103.89	107.77	8.33e-05
368266	'arhgef1a'	arhgef1+++cb473+++zgc:158261	mRNA	0.481459	1.57e-05	7.52	8.33	8.8	11.72	11.59	12.22	6.54e-07
100149100	'adra1ba'		mRNA	1.29537	0.00157734	0.38	0.67	0.5	1.3	1.57	1.07	0.000126
368275	'ppm1g'	cb167+++wu:fb37b10+++wu:fe01e01	mRNA	-0.265511	0.0109029	23.81	22.7	23.77	20.99	18.81	21.46	0.00126741
368319	'mbpb'	sb:cb183+++si:dkey-241k19.2+++wu:fb71b08	mRNA	0.459644	5.53e-13	169.9	160.5	149.12	236.08	236.47	249.3	6.59e-15
558919	'col10a1a'	col10a1+++fa66d11+++wu:fa66d11+++wu:fb10c08	mRNA	1.37314	0.00442359	0.38	0.67	0.51	1.46	1	1.75	0.000429
259189	'hgd'	hgo	mRNA	2.13946	6.6e-05	0.37	0.71	0.37	2.13	2.23	2.23	3.32e-06
368405	'znf385b'	Zfp533+++si:busm1-42h5.1+++si:by51i9.1+++si:dz145b16.1+++si:dz42h5.1+++si:xx-51i9.1+++wu:fj47d04+++zgc:73248+++znf533	mRNA	0.487502	0.00222926	11.43	12.28	13.09	19.92	17.7	15.71	0.000192
368412	'atad1b'	atad1+++bZ1G13.1+++si:bz1g13.1+++wu:fc15a10+++zgc:110042	mRNA	0.466125	0.0395624	9.93	8.77	7.68	12.33	11.75	14.1	0.00614694
368416	'gria3b'	AMPA+++GRIN3A+++SI:zC231H1.1+++glur3b+++gria3+++gria3.2+++si:bz1o18.1+++si:zc140k5.3+++zfGRIA3[b]	mRNA	0.3192	0.000642	21.35	20.57	22.85	29.8	28.07	26.92	4.42e-05
368417	'thoc2'	THO+++Tho2+++fb73e08+++fd21d11+++si:bz1o18.2+++wu:fb73e08+++wu:fd21d11	mRNA	-0.222493	0.0114437	52.96	50.19	59.28	52.31	45.73	47.8	0.00134591
368421	'gpr161'	RE2+++si:bz20i5.4+++si:rp71-20i5.4	mRNA	0.772162	0.010101	1.94	1.66	1.81	2.95	3.19	3.54	0.00115614
368483	'nsfa'	nsf+++si:bz18k17.1+++wu:fj33g11	mRNA	0.25932	0.000369	151.02	139.82	157.58	193.81	196.67	172.81	2.33e-05
368488	'bcap31'	si:bz30i22.4+++si:rp71-30i22.4+++zgc:56389	mRNA	0.437712	0.00769558	18.65	17.49	18.36	23.09	27.45	26.91	0.000836
368509	'ubtf'	si:dz180g5.3+++wu:fj38c10	mRNA	-0.172363	0.0309475	44.61	47.35	47.9	43.56	45.41	41	0.00450437
368640	'kpna3'	si:dz79f24.2	mRNA	0.23424	0.0192164	35.43	35.89	38.04	44.39	46.68	43.73	0.00250713
368704	'ctsc'	cb912+++ik:tdsubc_1h2+++sb:cb146+++wu:fb34g12+++wu:fj58d01	mRNA	-0.6445	0.000282	5.29	5.85	5.47	3.85	3.71	3.56	1.73e-05
368752	'vat1'	VAT-1+++VATI+++si:dz163l24.2	mRNA	0.205908	0.0018112	182.61	191.53	206.62	241.63	229.33	230.64	0.00015
431761	'tfcp2l1'	zgc:91796	mRNA	1.3188	0.0357621	0.36	0.41	0.71	0.8	1.52	1.52	0.00540241
368863	'fkbp3'	FK506+++fb75c04+++si:dz261o22.2+++wu:fb75c04+++zgc:110728	mRNA	-0.540983	0.00356498	54.63	65.6	53.4	40.76	45.25	38.99	0.000333
368864	'prpf39'	fa10d07+++si:dz261o22.3+++wu:fa10d07	mRNA	-0.3685	5.75e-07	109.38	97.28	109.52	92.22	80.34	88.63	1.71e-08
368878	'si:busm1-266f07.2'	MHCII+++a1+++a2+++si:dz266f07.2+++wu:fa93a04+++zgc:103599+++zgc:113853+++zgc:113912	mRNA	0.691097	6.38e-06	10.19	10.63	11.47	20.12	17.99	16.43	2.37e-07
368883	'rab1ab'	RAB1B+++RAS+++fb53a02+++oncogene+++rab1a+++si:zc101n13.3+++wu:fb53a02	mRNA	-0.249225	0.00242524	69.59	68.46	71.71	64.77	59.81	60.34	0.000212
368885	'slc1a4'	si:zc101n13.5+++zgc:92817	mRNA	-0.397826	8.34e-10	78.36	82.9	76.28	65.4	59.84	63.48	1.58e-11
368890	'auts2a'	auts2+++si:ch211-103d22.3+++si:zc103d22.3+++wu:fj83b10	mRNA	-0.218749	0.000708	66.17	68.39	71.87	62.16	60.66	61.34	4.96e-05
368907	'atp6v1c1a'	ATPase+++atp6v1c1+++si:zc215i13.2+++wu:fd12h05	mRNA	0.169293	0.0280006	98.04	93.36	89.06	106.88	110.59	112.86	0.00399171
568573	'mical1'	MICAL-1+++zgc:171928	mRNA	1.23391	0.00165497	0.36	0.4	0.49	1.12	1.13	0.84	0.000135
368919	'synpr'	si:ch211-263a23.1+++si:zc263a23.1+++wu:fq14d10	mRNA	0.35203	0.0273938	15.23	15.45	14.64	20.18	20.08	20.33	0.00388303
110438537	'LOC110438537'		mRNA	4.19186	0.0248039	0.35	0	0.38	2.83	3.2	2.66	0.00342365
563803	'ccr12a'	ccr12.3+++si:ch211-106n13.2	mRNA	1.93123	0.0395118	0.34	0.11	0.47	1.47	0.57	1.15	0.00613748
565274	'si:ch211-137i24.10'		mRNA	1.99814	0.0143349	0.34	0.53	0.56	1.5	1.94	2.54	0.0017584
566445	'si:dkey-183i3.5'	fb15e04+++wu:fb15e04	mRNA	2.37004	2.47e-07	0.34	0.39	0.42	1.79	2.07	2.32	6.84e-09
793301	'slc15a1b'	PEPT1+++fd47f07+++slc15a1+++wu:fd47f07	mRNA	1.53149	0.00873387	0.34	0.32	0.27	0.83	0.96	1.02	0.000972
794894	'si:dkey-222h21.2'		mRNA	1.51976	0.000506	0.34	0.59	0.23	1.16	1.06	1.19	3.37e-05
369190	'kif1b'	unm_st43+++wu:fb74c11	mRNA	0.209874	4.69e-05	64.52	63.69	60.6	76.24	75.95	75.15	2.25e-06
369191	'tnr'		mRNA	0.258928	0.0265088	6.91	7.17	6.64	8.6	8.5	8.66	0.00371792
369196	'tshz1'	sdccag33+++tsh1+++tshz1a+++tsrt	mRNA	0.209712	0.00178733	34.16	33.65	33.64	41.6	40.08	41.18	0.000148
373077	'thoc1'	p84	mRNA	-0.299873	0.00705717	30.25	29.86	28.01	23.05	24.71	27.21	0.000753
373081	'mvp'	cb771+++wu:fb52b05+++wu:fc02g01	mRNA	0.910963	4.27e-06	2.84	2.42	2.51	5.08	4.6	5.67	1.51e-07
373084	'higd1a'	cb659+++hig1+++wu:fb57h02+++zgc:77692	mRNA	-0.457186	0.00129523	28.53	31.49	25	21.73	21.46	21.57	9.95e-05
100334312	'LOC100334312'		mRNA	-3.03702	0.0415473	0.33	0.39	0.17	0	0.06	0.09	0.00652588
373092	'glud1b'	cb719+++glud1+++wu:fb16e02+++wu:fb58f12+++wu:fe37f03+++wu:fj43f02+++zgc:192851+++zgc:55630	mRNA	0.169164	0.0455398	53.76	55.98	49.82	61.11	65.07	61.55	0.00734448
373107	'birc2'	IAP1+++birc3	mRNA	-0.29583	5.91e-06	71.8	74.42	70.53	60.1	62.64	62.05	2.17e-07
373110	'birc5a'	bir5a+++survivin	mRNA	-0.669641	0.00185598	12.54	12.76	12.64	9.45	8.6	6.91	0.000155
373113	'bcl2l10'	NR-13+++mcl1l+++nr13+++sb:cb78	mRNA	-0.506953	4.39e-11	85.9	90.37	83.72	62.37	63.72	65.53	6.92e-13
373116	'hes6'	YF-30+++her13.2	mRNA	-0.515594	9.66e-09	77.95	69.43	79.2	55.52	53.64	57.14	2.1e-10
373117	'celf2'	Etr-3+++cb906+++cugbp2+++fj87b07+++wu:fj87b07	mRNA	0.194281	0.00105951	65.84	70.14	64.98	81.97	79.25	77.33	7.92e-05
373121	'mknk2b'	mknk2+++wu:fb37e05+++wz5090	mRNA	0.64775	6.15e-09	13.92	13.98	15.28	22.44	23.35	25.15	1.3e-10
373124	'pip4k2ca'	Pip5k2c+++cb770+++pip4k2c+++pip5k2+++zgc:56046	mRNA	-0.216786	0.00907802	54.35	57.04	56.87	51.75	49.97	49.89	0.00101887
373140	'slc2a8'	sb:cb753+++sb:cb808+++slc2a8l+++zgc:56364	mRNA	0.976876	0.0211548	1.03	1.07	1.16	2.03	2.26	2.44	0.0028293
373865	'kctd12.1'	lov	mRNA	-0.290163	0.0325562	23.16	26.15	22.49	19	20.11	22.33	0.00480827
373868	'cdk8'	wu:fk95h11	mRNA	-0.498477	3.83e-08	31.62	32.39	33.41	25.7	21.71	24.83	9.2e-10
110439582	'LOC110439582'		mRNA	-5.01342	0.00880766	0.33	0.1	0.1	0	0	0	0.000983
378451	'fbxl3a'	im:7153024+++zgc:103721	mRNA	0.962911	2.78e-19	14.44	14.35	12.71	28.25	27.3	28.72	1.79e-21
337315	'fgb'	wu:fa55c11+++zgc:77116	mRNA	3.74711	1.27e-14	0.33	0.32	0.22	4.2	4.44	3.52	1.25e-16
378454	'aaas'	zgc:85873	mRNA	-0.343263	0.0160918	21.04	19.62	19.77	16.72	16.82	16.39	0.00201684
402985	'grhprb'	fb80f04+++wu:fb80f04+++zgc:77636	mRNA	3.48715	6.81e-05	0.33	0	0.06	0.92	1.69	1.34	3.44e-06
378728	'siah2l'	siaz+++zgc:66284	mRNA	-0.55733	5.46e-12	37.79	40.7	33.57	26.55	27.37	25.9	7.4e-14
378844	'ddx27'	cb843	mRNA	-0.352257	0.0151453	11.04	11.26	11.02	8.76	9.28	9.3	0.00188169
378855	'prelid3b'	c20orf45+++sb:cb835+++slmo2+++wu:fd54c05+++zgc:56029	mRNA	-0.623813	3.23e-09	35.58	38.6	32.52	24.83	23.32	24.28	6.53e-11
378868	'si:ch211-232b12.5'	sb:cb827	mRNA	-0.556148	1.48e-17	32.44	34.14	34.03	24.66	24.07	22.9	1.06e-19
378958	'dmxl2'	Rbcn3a+++cb952+++rc3+++si:ch211-165a16.2+++si:ch211-165a16.3	mRNA	0.279446	1.47e-05	18.56	18.81	19.83	24.5	24.2	24	6.05e-07
378960	'mgll'	cb909+++wu:fc66g01+++zgc:56561	mRNA	0.562585	2.05e-06	17.69	19.11	18.15	29.89	28.69	26.34	6.87e-08
378961	'rpl13'	zgc:92272	mRNA	-0.579102	4.22e-33	1934.18	1955.02	1933.78	1379.32	1282.2	1293.16	1.02e-35
378965	'fem1c'		mRNA	-0.691285	4.48e-10	48.09	38.61	48.03	31.71	25.47	30.35	8.18e-12
337413	'stat6'	sb:eu508+++stat7+++wu:fj66g07	mRNA	1.30677	0.042324	0.32	0.19	0.45	0.79	1.11	0.62	0.0066821
378968	'abat'	cb880+++fj82a01+++wu:fj82a01	mRNA	0.465305	2.37e-09	32.71	34.24	31.84	48.39	47.54	46.8	4.71e-11
378970	'rgs12b'	RGS12TS+++RGS12TS-I+++RGS12TS-L+++RGS12TS-S+++cb958+++rgs12	mRNA	-0.301194	5.11e-05	35.68	34.33	33.49	28.34	28.71	29.66	2.48e-06
394209	'sb:cb1058'		mRNA	2.09857	7.99e-05	0.32	0.51	0.69	2.43	2.22	2.12	4.13e-06
378987	'zgc:77439'	fl33b06+++sb:cb897+++wu:fb60c01+++wu:fb61f06+++wu:fj09c12+++wu:fl33b06	mRNA	0.512806	0.000289	11.14	10.95	10.81	16.32	15.61	16.8	1.77e-05
378993	'satb1a'	sb:cb955+++si:ch211-195k18.2	mRNA	0.558179	0.00165625	4.97	5.13	4.47	7.36	7.73	7.41	0.000135
386630	'tardbpl'	tardbp+++wu:fb52e05+++wu:fe47c11+++wu:fj94b04	mRNA	-0.242504	2.63e-05	167.48	174.68	166.68	146.53	149.26	146.52	1.17e-06
386634	'eif4a1a'	eif4a1+++fb49a04+++im:7143023+++wu:fb20a10+++wu:fb49a04+++wu:fc76a02+++wu:fc96c01+++wu:fd15g03	mRNA	-0.795708	8.26e-39	102.02	99.83	95.83	57.91	63.95	57.67	1.64e-41
386640	'cep97'	lrriq2+++zgc:63856	mRNA	-0.484966	0.000175	30.24	28.26	29.51	23.92	17.23	24.75	1.01e-05
386641	'fam107b'	wu:fc52f02+++zgc:56216	mRNA	-0.603127	3.37e-09	50	49.57	59.57	38.69	33.65	37.23	6.84e-11
386663	'pfkfb4b'	pfkfb4+++pfkfb4l	mRNA	-0.981716	5.97e-30	29.21	28.27	28.66	15.13	15.76	14.73	1.83e-32
386700	'stm'	cb885+++id:ibd5112+++sb:cb148+++sb:cb568+++sb:cb584	mRNA	0.72698	5.22e-09	6.87	8.96	8.12	13.27	13.48	14.62	1.09e-10
386701	'tubb5'		mRNA	-0.13634	0.0289459	1070.47	1045.31	1118.75	1069.78	1023.05	989.03	0.00416236
386710	'mibp2'	cb985	mRNA	-0.420465	2.07e-12	393.26	400.75	371.5	287.09	317.99	307.51	2.64e-14
386721	'sinhcafl'	C12orf14+++TERA+++fam60a+++fam60al+++sinhcaflas+++wu:fb72g07+++wu:fc93f01+++zgc:66459	mRNA	-0.379513	0.00261156	18.15	17.65	16.47	14.32	14.57	13.15	0.000231
386808	'aph1b'	APH1A+++psfl+++wu:fc41h05+++wu:fi53a04	mRNA	-0.388319	0.00442359	17.69	17.77	16.74	13.82	14.73	13.2	0.00043
386848	'pcp4a'	fs99g04+++wu:fs99g04	mRNA	-0.376029	2.48e-08	382.48	393.52	354.52	299.98	321.66	291.45	5.81e-10
386920	'hist2h2l'	fj05g08+++wu:fj05g08+++zgc:73093	mRNA	-0.453642	9.84e-17	476.33	481.63	487.65	359.07	375.31	372.83	7.46e-19
386951	'idh2'	wu:fb33c06+++wu:fk31e05+++wu:fq43b01+++zgc:55485	mRNA	-0.189218	0.00625237	529.05	547.97	534.15	488.9	460.65	531.48	0.000653
386963	'pcp4b'	fv02d03+++wu:fv02d03	mRNA	-0.199055	0.0213441	146.07	140.47	125.43	119.15	130.41	126.29	0.00286019
387006	'smim29'	si:dkey-226k3.4+++wu:fc84a10	mRNA	-0.434593	0.0119375	26.02	27.28	29	23.17	21.32	19.19	0.00141902
387298	'p2rx7'	p2xr7	mRNA	0.746315	0.0466452	1.98	1.7	1.81	2.52	3.16	3.99	0.00759442
387530	'ahcy'	D150+++cb1079+++ducttrip+++hm:zeh1173+++hm:zeh1364+++wu:fj67b02	mRNA	-0.203029	0.0203841	57.4	61.72	61.46	53.73	54.91	55.66	0.00269423
387532	'pbx3a'	pbx3.2+++si:ch73-242f23.2	mRNA	0.508803	0.04361	3.41	3.31	4.53	5.37	6.04	5.4	0.00693825
767734	'ptk6b'	zgc:153964	mRNA	2.52642	2.41e-06	0.32	0.14	0.31	1.68	1.63	1.39	8.19e-08
393097	'dcaf13'	wdsof1+++zgc:55391	mRNA	-0.424896	5.81e-05	31.25	31.08	31.08	23.76	24.47	24.67	2.86e-06
393106	'rad18'	zgc:55577	mRNA	0.575163	0.0171652	5.59	4.62	4.93	8.4	6.64	8.78	0.00218468
393108	'cyp2p6'	cyp2j25+++si:dkey-183n20.5+++zgc:55731	mRNA	0.606779	0.0172472	2.79	2.39	2.73	3.97	4.67	4.01	0.00219651
393141	'mycb'	zgc:55680	mRNA	-0.266074	0.0232745	30.88	32.47	33.4	27.04	27.9	29.37	0.00317961
393144	'trim25'	zgc:55773	mRNA	0.518063	0.00117269	5.62	4.67	4.66	7.26	7.7	7.36	8.87e-05
393148	'cdc14b'	cdc14a+++zgc:55844	mRNA	-0.28875	0.000197	73.78	80.58	81.39	69.92	65.01	65.69	1.15e-05
393154	'tuba8l4'	fa93f03+++wu:fa93f03+++zgc:55990+++zgc:85669	mRNA	-0.280708	2.49e-06	651.79	676.08	730.53	575.92	602.51	597.43	8.48e-08
393179	'pdap1b'	pdap1+++sb:eu240+++zgc:56213	mRNA	-0.256455	0.0434948	55.9	55.65	69.65	53.34	52.72	53.13	0.00691444
393187	'dmac2l'	atp5s+++zgc:56257	mRNA	-0.617415	7.37e-05	30.2	36.13	32.3	21.19	23.13	22.99	3.77e-06
393195	'rnaseh2a'	zgc:56307	mRNA	-0.383288	0.018024	20.82	21.43	22.46	17.68	15.73	18.62	0.00232532
550608	'apoa4a'	zgc:112992	mRNA	2.55185	0.0328504	0.31	0.12	0.1	1.05	0.93	1.31	0.00485836
393215	'rbbp5'	zgc:56078+++zgc:85864	mRNA	-0.271106	0.00412748	49.14	45.4	52.91	43.62	42.12	42.1	0.000395
393220	'ythdf2'	yth2+++zgc:56224	mRNA	-0.251638	0.0207617	18.73	20.71	22.35	19.96	20.26	20.33	0.00275827
393221	'slc43a2a'	si:dkey-118k5.2+++slc43a2+++zgc:56271	mRNA	-0.681015	6.41e-12	19.91	22.39	19.14	12.4	14.07	13.62	8.84e-14
393228	'zgc:55558'		mRNA	-0.273319	0.0109284	29.93	31.81	28.15	27.02	25.62	25.15	0.00127117
393231	'klhdc10'	zgc:55663	mRNA	-0.21931	0.0336061	18.27	19.14	17.39	17.17	16.9	16.82	0.00500001
393241	'rnaseh2b'	zgc:56602	mRNA	-0.490874	0.019355	15.72	17.77	19.32	13.28	11.35	14.45	0.00253069
393245	'brd9'	zgc:55797	mRNA	-0.243133	0.0244045	29.44	28.68	32.84	26.81	26.57	27.18	0.00335471
393247	'naalad2'	zgc:56429	mRNA	-0.758689	0.0041581	4.8	4.21	4.21	2.27	3	2.73	0.000398
393273	'eif1b'	zgc:56676	mRNA	-0.473568	6.93e-10	219.9	244.67	227.42	173.38	174.64	182.87	1.3e-11
393274	'strap'	zgc:56677+++zgc:77604	mRNA	-0.222081	0.0204214	45.65	45.87	45.67	39.7	41.3	42.22	0.00270155
393282	'snu13a'	nhp2l1a+++zgc:56066+++zgc:77417	mRNA	0.681844	0.000373	6.16	6.3	4.89	9.32	9.66	10.1	2.36e-05
393305	'hyi'	zgc:63850	mRNA	-0.483343	0.0250986	13.15	13.81	12.33	9.5	11.09	8.81	0.00347548
393308	'riox2'	mina53+++minal+++zgc:63873	mRNA	-0.493808	0.00055	18.32	16.91	19.82	14.96	12.7	13.47	3.72e-05
393313	'ube2nb'	ube2nl+++zgc:63901	mRNA	-0.206708	0.0376813	75.84	72.14	71.86	69.22	66.93	63.45	0.00577256
393317	'diabloa'	diablo+++zgc:63938	mRNA	0.48351	0.024834	8.72	8.69	9.88	12.67	12.98	14.41	0.00342952
393319	'cdc73'	hrpt2+++zgc:63956	mRNA	-0.265878	0.0254292	19.73	21.05	20.92	16.71	18.21	18.82	0.00352949
563946	'zgc:136930'	fj22d03+++wu:fj22d03	mRNA	1.98524	0.00240847	0.31	0.43	0.37	1.8	1.48	1.22	0.000211
393328	'oser1'	zgc:63992	mRNA	-0.258496	0.0382948	29.65	31.36	33	27.08	28.53	26.73	0.00588651
393331	'ubl7b'	ubl7+++zgc:64009	mRNA	-0.31699	0.028268	32.58	30.19	35.6	26	29.85	26.92	0.00404123
795570	'LOC795570'		mRNA	2.04704	0.00336795	0.31	0.39	0.55	2.24	1.68	1.59	0.000312
393362	'wipi1'	zgc:64205	mRNA	-0.386176	5.84e-05	30.03	31.05	29.34	23.21	24.47	24.88	2.89e-06
393373	'zgc:63882'		mRNA	-0.536636	0.000218	6.76	7.11	6.83	5.12	4.89	4.99	1.29e-05
393376	'hif1al'	Hif-3alpha+++zgc:63965	mRNA	-0.542178	6.37e-15	50.84	49.99	46.82	35.91	37.07	34.23	5.92e-17
393386	'cybb'	zgc:64144	mRNA	-0.893136	9.87e-12	9.9	10.07	8.6	4.94	5.84	5.31	1.41e-13
393388	'tra2a'	zgc:64175	mRNA	-0.189324	0.0125824	133.25	134.32	138.27	126.49	118.65	128.09	0.00150883
393395	'tle5'	aes+++zgc:64216	mRNA	0.417712	0.000681	15.98	17.81	18.34	24.72	24.68	25.27	4.75e-05
393397	'lsm14aa'	fam61a+++lsm14a+++wu:fj52e11+++zgc:63681+++zgc:66203+++zgc:77302	mRNA	-0.320001	0.000749	15.88	15.81	13.26	13.33	12.54	11.76	5.3e-05
393416	'arhgap4a'	zgc:63672	mRNA	0.75789	0.0218495	1.21	0.96	1.63	2.57	1.9	2.53	0.00294518
393422	'camkvb'	camkv+++zgc:63506	mRNA	0.75063	1.97e-07	12.25	9.93	14.35	21.54	21.65	21.44	5.34e-09
393426	'ptpn11b'	zgc:63553	mRNA	0.790489	4e-08	4.48	4.14	4.78	8.57	8.55	7.55	9.66e-10
393436	'aqr'	zgc:63611	mRNA	-0.330788	0.00442997	9.6	8.99	10.04	7.57	8.06	8.24	0.00043
393444	'pygmb'	zgc:63642	mRNA	0.222354	0.0011173	56.08	59.2	54.33	67.11	70.38	70.11	8.4e-05
393207	'vil1'	vil1l+++zgc:55779	mRNA	3.25776	2.92e-28	0.3	0.44	0.5	4.14	4.51	3.82	1e-30
402977	'tmem45b'	zgc:77892	mRNA	2.37513	0.000554	0.3	0.35	0.18	1.21	1.56	1.65	3.75e-05
393500	'dtx3'	deltex3+++fi25g12+++wu:fi25g12+++zgc:66440	mRNA	-0.573986	2.46e-05	9.63	8.9	9.19	6.71	6.58	7.7	1.09e-06
393505	'srsf10b'	zgc:65772+++zgc:77372	mRNA	-0.660881	2.21e-10	93.93	74.45	89.03	58.15	51.33	61.42	3.88e-12
393506	'wdr77'	zgc:65780+++zgc:77274	mRNA	-0.374812	0.0166844	35.84	32.11	35.57	24.97	28.56	30.31	0.00211203
393512	'snx27b'	snx27+++zgc:66094+++zgc:77922	mRNA	0.212394	0.0345846	16.97	19.26	17.5	22.04	24.17	22.08	0.00518659
393517	'nkain1'	zgc:65908	mRNA	-0.513317	4.04e-18	135.32	131.51	129.13	94.31	97.38	98.92	2.81e-20
393518	'psmd2'	zgc:65921	mRNA	0.562612	2.36e-05	34.6	37.38	46.94	66.8	55.85	61.72	1.04e-06
393520	'pno1'	zgc:65782+++zgc:77265	mRNA	-0.359996	4.28e-05	101.65	101.14	94.29	79.47	83.32	79.76	2.02e-06
393532	'pdhx'	zgc:66110+++zgc:85977	mRNA	-0.258267	0.00432457	61.64	55.41	62.37	52.01	50.86	54.43	0.000417
393541	'tsc22d3'	zgc:64189+++zgc:65831+++zgc:77028	mRNA	-0.576986	1.87e-18	141.43	134.8	142.09	95.24	94.74	105.06	1.26e-20
393544	'psmd3'	zgc:65867+++zgc:77369	mRNA	-0.209084	0.00669507	106.43	98.2	107.41	97.16	90.94	94.84	0.000708
393545	'onecut1'	oc1+++onecut1l+++zgc:65904+++zgc:77450	mRNA	-0.486546	3.08e-07	10.95	12.03	15.54	8.58	8.37	8.66	8.75e-09
393546	'zgc:65895'	TGFB1I4+++zgc:77475	mRNA	-0.514098	4.5e-12	96.75	85.11	99.9	74.11	65.44	70.86	6.03e-14
393550	'arpc5la'	arpc5l+++zgc:65881+++zgc:77408	mRNA	-0.362084	9.56e-05	60.33	56.81	55.31	47.14	46.33	47.16	5.06e-06
393563	'ghitm'	zgc:66108+++zgc:77363	mRNA	-0.501402	0.00017	72.44	98.62	78.25	59.27	61.74	63.32	9.76e-06
393564	'nr2f1b'	nr2f1l+++zgc:65854+++zgc:77353	mRNA	-0.46198	0.0096661	6.61	7.61	6.89	5.36	4.94	5.71	0.00109894
393566	'pym1'	wibg+++zgc:65891+++zgc:77281	mRNA	-0.576477	0.000275	27.78	22.27	23.09	17.26	14.56	19.67	1.68e-05
393569	'efna1a'	zgc:63493	mRNA	0.496042	4.14e-05	10.27	10.45	10.45	16.08	14.47	15.48	1.94e-06
393573	'palm1b'	zgc:63523	mRNA	-0.166455	0.0299788	137.41	125.1	143.54	125.71	125.6	127.89	0.00433307
393586	'hsc70'	zgc:63663	mRNA	0.930973	2.63e-05	2.43	2.94	2.41	4.86	5.04	5.6	1.17e-06
493916	'pygl'	zgc:66314	mRNA	1.2061	0.0477042	0.3	0.6	0.81	1.18	2.04	0.92	0.00781697
393590	'lratd1'	fam84a+++zgc:63724	mRNA	-0.565115	4.01e-09	36.74	32.49	34.94	24.39	23.76	25.68	8.19e-11
393591	'armh3'	CH73-173H19.1+++zgc:63733	mRNA	0.377239	0.025832	6.78	6.37	6.65	8.4	9.53	9.02	0.00360733
566865	'sec14l7'	si:dkey-186o21.1	mRNA	1.60919	0.0349396	0.3	0.22	0.15	0.6	0.6	0.91	0.0052521
393593	'papolg'	zgc:63762	mRNA	-0.189372	0.0124939	48.91	47.93	48.98	44.56	46.71	42.6	0.00149737
393602	'zbtb7b'	ThPOK+++zgc:63489	mRNA	-0.761209	0.00647989	2.51	2.36	2.83	1.49	1.56	1.71	0.000681
393603	'arpp19a'	arpp19+++zgc:63870	mRNA	-0.447878	9.01e-11	40.11	40.62	35.78	29.61	30.27	29.49	1.5e-12
393616	'slc30a4'	zgc:64215	mRNA	0.338726	0.0255171	9.28	7.51	8.8	11.45	11.73	10.62	0.00354479
393620	'mfn1b'	mfn1+++zgc:66150	mRNA	-0.261118	0.00255196	32.08	29.9	31.87	27.16	27.16	27.84	0.000225
393642	'ptpn12'	zgc:65856+++zgc:77437	mRNA	-0.374369	0.0184545	45.71	43.87	48.52	38.44	30.78	42.67	0.00239206
100151531	'gfi1b'	si:ch211-231o6.2	mRNA	1.76615	0.00904028	0.29	0.28	0.5	1.53	1.52	1.61	0.00101395
393656	'rab14l'	zgc:63643	mRNA	0.240788	0.022026	26.37	27.98	25.78	33.58	30.6	34.92	0.00297343
393664	'tuba8l2'	zgc:73046+++zgc:77601	mRNA	0.411536	0.00557536	14.15	18.4	15.6	21.19	22.4	23.36	0.000568
393667	'btf3l4'	zgc:73053	mRNA	-0.246327	0.00728091	127.69	143.09	139.11	121.14	122.27	119.18	0.00078
393672	'rims2a'	rims2+++zgc:73064	mRNA	-0.402467	3.71e-12	77.33	77.73	76.73	57.71	54.18	52.04	4.9e-14
393682	'lin7a'	lin7b+++zgc:73090	mRNA	0.314089	3.95e-05	41.4	41	40.77	51.71	51.8	57.09	1.84e-06
393686	'rpl8'	zgc:73105+++zgc:77641	mRNA	-0.576051	8.6e-05	1151.9	1317.77	1035.97	727.78	862.63	874.89	4.5e-06
393689	'wdr83os'	zgc:73111	mRNA	-0.338432	0.00673616	91.87	99.3	86.27	73.11	78.65	78.26	0.000713
393690	'med30'	thrap6+++zgc:73113	mRNA	-0.544487	0.000145	33.93	39.01	41.85	28.85	26.77	26.94	8.15e-06
393691	'calb2a'	calb2l+++wu:fq18e08+++zgc:73115	mRNA	-0.267122	0.000227	141.73	145.12	155.4	130.79	128.73	125.66	1.35e-05
393693	'sap18'	zgc:73118	mRNA	-0.221944	0.0246636	118.46	134.73	129.33	109.89	114.85	119	0.0033991
393708	'vamp4'	zgc:73166+++zgc:86855	mRNA	-0.266961	0.036867	32.82	28.79	30.06	24.83	27.92	26.96	0.00562083
393709	'mrgbp'	c20orf20+++zgc:73167	mRNA	-0.480786	1.98e-05	39.99	35.45	37.76	26.98	29.99	28.44	8.49e-07
393710	'faua'	fau+++zgc:73171	mRNA	-0.541556	1.71e-16	1797.81	1926.24	1898.41	1239.99	1482.53	1338.15	1.36e-18
393713	'fhit'	zgc:73176	mRNA	-0.909956	0.000635	8.14	8.75	6.47	4.44	5.07	3.47	4.36e-05
393714	'cdo1'	CDO-I+++cdo+++cdo-1+++zgc:73181+++zgc:77945	mRNA	-0.358713	0.0104651	41.69	35.4	42.8	30.93	31.82	35.48	0.00120374
393715	'rps26l'	zgc:73182	mRNA	-0.424115	4.04e-12	1977.69	2129.4	1935.57	1682.82	1538.64	1514.79	5.37e-14
393716	'skp1'	skp1a+++zgc:73186	mRNA	-0.156807	0.0203658	394.71	424.13	429.58	392.96	392.24	388.65	0.00269085
393719	'gnb5b'	gnb5+++zgc:73196	mRNA	-0.415725	0.0175828	11.99	15.42	13.02	10.22	10.46	11	0.00225358
393721	'pin1'	zgc:73206	mRNA	-0.418151	4.03e-05	201.25	269.6	222.91	177.74	188.81	177.34	1.88e-06
393722	'lypla2'	zgc:73210	mRNA	-0.204536	0.00448667	46.01	48.26	47.32	59.35	53.06	58.65	0.000437
393723	'rps19'	zgc:73211	mRNA	-0.341438	2.59e-07	2057.82	2128.47	2100.06	1605.61	1904.18	1707.3	7.22e-09
393725	'rps7'	zgc:73216	mRNA	-0.376577	2.79e-13	1567.13	1517.07	1475.17	1179.63	1247.9	1259.24	3.18e-15
393731	'uqcc2'	mnf1+++zgc:73238	mRNA	-0.410863	0.00432555	49.57	49.62	45.95	40.94	35.13	38.38	0.000417
393738	'rps27.2'	zgc:73262	mRNA	-0.572729	1.03e-16	1307.2	1337.54	1225.15	834.12	895.24	1004.78	7.9e-19
393740	'chchd2'	chchd2l+++zgc:73266	mRNA	-0.339497	0.00022	130.1	133.13	115.87	107.46	98.93	107.52	1.3e-05
393748	'mrpl57'	mrp63+++zgc:73280	mRNA	-0.447439	0.000805	116.32	116.45	114.35	90.56	83.43	93.7	5.74e-05
393749	'tfdp1b'	hm:zeh1183+++tfdp1+++zeh1183+++zgc:73281	mRNA	-0.555258	0.000282	16.12	14.14	15.27	10.39	11.21	10.89	1.72e-05
393769	'elovl4a'	zgc:73341	mRNA	0.393373	0.00441394	15.91	15.66	15.69	21.46	20.14	23.47	0.000427
393770	'romo1'	zgc:73345+++zgc:77111	mRNA	-0.382086	4.42e-05	94.88	103.06	91.09	72.11	77.99	82.22	2.1e-06
393777	'pam16'	magmas+++timm16+++zgc:73356	mRNA	-0.320949	0.0275689	80.86	96.09	84.38	72.1	69.31	77.94	0.00391453
393783	'ppp1r14ab'	zgc:73377	mRNA	-0.5187	0.0314843	8.95	7.85	7.91	5.61	5.96	6.51	0.00460567
393785	'fkbp1b'	si:dkeyp-115a10.1+++zgc:73381	mRNA	-0.212688	0.0278908	104.55	102.9	98.19	86.87	95.96	93.6	0.00397377
393788	'rps25'	zgc:73391	mRNA	-0.516644	4.51e-13	3054.75	2954.35	3142.63	2192.22	2031.71	2508.08	5.35e-15
393794	'tfap2e'	zgc:65882+++zgc:77338	mRNA	-0.463351	2.04e-07	51.08	50.21	51.45	41.7	36.22	38.13	5.54e-09
393796	'kif4'	zgc:66125	mRNA	-0.322547	0.00756173	7.86	7.26	8.06	6.73	6.43	6.26	0.000818
393801	'gnao1b'	zgc:73153	mRNA	-0.201082	0.00948304	70.31	70.4	64.89	63.17	62.62	61.42	0.00107467
393805	'mid1ip1b'	zgc:73223	mRNA	-0.491664	1.28e-06	137.61	150.58	132.52	91.35	106.9	115.45	4.1e-08
393818	'rps17'	zgc:77702	mRNA	-0.497344	1.25e-15	1425.25	1501.67	1557.41	1047.05	1125.29	1169.77	1.09e-17
393819	'arl5c'	zgc:77751	mRNA	-0.751922	0.000162	13.55	12.19	12.08	7.84	8.63	7.05	9.2e-06
393824	'ntan1'	si:dkey-264o13.5+++zgc:77869	mRNA	-0.396643	0.0308098	12.23	12.31	11.92	9.92	10.18	8.88	0.00447575
100536545	'synpo'		mRNA	-2.37379	0.0028556	0.29	0.5	0.46	0.14	0.13	0.02	0.000257
393834	'arl4aa'	arl4+++arl4a+++zgc:56468+++zgc:77800	mRNA	-0.494634	0.0151516	16.87	17.43	19.05	13.06	12.11	14.57	0.00188368
103910662	'LOC103910662'		mRNA	1.05935	0.0197802	0.29	0.37	0.48	0.85	0.78	0.8	0.00259348
393839	'scp2a'	scp2+++zgc:77634	mRNA	0.432382	0.00707428	12.1	12.08	12.53	14.62	15.5	20.31	0.000755
393850	'dhx38'	zgc:63517	mRNA	0.399736	0.00541165	4.75	4.6	5.34	6.87	6.53	6.92	0.000547
393854	'dusp8a'	zgc:77593	mRNA	0.226246	0.0332523	15.68	16.38	15.76	20.34	19.31	19.88	0.00493246
393856	'pabpc1b'	pabpc1+++zgc:77608	mRNA	-0.32319	1.8e-08	439.21	475.35	495.29	394.14	393.43	400.3	4.11e-10
393860	'gcdha'	gcdh+++zgc:56505+++zgc:77704	mRNA	0.280858	0.047656	16.77	17.36	17.59	19.97	22.09	23.78	0.00780522
574002	'zgc:114174'		mRNA	1.78368	0.0122911	0.29	0.33	0.64	1.54	1.3	1.81	0.00146893
393875	'sox4b'	zgc:63851	mRNA	-0.248136	0.00416921	60.33	54.46	61.49	54.52	47.51	53.52	0.0004
393885	'ppp2cab'	Ppp2ca+++zgc:56064	mRNA	-0.201376	0.0210243	75.78	70.03	70.55	66.45	65.84	65	0.00279995
393887	'wwox'	zgc:55975	mRNA	-0.478174	0.00386754	11.54	11.23	12.39	8.94	8.77	8.74	0.000365
393902	'rab7a'	rab-7+++rab7+++zgc:64058	mRNA	-0.167175	0.0178947	101.64	97.48	98.38	93.35	92.77	91.41	0.00230503
393912	'b4galt6'	zgc:55730	mRNA	0.360086	0.0039386	13.29	13.28	13.3	18.34	17.46	17.92	0.000374
393923	'zfand5b'	Zfp216+++wu:fi29f06+++za20d2l+++zgc:56057	mRNA	-0.255164	0.00369571	59.54	55.28	61.86	50.98	52.2	53.95	0.000347
393926	'idh3a'	zgc:56380+++zgc:85631	mRNA	0.384928	0.000255	42.96	40.01	37.28	51.02	59.33	50.71	1.54e-05
393928	'klc1a'	Kns2+++zgc:66299	mRNA	0.198473	0.0012699	57.82	56.78	54.33	67.05	69.31	67.43	9.74e-05
393930	'bhlhe22'	Beta3.1+++bhlhb5+++wu:fq25e11+++zgc:64225	mRNA	0.294193	0.000132	64.94	58.62	63.2	81	79.74	79.34	7.37e-06
393934	'ube2d2'	zgc:55886+++zgc:77149	mRNA	-0.248144	0.00670587	52.18	53.56	57.7	48.09	47.91	48.23	0.000709
393935	'atp6v1d'	zgc:55524	mRNA	-0.201202	0.00336533	93.42	89.73	89.84	83.28	80.98	84.48	0.000311
393943	'ndufa6'	zgc:56717	mRNA	-0.431872	1.7e-08	510.57	477.65	520.53	386.84	392.83	397.96	3.86e-10
393944	'sncb'	zgc:66343	mRNA	-0.19356	0.0249243	1340.25	1261.49	1364.46	1277.96	1081.48	1286.62	0.00344531
393947	'arpp19b'	Arpp19+++zgc:56183	mRNA	-0.371521	0.000467	67.58	64.39	62.39	48.36	55.9	53.08	3.06e-05
393954	'znf143b'	Zfp143+++zgc:66276+++znf143	mRNA	-0.304996	0.00451589	28.57	27.06	28.39	22.98	22.92	25.55	0.00044
393955	'ankrd10a'	ankrd10+++zgc:55353	mRNA	-0.487625	0.0175236	11.36	9.75	10.61	8.32	7.74	8.69	0.00224448
393957	'stk38l'	zgc:55777	mRNA	0.295839	0.00147297	23.71	22.11	23.05	29.81	30.28	28.7	0.000116
393967	'pds5a'	Aprin+++zgc:153878+++zgc:66331	mRNA	-0.228382	0.00777769	30.62	27.36	31.28	27.43	25.82	26.58	0.000847
393968	'zgc:55733'	Hnrpc	mRNA	-0.221059	0.0122876	44.68	42.31	41.61	37.13	37.72	40.67	0.00146801
393974	'eif3g'	eif3s4+++zgc:56553	mRNA	-0.253869	0.000683	230.73	228.28	243.68	207.91	193.07	217.09	4.76e-05
393978	'ubtfl'	Tcfubf+++zgc:63557	mRNA	-0.181641	0.0296769	43	41.66	46.18	40.22	39.16	40.64	0.00428223
393984	'aacs'	zgc:56105	mRNA	0.495852	4.67e-05	4.03	4.4	3.57	5.59	6.35	5.86	2.24e-06
393990	'ergic3'	sdbcag84+++zgc:113959+++zgc:55762	mRNA	-0.507297	6.32e-05	18.06	17.59	17.06	13.07	12.69	13.04	3.17e-06
393994	'ttll1'	zgc:63993	mRNA	-0.44338	4.2e-06	48.32	45.83	48.75	33.51	40.54	35.98	1.49e-07
393995	'gpc1b'	gpc1+++im:7148416+++zgc:63947	mRNA	0.387673	0.0180406	6.99	7.78	7.86	10.2	10.04	10.77	0.00232819
100148489	'si:ch211-15j1.5'		mRNA	1.42781	0.0384503	0.28	0.24	0.11	0.42	0.61	0.62	0.00591974
394009	'srm'	fa18b03+++id:ibd1177+++wu:fa18b03+++zgc:63600	mRNA	-0.312523	0.0337758	10.67	11.42	9.98	8.89	8.58	9.54	0.00503209
394011	'vti1b'	zgc:63525	mRNA	0.478638	0.0260345	5.66	5.75	5.99	8.29	8.82	8.3	0.00363877
394017	'zdhhc16a'	DHHC-16A+++zdhhc16+++zgc:66369	mRNA	-0.340123	0.0460582	16.05	14.72	13.32	12.13	12.85	12.03	0.00745044
394018	'sf3a2'	zgc:56097+++zgc:77448	mRNA	-0.273717	0.00430315	98.99	89.03	88.07	81.07	76.65	81.77	0.000414
394027	'rpsa'	lamr1+++zgc:55831+++zgc:77824	mRNA	-0.470307	3.53e-21	2363.3	2372.57	2249.02	1663.02	1840.53	1780.65	1.8e-23
394029	'tbca'	zgc:56262	mRNA	-0.281569	0.0140885	150.91	196.39	178.77	156.53	149.46	147.58	0.00172075
394032	'irx2a'	Irx2+++zgc:65872+++zgc:77209+++ziro2a	mRNA	-0.276225	0.0114614	30.72	29.85	29.98	26.72	23.52	28.1	0.0013503
394035	'rpl18a'	rpl-20Co+++zgc:56546	mRNA	-0.536732	1.63e-19	1834	1949.36	1932.29	1357.01	1289.9	1489.66	1.02e-21
394036	'rpl28'	rpl28l+++zgc:66289	mRNA	-0.611054	9.76e-07	3180.82	3046.72	3364.19	2080.93	2018.59	2503.1	3.07e-08
394046	'mcts1'	zgc:56242	mRNA	-0.334885	0.00943581	68.68	85.44	68.73	59.31	62.56	63.03	0.00106818
394048	'h2ax'	h2afx+++zgc:56329	mRNA	-0.352756	0.00499909	109.84	102.49	98.62	86.74	78.73	90.34	0.000497
394050	'epc2'	E(Pc)+++zgc:55784	mRNA	-0.291433	0.00633227	23.06	21.22	23.87	19.89	18.31	20.19	0.000663
108183430	'LOC108183430'		mRNA	-2.37998	0.0391482	0.28	0.49	0.43	0.11	0.12	0.05	0.00605408
394057	'calub'	Calu+++fb43g05+++sb:eu326+++wu:fb43g05+++zgc:63741	mRNA	0.732823	7.7e-06	6.14	6.01	4.84	9.15	11.16	9.28	2.94e-07
394058	'fus'	zgc:56390	mRNA	-0.249576	0.00191365	75.21	71.29	80.26	68.28	64.57	67.09	0.000161
394062	'tnpo3'	zgc:55409	mRNA	-0.238529	0.0134695	23.17	21.26	22.92	19.96	21	18.85	0.00162828
394072	'foxm1'	foxm1l+++zgc:63854	mRNA	-0.40989	0.0246636	5.53	6.27	6.33	5	5.1	4.18	0.0033993
394074	'hnrnpl'	hnrpl+++zgc:55429	mRNA	-0.324254	9.44e-09	178.1	181.75	176.52	143.56	151.72	153.44	2.05e-10
394076	'h3f3d'	His3.3B+++zgc:56418	mRNA	-0.356301	2.86e-07	926.35	852	1012.52	753.34	740.87	793.23	8.05e-09
394077	'pde10a'	zgc:56689	mRNA	0.628322	0.01182	1.71	2.17	2.34	3.34	3.48	3.08	0.00140068
394080	'six6a'	Six6+++zgc:63871	mRNA	-0.741443	0.00016	14.01	14.46	14.41	9.8	7.27	9.84	9.09e-06
394081	'bysl'	zgc:63889	mRNA	-0.320582	0.00632115	38.08	35.32	40.14	32.85	32.36	30.13	0.000662
394085	'ube2d1a'	let-70+++zgc:66323	mRNA	-0.310764	0.0408493	46.66	55.84	61.11	45.15	46.88	46.31	0.00638818
394091	'sh3gl2a'	sh3gl2+++zgc:55616	mRNA	0.463833	8.58e-15	86.43	86.04	85.16	122.21	125.23	124.76	8.19e-17
394092	'nudt21'	cpsf5+++zgc:63966	mRNA	-0.281848	0.0284501	61.75	52.7	49.51	43.38	49.21	48.79	0.00407646
393486	'lgals2b'	Drgal1-L3+++lgals1l3+++zgc:66283	mRNA	6.93996	8.82e-73	0.28	2.96	1.68	187.18	188.99	232.53	7.13e-76
394097	'rpl34'	zgc:56455+++zgc:77706	mRNA	-0.408245	4.38e-13	2514.62	2464.2	2541.21	1974.52	1894.74	2102.33	5.17e-15
394107	'tial1'	zgc:66130	mRNA	-0.186794	0.00692682	115.45	111.59	112.33	96.69	98.73	101.59	0.000737
394110	'atp6v1aa'	ATP6V1A+++atp6v1al+++zgc:63516	mRNA	0.198353	0.000786	109.27	111.11	108.13	128.87	135.02	130.79	5.59e-05
394113	'txnl1'	TXNL+++zgc:55368	mRNA	-0.406922	0.000523	28.71	28.16	32.28	24.22	23.04	23.25	3.51e-05
394114	'kdsr'	fvt1+++unm_muz106+++zgc:55947	mRNA	0.671121	0.00121346	4.06	4.6	4.31	7.27	8.25	6.06	9.25e-05
394121	'rps10'	zgc:65936+++zgc:85848	mRNA	-0.562783	3.07e-26	2089.78	2045.81	1915.73	1369.97	1454.65	1478.39	1.2e-28
394122	'mrpl14'	zgc:56531	mRNA	-0.314253	0.0475618	64.17	65.76	64.66	55.26	54.28	54.75	0.00778403
394138	'asns'	zgc:56605+++zgc:76901	mRNA	-0.396446	0.00181718	6.37	6.94	6.39	4.72	5.48	5.47	0.000151
394141	'dctn2'	dynamitin+++zgc:63867	mRNA	-0.16471	0.0376595	93.72	94.8	97.82	88.13	85.75	93.65	0.00576449
568707	'afp4'	fa18f02+++fb64g03+++wu:fa18f02+++wu:fb64g03+++zgc:161979	mRNA	7.03674	1.09e-57	0.28	2.31	1.13	162.18	167.13	161.85	1.41e-60
394143	'sfswap'	sfrs8+++srsf8+++zgc:56184	mRNA	-0.351724	4.38e-08	79.33	76.99	85.64	65.79	64.21	68.66	1.07e-09
394150	'oxsr1b'	zgc:55494+++zgc:77321	mRNA	0.397033	0.0225325	3.85	3.75	3.32	5.28	4.85	4.87	0.00306094
394151	'atp5mc3a'	ATP5G3+++atp5g3a+++zgc:55970+++zgc:86872	mRNA	-0.261288	5.51e-05	253.75	257.94	248.79	216.35	229.25	219.41	2.7e-06
394166	'rps21'	zgc:56642+++zgc:86816	mRNA	-0.428965	4.06e-10	2461.89	2612.47	2362.62	1797.6	2123.22	1891.44	7.37e-12
394172	'tra2b'	sfrs10+++zgc:56612	mRNA	-0.208612	0.0285488	81.92	71.92	73.91	72.04	68.04	72.11	0.00409523
394176	'pum1'	fb96a03+++pumilio1+++si:ch211-285e16.1+++wu:fb96a03+++wu:fb96a08+++zgc:63671	mRNA	0.146001	0.0462624	52.01	50.97	48.7	58.78	58.76	58.16	0.00750403
394189	'eif3ja'	eif3j+++eif3s1+++fb48g07+++wu:fb48g07+++zgc:63801	mRNA	-0.454235	2.35e-08	72.54	78.78	85.02	62.02	59.8	58.92	5.45e-10
394194	'rps24'	wu:fa66b02+++zgc:103596+++zgc:109740	mRNA	-0.379735	3.8e-10	1439.1	1504.89	1440.82	1110.99	1178.76	1260.82	6.86e-12
394196	'nop56'	nol5a	mRNA	-0.373475	3.1e-05	53.42	53.46	58.79	47.42	46.38	40.27	1.4e-06
101886483	'cdhr5b'	si:ch211-286k11.4	mRNA	1.61311	0.000353	0.27	0.31	0.44	0.87	1.18	1.22	2.22e-05
394235	'pfn2'	wu:fb01g08+++wu:fb54f09+++wu:fd58f06	mRNA	-0.238899	7.73e-05	173.47	180.69	171.42	165.13	174.81	177.1	3.98e-06
394239	'tal2'	zgc:111884	mRNA	-0.338954	5e-07	126.27	119.43	113.27	95.78	98.54	102.95	1.46e-08
394240	'ahcyl2b'	ahcyl2	mRNA	0.193925	0.0350345	40.61	42.87	43.63	50.85	49.7	51.75	0.0052692
394243	'arpc1a'	wu:fk93e03	mRNA	-0.222006	0.0018639	136.92	131.9	140.16	118.77	119.5	129.27	0.000156
394244	'ndel1a'		mRNA	0.231371	0.0175878	35.3	36.73	36.2	45.78	45.56	41.6	0.00225768
394247	'pafah1b1b'	Lis1a	mRNA	0.167806	0.0159789	70.5	66.96	70.24	89.71	90.62	87.92	0.00200075
399479	'dldh'	fb24b05+++wu:fb24b05	mRNA	0.200933	0.0373006	47.13	43.34	44.52	55.77	53.77	53.06	0.00570071
399480	'mapk3'	ERK1+++fi06b09+++wu:fi06b09+++zERK1	mRNA	0.377393	3.5e-05	43.11	43.74	49.43	64.73	64.1	56.68	1.6e-06
399482	'arpc5b'		mRNA	-0.333896	0.00246679	37.72	39.82	33.52	31.43	30.23	30.52	0.000216
399483	'cdkn1ca'	cb961+++cdkn1c+++p27Xic1-a+++zgc:86618	mRNA	-0.393859	0.00509348	33.16	37.54	36.41	28.76	25.12	31.56	0.000509
399484	'eif4a1b'	fb54c08+++wu:fb54c08	mRNA	-0.200408	0.00120668	255	238.43	246.55	220.35	236.64	217.61	9.19e-05
399488	'slc3a2b'	id:ibd1327+++sb:cb519+++wu:fe14a07+++wu:fq18d12+++zgc:55813	mRNA	-0.355384	3.92e-07	72.93	75.65	74	60.36	63.45	59.17	1.13e-08
402784	'dnajc27'	rbj+++zgc:194263+++zgc:194279	mRNA	0.49346	0.000797	7.31	8.52	7.43	12.99	10.53	11.92	5.68e-05
402800	'kri1'	flj12949l+++kri1l	mRNA	-0.333916	0.0444795	10.79	9.94	12.8	9.36	9.04	9.52	0.00711413
402803	'gadd45gip1'	si:dkey-194e13.6	mRNA	-0.33316	0.0115687	102.97	91.61	117.84	98.05	77.46	84.95	0.00136482
402806	'pvalb6'	zgc:103753	mRNA	-0.305679	9.07e-06	318.56	360.77	355.98	267.58	276.12	285.71	3.54e-07
402808	'rrp9'	rnu3ip2	mRNA	-0.517094	0.0410141	7.01	6.67	6.58	6.01	4.5	4.3	0.00641893
108183319	'LOC108183319'		mRNA	1.59049	1.58e-10	0.27	0.73	0.56	1.55	1.35	1.56	2.71e-12
402810	'psenen'	pen-2+++pen2+++zgc:109727	mRNA	-0.365123	0.00697188	48.96	52.35	43.35	36.96	41.75	38.85	0.000743
402812	'pth2'	tip39	mRNA	-0.565195	0.00572572	19.84	14.83	22.36	14.97	13.69	11.84	0.000587
402820	'tmsb'	im:7149936+++zgc:136504	mRNA	-0.645966	8.61e-15	837.15	1017.49	887.04	591.42	664.11	585.32	8.25e-17
402823	'bxdc2'		mRNA	-0.324643	0.0115639	39.96	37.81	40.04	34.66	29.45	34.57	0.00136379
402838	'rnf20'		mRNA	-0.237561	0.0393585	25.94	25.74	32.33	25.93	24.47	24.3	0.00611048
402840	'tmem214'		mRNA	0.318087	0.0011868	22	20.51	22.32	28.8	27.45	28.48	9e-05
100330524	'si:ch211-152c8.5'	fi17a12+++ppp1r3g+++wu:fi17a12	mRNA	1.57535	0.00344438	0.26	0.27	0.35	0.94	0.96	0.83	0.00032
402843	'sfrp1a'	Srfp1a+++sfrp1+++wu:fd19b09	mRNA	0.595481	0.0174107	4.14	6.56	6.44	9.63	8.97	8.46	0.00222367
402848	'asb2b'	asb2+++zgc:77223	mRNA	-0.698989	3.04e-06	13.82	11.73	13.29	8.89	6.91	8.91	1.04e-07
402850	'dcps'	wu:fa04d04+++zgc:109723	mRNA	-0.349034	0.0312045	9.55	9.36	8.06	8.06	8.69	7.57	0.00454934
402852	'pane1'	cenpm+++zgc:123137	mRNA	-0.519918	0.0415976	14.67	15.01	12.27	8.97	11.14	10.52	0.00653916
402869	'mbip'	etl3+++im:7150927	mRNA	-0.332868	0.0461597	21.95	21.1	21.57	16.79	19.3	17.68	0.00747904
402874	'eno2'	eno3+++fc09h05+++wu:fc09h05+++zgc:92418	mRNA	-0.182287	0.00165439	224.62	238.58	245.93	236.22	237.97	236.52	0.000135
402875	'dzip1'	igu+++igu/dzip1+++si:dz52i16.1	mRNA	-0.380953	0.00441114	14.57	13.37	17.62	12.9	11.21	12.53	0.000427
402891	'mmgt1'	tmem32+++zgc:92918	mRNA	-0.365102	0.000581	61.05	54.99	57.13	45.69	47.98	47.37	3.95e-05
402896	'snrpb2'	im:7148817	mRNA	-0.307276	0.0464787	32.22	36.46	34.39	30.71	26.85	29.68	0.00756355
402901	'dynlt3'	tcte1l+++zgc:101678	mRNA	-0.221894	0.0264414	77.76	78.55	77.41	66.45	69.72	73.89	0.0037074
402903	'raly'	zgc:103445	mRNA	-0.330257	0.00320116	44.65	41.49	48.17	37.42	33.88	40	0.000294
402905	'znf706'	zgc:92624	mRNA	-0.297756	0.00227737	78.71	92.67	78.44	70.68	70.59	71.33	0.000197
326033	'zgc:56622'	fd58h08+++wu:fd58h08	mRNA	1.84287	0.0475618	0.26	0.3	0.19	1.11	0.52	1.16	0.00778256
402921	'bcor'		mRNA	-0.314956	5.11e-06	24.15	23.75	24.75	21.37	20.32	19.69	1.85e-07
402922	'dstyk'	ripk5+++zgc:136421	mRNA	-0.298308	0.000166	37.51	34.71	36.34	31.2	29.28	31.99	9.48e-06
402929	'evlb'	zgc:77220	mRNA	-0.474311	6.81e-12	90.71	82.87	92.77	68.58	66.55	65.46	9.47e-14
402934	'rcor2'	zgc:77264	mRNA	-0.320838	0.000493	35.3	34.34	37.05	31.75	27.32	29.79	3.27e-05
799981	'ttc29'	si:ch211-256m12.5	mRNA	1.87935	0.0340434	0.26	0.22	0.25	0.84	0.96	1.02	0.00508573
402941	'insm1a'	zgc:77257	mRNA	-0.33156	1.13e-05	84.63	80.16	86.65	69.66	64.63	75.1	4.51e-07
402951	'znf410'	zgc:77303	mRNA	-0.560555	9.8e-09	61.69	59.27	67.41	49.12	38.08	48.47	2.13e-10
402955	'thumpd1'	zgc:77221	mRNA	-0.419564	0.00415296	29.24	26.75	35.39	25.39	23.77	22.55	0.000398
402958	'plpp7a'	im:7142624+++plpp7+++ppapdc3+++zgc:77336	mRNA	-0.45207	0.00391359	9.32	9.59	8.26	7.13	7.01	6.63	0.000371
402966	'snrpb'	Snrpn+++zgc:77315	mRNA	-0.684722	4.37e-21	383.28	315.93	332.27	216.43	225.93	230.67	2.27e-23
402967	'ppp1r2'	sb:eu386+++zgc:77285	mRNA	-0.296412	0.00495133	42.39	39.91	41.71	35.26	35.03	35.57	0.000492
402968	'nhlh2'	zgc:77245	mRNA	-0.265297	0.0474073	20.34	19.06	16.97	16.84	15.91	16.35	0.00774916
402972	'srsf7a'	fb39b02+++wu:fb39b02+++zgc:77155	mRNA	-0.343172	0.000773	88.18	75.33	92.93	73.6	72.76	64.19	5.48e-05
402973	'nrp1b'		mRNA	0.498697	0.0292089	4.45	4.88	4.19	6.61	7.11	6.24	0.00420408
402974	'pitx3'	zgc:109716	mRNA	-0.700367	0.0444734	3.08	2.98	4.06	2.31	1.98	2.26	0.00711135
100006366	'col5a2b'	si:rp71-56k2.1	mRNA	1.32972	0.00417093	0.25	0.22	0.23	0.56	0.7	0.6	0.0004
103908614	'LOC103908614'		mRNA	1.56517	0.00512484	0.25	0.25	0.38	1.1	0.6	0.93	0.000513
449788	's100a10a'	zgc:101880	mRNA	4.65251	3.71e-12	0.25	0	0.61	7.9	8.95	6.83	4.91e-14
402989	'u2af2b'	wu:fb73g02+++zgc:77804	mRNA	-0.217125	0.00501995	98.73	90.93	98.45	93.21	90.54	88.24	0.0005
402991	'gadd45ga'	gadd45g+++zgc:77806	mRNA	-0.49878	0.000321	37.15	32.04	36.48	25.36	24.27	28.92	2.01e-05
402992	'scamp1'	zgc:77214	mRNA	0.409217	0.000339	19.86	17.49	21.42	29.07	27.25	25.54	2.13e-05
402995	'pus7'		mRNA	-0.383662	0.00951149	14.77	12.03	13.21	11.06	9.96	11.14	0.00107905
402996	'eif4h'	wbscr1+++zgc:77282	mRNA	-0.34748	9.15e-07	64.66	68.18	65.98	53.84	55.16	54.81	2.86e-08
403004	'atad3'	atad3b+++zgc:77371	mRNA	-0.321761	0.0101479	34.61	30.41	30.85	27.63	24.72	28.08	0.00116232
403006	'nptnb'	CH1073-75F15.1+++nptn+++zgc:77326	mRNA	0.317991	1.25e-05	52.36	56.69	55.07	71.67	67.77	74.78	5.05e-07
403007	'zgc:76872'		mRNA	-0.57122	1.64e-06	50.93	39.54	49.88	33.12	35.4	30.6	5.37e-08
564690	'zgc:174904'		mRNA	2.846	0.00198595	0.25	0.06	0.05	0.96	0.6	1.17	0.000168
403012	'bub3'	zgc:101571	mRNA	-0.46353	7.56e-06	64.78	58.51	61.03	45.36	39.95	49.35	2.87e-07
403019	'irx1a'	irx1+++zgc:109702+++zgc:136490+++ziro1+++ziro1a	mRNA	-0.339681	0.000259	70.28	66.37	78.73	62.62	55.73	60.16	1.56e-05
403020	'smarcc1a'	smarcc1	mRNA	-0.230038	0.00295821	58.63	57.35	67.5	56.97	52.68	57.15	0.000268
566927	'LOC566927'		mRNA	2.94832	0.0166632	0.25	0.29	0	1.41	1.14	1.75	0.00210665
403031	'rab4a'	fc93b03+++wu:fc93b03	mRNA	0.371869	0.0355191	9.74	10.02	10.56	14.13	13.73	13.25	0.00535357
403036	'gabarapl2'	zgc:92319	mRNA	-0.303951	0.00788248	129.31	145.42	110.88	107.96	116.83	102.15	0.000861
403039	'igfbp5b'	igfbp5+++igfbp5a	mRNA	0.252134	0.0207748	10.03	10.97	9.46	13.71	12.19	12.02	0.00276085
403052	'map2k4a'	MKK4+++MKK4A-l+++map2k4+++zgc:136500	mRNA	0.614026	0.0108879	5.99	6.39	7.43	12.5	9.52	9.73	0.00126514
403057	'zswim6'		mRNA	-0.395513	9.93e-05	20.87	18.48	20.53	16.55	14.97	16.2	5.3e-06
405880	'zgc:85843'		mRNA	1.9651	0.0323402	0.24	0	0.24	0.8	0.79	0.68	0.00476461
403066	'asxl1'	si:dkey-202m22.4	mRNA	-0.161496	0.0371729	43.37	44.11	47.58	44.09	41.15	41.05	0.00567798
403074	'fnbp4'		mRNA	-0.177308	0.0147686	119.28	129.03	135.9	120.44	115.97	119.48	0.00182294
553357	'si:dkey-182g1.3'		mRNA	1.25959	0.0157411	0.24	0.6	1.15	1.81	1.65	1.5	0.00196589
403077	'h2az2b'	h2afvb+++h2afvl+++h2afza+++h2av+++im:6896397	mRNA	-0.261273	0.00012	562.31	523.34	594.43	503.61	481.11	486.36	6.61e-06
403080	'dnajc2'	zgc:85671+++zrf1	mRNA	-0.489297	5.9e-05	20.64	20.19	20.62	15.77	13.72	16.39	2.93e-06
403084	'tab1'	map3k7ip1	mRNA	-0.4234	0.00141805	36.57	33.85	40.45	32.51	25.32	28.9	0.000111
403116	'st6gal2a'	ST6Gal II+++St6GalII+++st6gal2	mRNA	0.41404	6.11e-06	28.81	29	32.54	41.78	40.91	42.02	2.25e-07
403309	'rtn4rl2b'	NgRH1b+++rtn4rl2	mRNA	0.840248	3.34e-08	10.03	11.55	10.71	17.84	21.58	21.08	7.96e-10
404041	'papola'	papolb+++si:ch211-199l3.6+++wu:fc43b06+++wu:fp01g10+++zgc:109706	mRNA	-0.15942	0.0148949	76.19	73.62	74.32	68.29	71.28	70.59	0.00184033
404050	'rnf8'	fc66f09+++wu:fc66f09+++zgc:55936+++zgc:77313	mRNA	-0.315414	0.0105671	27.14	23.69	26.1	21.64	20.62	22.46	0.00121675
404209	'cnr1'	CB1R+++cb1	mRNA	0.632325	8.05e-05	7.85	7.37	7.3	12.62	11.92	12.03	4.16e-06
404232	'chst11'	C4ST1	mRNA	0.415553	0.00283303	10.16	10.07	8.61	14.8	13.6	13.02	0.000255
404233	'aplp1'	aplp+++im:7153266+++wu:fj55h01	mRNA	-0.128285	0.01943	197.13	202.56	190.69	189.84	190.4	185.17	0.00254128
404599	'leo1'	zgc:77374	mRNA	-0.409489	0.000471	47.21	39.3	51.88	41.11	34.19	33.95	3.09e-05
404604	'clasp2'	zgc:77279	mRNA	-0.211039	2.01e-05	166.93	158.66	163.06	147.14	143.85	146.78	8.66e-07
404610	'fam49bb'	si:dkeyp-105g12.2+++zgc:76981	mRNA	0.469966	0.000108	21.87	23.12	23.71	33.1	32.15	34.46	5.86e-06
404612	'ralbp1'	zgc:76867	mRNA	0.406001	0.00134825	12.41	14.05	14.5	20.13	17.09	18.47	0.000104
404617	'zgc:77287'		mRNA	-0.453371	0.0244045	17.19	13.82	15.88	13.52	11.28	11.14	0.0033524
564165	'zgc:172323'		mRNA	-3.97771	0.0463864	0.24	0.16	0.17	0	0	0.04	0.00754102
404633	'b3galt2'	zgc:76904	mRNA	-0.277063	0.00510215	38.15	39.67	37.76	32.08	31.05	36.77	0.00051
100334248	'eps8l3a'	si:ch211-103a14.4	mRNA	2.1755	0.00185557	0.23	0.13	0.19	0.69	0.96	0.97	0.000155
405771	'rhag'	wu:fj61d12	mRNA	0.878789	0.021212	1.78	1.35	1.78	3.51	3.07	2.83	0.00283953
405780	'rnd1a'	arhs+++rho6+++rnd1+++rnd1b+++rno6	mRNA	-0.183922	0.00848873	76.64	82.8	74.15	71.54	72.08	71.57	0.00094
405787	'fibpb'	fibpl+++zgc:103503	mRNA	0.320781	0.0451143	5.5	4.95	4.54	6.84	6.79	6.29	0.00725579
405796	'dlg4b'	dlg4	mRNA	0.459886	1.49e-06	19.91	18.14	18.24	28.16	27.23	25.71	4.83e-08
405805	'trib3'	zgc:76966	mRNA	-0.438023	0.000948	17.73	17.87	16.42	11.86	13.63	14.72	6.96e-05
405823	'cacybp'	zgc:76993	mRNA	0.346932	0.0140885	33.17	32.76	35.64	44.42	40.94	50.26	0.0017215
405830	'lgals2a'	Drgal1-L2+++lgals1l2+++zgc:86752	mRNA	0.670323	1.59e-05	29.94	23.99	22.25	38.83	42.73	45.73	6.64e-07
101886896	'LOC101886896'		mRNA	-1.79541	0.0210692	0.23	0.19	0.2	0.06	0.09	0.06	0.0028102
405835	'srsf9'	zgc:77449	mRNA	-0.397526	2.76e-05	75.06	66.64	74.59	55.42	53.31	61.04	1.24e-06
405841	'pdia7'	erp57l1+++zgc:77086	mRNA	-0.261934	0.0222408	18.34	19.27	17.57	16.3	16.79	15.03	0.00300962
405848	'tmed7'	zgc:76996	mRNA	-0.43972	6.62e-12	204.85	193.65	206.76	157.82	152.19	157.85	9.16e-14
405849	'foxd1'	FoxD1.1+++foxd1l+++zgc:76875	mRNA	-0.754819	0.00449988	5.23	4.77	5.04	2.95	3.19	3.21	0.000439
559618	'si:dkey-74k8.3'		mRNA	2.00071	0.014724	0.23	0.27	0.23	0.77	0.88	1.42	0.00181564
405852	'gatad2ab'	gatad2a+++ns:zf-a189+++zgc:85938	mRNA	-0.30844	0.0444032	7.74	7.88	9.63	7.47	7.64	7.25	0.00709598
560649	'si:ch211-214p16.3'		mRNA	1.33766	0.0373006	0.23	0.19	0.21	0.57	0.65	0.44	0.00570202
405872	'nptx1l'	zgc:85889	mRNA	0.326029	7.41e-05	52.29	45.6	53.44	68.29	63.55	67.06	3.79e-06
405873	'mycla'	L-myc+++lmyc1+++mycl1+++mycl1a+++zgc:85967	mRNA	-0.518521	0.0014826	15.66	12.51	14.05	10.7	9.64	10.59	0.000117
405874	'aamp'	zgc:85939+++zgc:92640	mRNA	-0.443143	0.000838	21.58	18.56	19.73	16.07	14.58	15.53	6.01e-05
563665	'c3b.1'	si:dkey-21e7.2+++wu:fb99g02	mRNA	1.53378	4.23e-05	0.23	0.26	0.22	0.64	0.8	0.67	1.99e-06
405883	'rsrc1'	zgc:85700	mRNA	-0.429979	0.00741979	12.47	13.25	13.37	11.24	8.44	10.71	0.000798
405888	'rpl36'	zgc:86707	mRNA	-0.585417	5e-05	2002.71	2517.36	1846.24	1393.6	1537.97	1543.74	2.42e-06
405889	'rps29'	zgc:113935	mRNA	-0.489213	1.08e-13	6157.66	6638.66	6187.12	4249.07	5062.24	4871.79	1.17e-15
405893	'pdzd11'	zgc:77536	mRNA	-0.296664	0.0125953	49.62	51.04	45.25	39.2	41.84	43.37	0.00151089
406239	'ccni'	im:4967226+++wu:fb18c12+++wu:fk71g05+++zgc:158424+++zgc:55449+++zgc:85721	mRNA	-0.186403	0.00013	603.35	610.3	622.17	554.29	572.1	563.47	7.22e-06
406249	'ddx39ab'	ddx39+++ddx39b+++fc16a02+++wu:fc16a02+++zgc:55433+++zgc:85646	mRNA	-0.316213	7.4e-05	89.95	82.31	88.6	76.16	74.51	68.89	3.79e-06
406250	'actr3'		mRNA	0.327739	0.00272	97.53	92.76	93.42	127.13	120.11	126.75	0.000243
406251	'rbm39a'	rnpc2+++zgc:55780	mRNA	-0.23839	7.12e-05	124.12	123.97	120.53	112.41	105.35	107.39	3.62e-06
406260	'ube2q2'	wu:fi34a03+++zgc:56219	mRNA	-0.465403	7.27e-09	32.31	33.16	28.73	23.4	24.98	22.95	1.54e-10
406263	'eif3i'	eIF3 p36+++eif3s2+++hm:zehn0464+++wu:fb62b08+++zgc:56211+++zgc:77823	mRNA	-0.388411	2.57e-11	249.4	251.7	241.94	188.51	203.25	203.01	3.9e-13
406266	'rsl24d1'	c15orf15+++wu:fa94f12+++wu:fa95d02+++zgc:56202	mRNA	-0.43143	5.11e-08	263.29	229.39	255.55	196.62	178.18	207.35	1.26e-09
406269	'h3f3a'	fb58e10+++wu:fb58e10+++zgc:56193+++zgc:86731	mRNA	-0.250775	0.00019	627.52	659.41	679.83	542.17	591.94	600.34	1.1e-05
406273	'chn1'	chimaerin+++wu:fr89a09+++zgc:56160+++zgc:92906	mRNA	-0.363905	2.67e-06	61.92	57.51	55.5	43.89	49.9	48.56	9.17e-08
406275	'fbl'	fb37g12+++wu:fb37g12+++zgc:56145+++zgc:77130	mRNA	-0.328201	0.00532849	39.39	35.33	35.41	30.49	29.39	32.1	0.000537
406277	'rbm4.3'	fb55c03+++fb78a04+++fj36h04+++wu:fb55c03+++wu:fb78a04+++wu:fj36h04+++zgc:56141+++zgc:77000	mRNA	-0.348805	7.91e-10	133.26	140.74	131.25	109.84	112.07	111.29	1.5e-11
570354	'apoa4b.2'	fc28d04+++wu:fc10a03+++wu:fc28d04+++zgc:194131	mRNA	6.78438	6.36e-12	0.23	3.69	1.64	207.72	220.97	224.29	8.75e-14
406288	'srsf1a'	sfrs1a+++sfrs1l+++wu:fb52g10+++wu:fb97g12+++zgc:66146	mRNA	-0.47164	3.85e-11	118.65	121.36	124.59	98.73	93.66	83.24	5.97e-13
406291	'katnb1'	wu:fj32f02+++wu:fj65h01+++zgc:56071	mRNA	-0.338232	0.00221836	19.76	21.87	22.49	17.16	18.35	17.78	0.000191
406292	'ppib'	cb87+++sb:cb87+++wu:fa97f08+++zgc:73214+++zgc:86796	mRNA	-0.27023	1.9e-05	268.69	270.19	277.84	242.8	228.59	238.6	8.16e-07
406297	'dynll1'	dynll2+++wu:fd56c09+++zgc:73406	mRNA	-0.333428	7.54e-08	346.13	342.6	310	272.02	284.29	281.95	1.92e-09
406307	'rps28'	fb07a10+++wu:fb07a10+++wu:fb94f01+++zgc:73367	mRNA	-0.647438	1.67e-21	507.48	512.07	523.09	336.05	337.62	361.87	8.24e-24
406309	'tomm20a'	arid4b+++ch1073-321c8.1+++tomm20+++wu:fk47b11+++zgc:73165	mRNA	-0.361855	0.00513354	54.47	56.87	45.96	41.24	47.28	39.54	0.000514
406310	'rnf185'	zgc:73070	mRNA	-0.316372	0.027549	52.33	48.12	45.16	38.36	39.12	45.2	0.00391059
559843	'LOC559843'	sel1l3	mRNA	1.56881	0.0103516	0.22	0.26	0.15	0.65	0.55	0.74	0.00118816
406314	'ubxn4'	ubxd2+++zgc:73362	mRNA	-0.591334	0.0195725	9.15	10.83	10.65	7.17	7.38	6.73	0.0025615
406315	'rab42a'	rab39b+++wu:fk59e12+++zgc:73061	mRNA	0.738742	0.00217602	8.33	7.67	7.21	15.09	11.9	13.62	0.000187
58037	'actn3a'	ACTN2+++actn3+++actnl+++zgc:63559	mRNA	3.00973	5.29e-11	0.22	0.13	0.25	1.6	1.5	2	8.44e-13
406324	'abce1'	wu:fb34c09+++wu:fe47b01+++wu:fi09g07+++zgc:111906+++zgc:56045	mRNA	-0.227355	0.00186798	56.24	58.8	56.06	49.36	52.34	51.3	0.000156
406325	'acaa2'	fb59b11+++wu:fb59b11+++zgc:56036	mRNA	0.392813	0.000371	21.06	20.1	19.73	26.98	27.54	29.16	2.35e-05
406326	'cstf3'	wu:fa99c02+++wu:fb18b09+++zgc:56028	mRNA	-0.403261	3.97e-07	42.99	43.5	39.55	32.33	35.09	32.3	1.14e-08
794786	'ifit14'	IFIT17A+++si:dkey-116m16.3	mRNA	2.67544	0.0215871	0.22	0.09	0.07	1.13	0.98	0.56	0.00290043
406332	'crsp7'	med26+++wu:fe06c07+++wu:fi75a09+++zgc:55993	mRNA	-0.326051	0.0323714	12.37	12.11	14.23	11.08	10.61	10.69	0.00477181
406337	'zgc:55943'	wu:fd60c05+++zgc:86868	mRNA	-0.241077	0.00619696	52.01	52.23	50.74	47.06	45.63	44.46	0.000646
140634	'cyp1a'	cyp1a1+++wu:fb63b04+++zfCYP1A+++zgc:109747	mRNA	2.78774	1.96e-07	0.21	0.24	0.17	1.23	1.46	1.76	5.31e-09
406340	'dusp1'	cb269+++id:ibd2586+++sb:cb269+++wu:fd19g02+++wu:fe50g09+++zgc:55920	mRNA	-0.301659	0.0447903	15.76	17.35	14.14	12.36	13.14	14.61	0.00718376
406346	'med15'	arc105+++fi85b10+++pcqap+++wu:fd19g01+++wu:fi19d01+++wu:fi85b10+++zgc:55839	mRNA	-0.260921	0.0136796	24.33	24.71	27.01	22.25	21.55	22.74	0.0016581
406349	'rps6kb1b'	S6K1+++fc51h01+++rps6kb1+++wu:fc51h01+++zgc:55713	mRNA	-0.306748	0.00305693	38.88	44.99	44.71	34.45	35.95	38.48	0.000278
406350	'uhrf1'	NP95+++fb97f09+++unm_b1115+++wu:fb97f09+++zgc:63539	mRNA	-0.346169	0.00618527	7.72	8.28	7.71	6.74	6.89	5.88	0.000644
406352	'hnrnpc'	bZ1G18.4+++fb57h12+++fi16b11+++wu:fb57h12+++wu:fi16b11+++zgc:55701	mRNA	-0.239326	0.00782101	53.18	54.15	56.96	48.75	48.57	48.36	0.000852
406367	'gapdhs'	cb350+++fb71f08+++fk58c09+++g3pdh+++gapdh+++gapdh-2+++gapds+++wu:fb71f08+++wu:fk58c09+++zgc:76908	mRNA	0.209774	1.83e-05	1437.55	1467.65	1401.69	1683.84	1798.77	1735.88	7.83e-07
406383	'cmpk'	CK+++UMP/CMPK+++cmpk1+++fb52d08+++fk47a07+++ump+++wu:fb52d08+++wu:fk47a07+++zgc:56452	mRNA	-0.199029	0.0266006	72.64	68.71	66.66	62.19	62.34	65.32	0.00373719
406387	'rpl26'	hm:zehn2026+++wu:fa92f05+++zgc:66190	mRNA	-0.534649	3.04e-20	4302.35	4536.24	4944.23	3318.52	3239.65	3442.47	1.75e-22
406389	'atat1'	TAT+++mec17+++wu:fj19c03+++zgc:65893+++zgc:77443	mRNA	-0.291096	0.0222534	22.18	23.41	21.41	18.61	19.86	19.05	0.00301492
406390	'thap11'	wu:fa14e04+++wu:fc33b05+++zgc:65871+++zgc:76876	mRNA	-0.315888	0.0403327	26	23.83	29.92	24.01	21.42	21.82	0.00628782
406391	'pcbp4'	wu:fc68f03+++zgc:65870+++zgc:77347	mRNA	-0.233565	0.00658611	30.13	28.58	28.23	28.16	27.12	25.52	0.000694
406398	'sumo3a'	fa94a11+++im:7141764+++sumo2+++sumo3+++sumo3l+++wu:fa94a11+++wu:fb55d09+++zgc:65847+++zgc:85643	mRNA	-0.378804	7.71e-12	287.26	299.4	278.15	233.13	224.71	238.78	1.08e-13
406402	'eif3s6ip'	wu:fb66c05+++zgc:64147	mRNA	-0.269603	8.29e-06	121.65	124.73	122.47	107.32	108.12	104.99	3.2e-07
406407	'marcksl1a'	MLP+++cb575+++marcks1+++marcksl1+++marcksl1b+++sb:cb575+++wu:fa66h03+++wu:fj18a04+++zgc:65840	mRNA	-0.555393	3.87e-18	1081.21	1016.46	1150.96	796.86	708.67	810.85	2.67e-20
406414	'vta1'	c6orf55+++wu:fb08c11+++zgc:64104	mRNA	-0.246009	0.0421497	37.98	39.13	44.03	36.08	36.58	34.29	0.00664777
406417	'arih2'	wu:fa09c12+++zgc:64093	mRNA	-0.358699	8.53e-05	36.83	38.45	37.95	29.78	33.64	29.09	4.46e-06
406421	'acox3'	zgc:64087	mRNA	0.518168	0.0282252	2.07	2.82	1.92	3.23	3.25	3.71	0.00403282
406422	'lsm12b'	lsm12+++lsm12a+++wu:fe01f11+++zgc:66039	mRNA	-0.301429	0.000517	83.1	89.34	84.75	74.22	73.67	70.66	3.46e-05
394142	'hpda'	fb58f02+++hpd+++wu:fb58f02+++zgc:56326	mRNA	6.12549	4.26e-41	0.21	0.37	0.11	18.83	14.93	15.05	7.76e-44
406432	'akirin1'	wu:fa96c11+++wu:fc08a11+++zgc:64050	mRNA	-0.196109	0.044186	82.7	85.56	77.56	73.29	74.46	77.02	0.00705647
406437	'tpm4a'	TPM4-1+++tpm4+++wu:fb06e07+++zgc:103436+++zgc:63909	mRNA	-0.406716	0.022685	11.79	11.18	12.85	9.42	9.59	9.37	0.00308716
406439	'sh3bp5la'	wu:fb57h06+++wu:fe18g01+++zgc:63903	mRNA	-0.305122	0.0456254	13.49	13.44	14.28	12.43	10.5	12.03	0.00736013
406444	'bcl7ba'	bcl7b+++fb94h01+++wu:fb94h01+++zgc:85678	mRNA	-0.627771	0.0414489	6.04	4.44	4.15	3.15	3.3	3.48	0.00650749
406447	'hmga1a'	hmga1+++hmgiy+++wu:fb12b06+++wu:fb18f11+++wu:fc19f01+++wu:fi38b05+++zgc:85677	mRNA	-0.479411	3.71e-23	383.41	384.27	355.44	281.41	285.62	276.45	1.67e-25
406455	'rcc2'	td-60+++wu:fb36a03+++zgc:77115	mRNA	-0.464592	9.22e-13	81.95	84.38	81.41	62.75	65.43	56.73	1.14e-14
406457	'rcc1'	Chc1+++fj77f08+++wu:fj77f08+++zgc:65796+++zgc:77114	mRNA	-0.548166	0.0333586	5.45	5.2	5.64	4.12	4.33	3.25	0.00495375
406460	'ptp4a3a'	ptp4a3+++wu:fc54b05+++wu:fv52d11+++zgc:77109	mRNA	-0.373924	0.000127	40.79	39.11	35.59	29.96	30.8	32.52	7.02e-06
406464	'eif5a'	wu:fb17e01+++wu:fb63h04+++wu:fk81e04+++zgc:77099	mRNA	-0.244811	1.07e-05	425.22	434.71	426.14	385.75	394.93	365.89	4.24e-07
406467	'abcf1'	wu:fb79c06+++wu:fc39a05+++wu:fj94a08+++zgc:85667	mRNA	-0.314711	0.000106	53.39	59.32	63.11	51.39	49.27	47.36	5.74e-06
406472	'nudcd3'	zgc:77067	mRNA	-0.267141	0.0204837	43.14	41.01	43.63	38.39	34.59	38.36	0.00271387
405762	'cdx1a'	cdx2	mRNA	2.46443	0.00120498	0.21	0.1	0.16	0.84	0.67	1.24	9.16e-05
436844	'aqp12'	wu:fb60e09+++zgc:152755+++zgc:92747	mRNA	4.04055	0.00848018	0.21	0	0	1.53	1.62	0.69	0.000938
406485	'rps20'	wu:fb81b03+++zgc:77758	mRNA	-0.525984	4.39e-11	1202.18	1158.04	1029.05	732.36	884.3	858.03	6.92e-13
406489	'rpl19'	wu:fa91e07+++wu:fb12d12+++zgc:77733	mRNA	-0.406167	9.38e-15	1621.62	1680.99	1776.84	1324.04	1343.1	1356.15	9.07e-17
406500	'akap8l'	wu:fc52f04+++wu:fe38d08+++wu:fm58f09+++zgc:85966	mRNA	-0.264707	0.00104615	167.83	147	171.85	152.62	135.05	136.84	7.8e-05
406504	'marcksl1b'	Marcksl2+++marcks2+++marcksl1a+++wu:fa11h06+++zgc:85717	mRNA	-0.383089	6.9e-12	2849.44	2574.64	2878.32	2306.62	2185.14	2178.46	9.62e-14
406507	'gadd45gb.1'	gadd45gl+++zgc:85869	mRNA	-0.423678	0.000239	54.81	56.81	51.36	36.05	44.07	47.15	1.43e-05
406512	'nfe2l3'	Nrf3+++wu:fa04h04+++zgc:77291	mRNA	-0.305527	0.00549528	13.82	13.14	13	11.09	11.47	11.13	0.000558
406513	'spred1'	fb14c08+++fj51c03+++wu:fb14c08+++wu:fj51c03+++zgc:85707	mRNA	-0.255262	0.000554	65.09	65.74	60.44	55.89	52.77	59.1	3.75e-05
406514	'atf4a'	atf4+++atf4b1+++wu:fj01c08+++wu:fk30b04+++zgc:85951	mRNA	-0.496875	1.17e-15	470.23	412.14	462.09	313.75	338.78	338.22	1.01e-17
406517	'ilf2'	wu:fb34h01+++zgc:73084+++zgc:77276	mRNA	-0.236989	0.000809	168.39	161.94	159.96	136.1	154.46	145.29	5.77e-05
406519	'slc10a3'	zgc:85947	mRNA	-0.358939	0.0167933	13.52	13.05	13.17	11.53	9.72	11.22	0.00212853
564392	'smpdl3b'	im:7137990+++si:ch1073-55d10.1	mRNA	1.64809	0.0261019	0.21	0.34	0.21	0.63	0.84	0.97	0.00365242
406528	'tdh'	wu:fc11b08+++zgc:77667	mRNA	-0.611636	2.78e-11	30.82	32.19	32.34	22.76	21.08	21.51	4.24e-13
406529	'vdac3'	wu:fb01e12+++zgc:77898	mRNA	-0.14435	0.0280999	308.21	326.63	329.8	301.11	294.93	307.32	0.00401038
100009654	'zgc:158846'	wu:fb58f07	mRNA	6.36	1.15e-45	0.2	0.34	0.1	17.22	16.93	18.52	1.95e-48
406541	'slc25a25a'	slc25a+++slc25a25+++wu:fb13d12+++wu:fd14e03+++zgc:77454	mRNA	-0.846772	0.00295263	3.37	3.11	2.54	1.59	1.95	1.7	0.000267
406543	'pabpn1'	fb19c03+++wu:fb17e03+++wu:fb18c06+++wu:fb19c03+++zgc:85979+++zgc:92452	mRNA	-0.230382	0.000105	207.98	209.7	212.24	189.68	185.41	185.71	5.61e-06
406546	'eif5a2'	EIF5A+++wu:fb05b06+++wu:fc23f04+++wu:fc61c10+++zgc:55504+++zgc:77429	mRNA	-0.377092	5.5e-07	65.07	65.51	62.1	50.44	56.04	48.82	1.63e-08
406562	'anp32e'	wu:fb22e03+++wu:fc04c12+++wu:fc19a08+++wu:fc79f04+++wu:fi39c10+++zgc:65995+++zgc:85827	mRNA	-0.150379	0.014433	142.23	138.99	140.63	132.86	130.66	134.59	0.00177392
[truncated: 2,089 more rows]

## Sheet: RNAq-PIVE-E3 vs 100 μM
Gene ID	Gene Symbol	Other Symbols	Type	log2 (E_100uM / E3)	Qvalue (E_100uM / E3)	Known/Novel Gene	E3_1 FPKM	E3_2 FPKM	E3_3 FPKM	E_100uM_1 FPKM	E_100uM_2 FPKM	E_100uM_3 FPKM	Pvalue(E_100uM / E3)	KEGG Pathway Desc	GO_C Desc
100000079	'soul5'		mRNA	-0.542437	2.14963e-10	known	83.52	89.07	90.09	52.47	58.55	61.66	6.92533e-12		GO:0016020///membrane+++GO:0016021///integral component of membrane
100000119	'tmem245'	si:ch211-194b7.4	mRNA	0.301764	0.000588529	known	16.16	15.75	14.47	17.21	18.88	18.56	6.6456e-05		GO:0016020///membrane+++GO:0016021///integral component of membrane
100000125	'si:ch211-13c6.2'		mRNA	-0.338417	4.5489e-07	known	57.96	60.83	57.99	44.98	45.73	42.88	2.50309e-08
100000131	'amigo3'	si:ch211-208m13.1+++si:ch211-271k12.2	mRNA	0.526213	5.6705e-08	known	13.28	14.25	13.86	18.71	19.71	18.76	2.66241e-09		GO:0016020///membrane+++GO:0016021///integral component of membrane
100000132	'kcnk15'	zgc:171568	mRNA	0.480603	0.000169654	known	16.82	17	16.86	23.09	21.37	22.96	1.65956e-05		GO:0005887///integral component of plasma membrane+++GO:0016020///membrane+++GO:0016021///integral component of membrane
100000241	'si:ch1073-83n3.2'		mRNA	1.76341	0.0359409	known	0.19	0.13	0.57	0.91	1.05	0.9	0.00778743		GO:0016021///integral component of membrane
100000252	'pik3r3b'	pik3r3+++zgc:55564+++zgc:85710	mRNA	-0.232428	0.00189133	known	25.16	25.53	21.43	19.79	20.37	18.85	0.000250905	01521///EGFR tyrosine kinase inhibitor resistance+++01522///Endocrine resistance+++01524///Platinum drug resistance+++04012///ErbB signaling pathway+++04014///Ras signaling pathway+++04015///Rap1 signaling pathway+++04024///cAMP signaling pathway+++04062///Chemokine signaling pathway+++04066///HIF-1 signaling pathway+++04068///FoxO signaling pathway+++04070///Phosphatidylinositol signaling system…	GO:0005942///phosphatidylinositol 3-kinase complex
100000332	'si:ch73-335l21.4'		mRNA	1.05897	0.032443	known	2.59	1.16	1.27	3.34	3.67	3	0.00689593
100000353	'ttbk1b'	ttbk1	mRNA	-0.329506	3.57343e-05	known	19.34	19.29	17.74	14.45	14.64	14.57	2.90837e-06		GO:0005634///nucleus+++GO:0005737///cytoplasm
100000471	'rtf1'	fb33g03+++wu:fa04h07+++wu:fb33g03	mRNA	-0.349382	4.938e-08	known	62.57	63.56	58.45	47.08	46.33	44.95	2.29457e-09		GO:0005634///nucleus+++GO:0016593///Cdc73/Paf1 complex
100000478	'mgat2'	CH73-301C19.1+++zgc:162268	mRNA	0.285497	0.0388828	known	19.71	20.27	16.49	20.65	23.19	22.02	0.00854103	00510///N-Glycan biosynthesis+++00513///Various types of N-glycan biosynthesis	GO:0000139///Golgi membrane+++GO:0005795///Golgi stack+++GO:0016021///integral component of membrane
100000517	'hivep1'	si:dkey-184j23.2+++si:dkey-31k9.2	mRNA	-0.299154	1.58755e-05	known	19.11	20.17	18.99	14.79	16.12	14.23	1.18826e-06
100000526	'sec24a'		mRNA	0.642538	1.72344e-14	known	17.04	16.01	17.82	26.72	23.55	25.55	3.42323e-16	04141///Protein processing in endoplasmic reticulum+++05130///Pathogenic Escherichia coli infection	GO:0030127///COPII vesicle coat
100000537	'prdm4'	si:dkey-180p18.8	mRNA	0.560764	7.35089e-06	known	10.45	9.41	11.72	15.7	14.49	14.2	5.12218e-07	04722///Neurotrophin signaling pathway	GO:0005634///nucleus
100000558	'vipb'	im:7156614+++vip2	mRNA	1.81996	0.00865194	known	1.28	0.79	1.2	2.56	3.18	4.7	0.00144641		GO:0005576///extracellular region+++GO:0043005///neuron projection+++GO:0043204///perikaryon
564531	'si:ch211-132b12.7'		mRNA	-2.72446	1.60296e-164	known	34.92	35.48	39.24	5.72	5.17	5.31	5.82423e-168		GO:0005634///nucleus
100000597	'sept7b'	fj67f02+++hm:zeh0351+++wu:fj67f02+++zeh0351	mRNA	0.184592	0.0287253	known	51.06	50.79	50.05	56.57	52.79	56.33	0.00595613	05131///Shigellosis	GO:0005940///septin ring+++GO:0015630///microtubule cytoskeleton+++GO:0031105///septin complex+++GO:0032153///cell division site
100000709	'nsd2'	fc12c04+++si:rp71-77d7.2+++whsc1+++wu:fc12c04+++wu:fi20c01	mRNA	-0.344968	0.00106113	known	12.42	12	12.48	10.29	8.84	8.57	0.000129888	00310///Lysine degradation+++05202///Transcriptional misregulation in cancer	GO:0000785///chromatin+++GO:0005634///nucleus
100000711	'ngb'		mRNA	-0.37362	1.57428e-05	known	45.08	43.41	42.77	30.61	30.19	36.08	1.17705e-06		GO:0005737///cytoplasm+++GO:0043204///perikaryon
100000720	'abl1'		mRNA	0.253616	0.00693533	known	12.76	12.62	12.96	14.86	14.28	14.62	0.00111268	04012///ErbB signaling pathway+++04014///Ras signaling pathway+++04110///Cell cycle+++04360///Axon guidance+++04722///Neurotrophin signaling pathway+++05130///Pathogenic Escherichia coli infection+++05131///Shigellosis+++05200///Pathways in cancer+++05206///MicroRNAs in cancer+++05220///Chronic myeloid leukemia+++05416///Viral myocarditis
100000771	'pvalb3'	zgc:56217+++zgc:77798	mRNA	1.58295	0.00122763	known	2.95	1.85	2.39	5	6.79	9.08	0.000153193		GO:0005634///nucleus+++GO:0005737///cytoplasm
100000814	'palmdb'	palmd+++uo:ion006	mRNA	-0.470747	6.74029e-13	known	47.11	49.28	50.02	33.42	35.39	32	1.5946e-14		GO:0005737///cytoplasm+++GO:0016020///membrane
100000981	'htr2cl1'	5-ht2cr+++si:dkey-24g18.2	mRNA	0.632954	5.30918e-05	known	5.34	4.45	5.51	6.85	8.28	7.47	4.49683e-06	04020///Calcium signaling pathway+++04080///Neuroactive ligand-receptor interaction+++04540///Gap junction+++04726///Serotonergic synapse+++04750///Inflammatory mediator regulation of TRP channels	GO:0005623///cell+++GO:0005886///plasma membrane+++GO:0005887///integral component of plasma membrane+++GO:0016020///membrane+++GO:0016021///integral component of membrane+++GO:0030425///dendrite+++GO:0045202///synapse
100000992	'si:ch211-235e9.6'	ndufc1	mRNA	-0.727199	1.81021e-06	known	68.71	75.85	75.31	38.67	37.47	51.47	1.11741e-07	00190///Oxidative phosphorylation+++04714///Thermogenesis+++04723///Retrograde endocannabinoid signaling+++04932///Non-alcoholic fatty liver disease (NAFLD)+++05010///Alzheimer disease+++05012///Parkinson disease+++05016///Huntington disease	GO:0005739///mitochondrion+++GO:0005747///mitochondrial respiratory chain complex I
100001114	'LOC100001114'		mRNA	0.403407	0.000373892	known	8.62	7.98	8.97	11.64	11.02	10.16	4.01213e-05		GO:0005737///cytoplasm+++GO:0005856///cytoskeleton+++GO:0005874///microtubule+++GO:0043005///neuron projection
100001129	'cadpsb'		mRNA	0.218053	4.83258e-05	known	70.25	68.75	68.07	78.96	76.95	73.99	4.05024e-06		GO:0098793///presynapse+++GO:0098978///glutamatergic synapse
100001136	'si:ch73-61d6.3'		mRNA	0.673685	0.0165257	known	2.24	2.34	2.12	3.32	3.65	3.24	0.00310166	04514///Cell adhesion molecules (CAMs)+++04530///Tight junction+++04670///Leukocyte transendothelial migration+++05130///Pathogenic Escherichia coli infection+++05160///Hepatitis C	GO:0005886///plasma membrane+++GO:0005923///bicellular tight junction+++GO:0016020///membrane+++GO:0016021///integral component of membrane+++GO:0030054///cell junction
100001219	'iars2'	si:ch211-214p16.3+++si:zc214p16.3	mRNA	0.276242	0.0178581	known	11.89	11.31	11.19	14.26	12.79	12.71	0.00340075	00970///Aminoacyl-tRNA biosynthesis	GO:0005739///mitochondrion+++GO:0016020///membrane+++GO:0016021///integral component of membrane+++GO:0031526///brush border membrane
100001221	'wasf1'	si:dkeyp-88f5.5	mRNA	0.529009	5.26701e-08	known	21.66	21.7	21.43	30.95	30.41	27.84	2.46446e-09	04520///Adherens junction+++04666///Fc gamma R-mediated phagocytosis+++04810///Regulation of actin cytoskeleton+++05100///Bacterial invasion of epithelial cells+++05130///Pathogenic Escherichia coli infection+++05131///Shigellosis+++05132///Salmonella infection+++05231///Choline metabolism in cancer	GO:0005856///cytoskeleton+++GO:0030027///lamellipodium+++GO:0031209///SCAR complex
100001229	'tomm6'	si:ch73-15b2.6	mRNA	-0.394251	0.021366	known	59.99	48.95	43.94	34.16	38	39.32	0.00420162		GO:0005742///mitochondrial outer membrane translocase complex+++GO:0016020///membrane+++GO:0016021///integral component of membrane
100001259	'LOC100001259'		mRNA	0.652748	0.000885117	known	7.89	6.85	6.58	11.36	10.31	10.34	0.000105235
100001285	'vps72a'	si:dkeyp-24a7.1+++vps72	mRNA	0.638472	4.18664e-06	known	23.95	24.06	31.77	42	38.32	38.11	2.7787e-07		GO:0005634///nucleus
100001306	'si:ch211-250n8.1'		mRNA	0.547013	0.00820084	known	5.06	6.01	5.79	7.72	7.78	8.08	0.00135378
100001353	'zgc:171422'		mRNA	0.508235	0.00331368	known	5.27	4.63	4.83	7.07	6.84	6.07	0.000473307
100001405	'LOC100001405'		mRNA	-0.725228	0.000128564	known	2.41	2.5	2.51	1.47	1.36	1.43	1.21505e-05
100001532	'plcb3'	Plcbeta3+++she+++si:ch211-188c22.1+++si:zc188c22.1+++wu:fl04b08	mRNA	-0.721788	0.00559247	known	1.31	1.73	1.22	0.78	0.81	0.89	0.000861109	00562///Inositol phosphate metabolism+++04015///Rap1 signaling pathway+++04020///Calcium signaling pathway+++04022///cGMP-PKG signaling pathway+++04062///Chemokine signaling pathway+++04070///Phosphatidylinositol signaling system+++04071///Sphingolipid signaling pathway+++04072///Phospholipase D signaling pathway+++04261///Adrenergic signaling in cardiomyocytes+++04270///Vascular smooth muscle co…	GO:0005623///cell
100001581	'slc35f4'	si:ch73-63i19.1	mRNA	0.697657	0.000243636	known	4.55	5.42	4.2	7.21	7.19	7.65	2.48652e-05		GO:0016020///membrane+++GO:0016021///integral component of membrane
100001623	'cd7al'	si:dkey-10p5.7+++si:dkeyp-97g3.7	mRNA	-1.12079	0.0409801	known	4.47	5.35	3.18	1.22	2.07	2.5	0.00910299		GO:0016020///membrane+++GO:0016021///integral component of membrane
100001628	'glb1l'	im:7151535+++si:ch211-167j6.1+++wu:fj54e10	mRNA	-0.537389	0.0128793	known	4.65	5.23	4.67	3.02	3.32	3.25	0.00231537		GO:0005773///vacuole
100001644	'ppp2r2ba'		mRNA	0.322462	0.000118622	known	26.31	25.64	25.73	30.02	29.65	33.21	1.10529e-05		GO:0000159///protein phosphatase type 2A complex+++GO:0005829///cytosol
100001648	'tmem199'	zgc:109974	mRNA	-0.587605	0.00673754	known	16.88	18.09	16.85	11.38	11.45	10.06	0.00107604		GO:0012505///endomembrane system+++GO:0016020///membrane+++GO:0016021///integral component of membrane
100001684	'ttn.1'	TTN+++hm:zeh1256r+++im:6911926+++im:7146708+++si:dZ167C3.1+++si:dz249n21.1+++ttnb+++ttnl+++wu:fc09a12	mRNA	-1.53491	1.73317e-40	known	0.55	0.54	0.54	0.17	0.17	0.2	6.99706e-43	05410///Hypertrophic cardiomyopathy (HCM)+++05414///Dilated cardiomyopathy (DCM)	GO:0005865///striated muscle thin filament+++GO:0030017///sarcomere+++GO:0030018///Z disc+++GO:0031430///M band
100001748	'vash1'		mRNA	0.412734	0.00355462	known	13.86	14.47	16.32	20.89	17.98	17.78	0.000513605		GO:0005737///cytoplasm
100001772	'slc22a7b.3'	oat2d+++si:ch211-183f23.2+++slc22a7l+++zfOat2	mRNA	-4.04654	0.0287043	known	0.19	0.19	0.33	0	0	0.06	0.00594944		GO:0005886///plasma membrane+++GO:0016020///membrane+++GO:0016021///integral component of membrane
100001781	'nfkbiz'		mRNA	0.706001	0.0396183	known	1.87	1.43	1.76	2.98	2.38	2.42	0.00873938	05202///Transcriptional misregulation in cancer	GO:0005634///nucleus
100001853	'nrip1b'	fc76h12+++wu:fc76h12	mRNA	0.470061	0.000235129	known	8.71	10.81	9.71	13.4	12.88	12.4	2.39021e-05		GO:0005634///nucleus
100001879	'si:ch211-194b1.1'		mRNA	0.3755	0.000870399	known	9.3	8.82	7.45	9.05	10.48	9.01	0.000103169		GO:0005634///nucleus
100001880	'si:dkey-202l22.6'		mRNA	-5.6751	0.00037838	known	0.16	0.21	0.16	0	0	0	4.06487e-05
100001978	'sftpbb'	si:ch211-283h6.6+++wu:fd19f07	mRNA	0.716388	0.0289839	known	6.23	4.17	5.27	7.24	8.65	8.77	0.0060191		GO:0005615///extracellular space+++GO:0005764///lysosome
100002012	'zgc:172128'		mRNA	-0.65118	0.0303891	known	4.02	5.58	5.16	2.86	3.53	2.36	0.00637226		GO:0005634///nucleus
100002026	'si:ch211-199f5.1'		mRNA	0.412355	0.00027938	known	7.22	7.21	7.51	9.36	9.66	8.85	2.902e-05		GO:0005886///plasma membrane+++GO:0005887///integral component of plasma membrane+++GO:0016020///membrane+++GO:0016021///integral component of membrane
100002034	'hectd1'	si:dz142b24.4+++wu:fc30d02+++wu:fc49f09+++wu:fd99d04+++zgc:123053+++zgc:92832	mRNA	0.211329	0.000546271	known	27.61	29.06	25.92	30.16	30.87	30.22	6.12432e-05
100002040	'myhb'		mRNA	-8.64704	1.47041e-134	known	38.27	35.65	39.55	0.08	0.09	0.1	1.00917e-137	04530///Tight junction+++05130///Pathogenic Escherichia coli infection	GO:0016459///myosin complex
100002043	'LOC100002043'		mRNA	1.28307	5.0743e-05	known	4.07	3.96	3.48	8.28	10.3	8.21	4.27331e-06
100002072	'march6'	fa98a02+++im:7161807+++si:dkey-40c17.2+++wu:fa98a02	mRNA	0.272998	0.00809682	known	19.23	17.64	14.77	18.38	19.49	21.24	0.00133367	04141///Protein processing in endoplasmic reticulum	GO:0016020///membrane+++GO:0016021///integral component of membrane+++GO:0030176///integral component of endoplasmic reticulum membrane
100002086	'tmem175'	si:ch211-168m18.2	mRNA	0.736057	0.00153632	known	5.75	5.17	4	7.37	7.19	9.32	0.000198165		GO:0005623///cell+++GO:0005764///lysosome+++GO:0005765///lysosomal membrane+++GO:0005768///endosome+++GO:0010008///endosome membrane+++GO:0016020///membrane+++GO:0016021///integral component of membrane
100002110	'stxbp6l'	si:dkey-29m11.7+++si:dkey-63j12.1+++zgc:110123	mRNA	0.279769	4.17446e-06	known	74.83	73.57	71.81	82.08	86.7	90.1	2.76893e-07		GO:0000145///exocyst+++GO:0005886///plasma membrane
100002173	'cbln20'		mRNA	-1.55553	0.00747483	known	2.93	3.18	3.5	0.55	1.01	1.63	0.0012101
100002184	'hpf1'	fb44b08+++wu:fb44b08+++zgc:101819	mRNA	-0.437342	0.00124969	known	18.09	19.06	17.07	12.45	12.85	13	0.000156199		GO:0005634///nucleus
100002196	'si:ch211-235e9.8'		mRNA	-0.523349	2.49763e-16	known	343.44	378.72	354.18	226.74	263.19	275.84	4.17449e-18		GO:0005739///mitochondrion+++GO:0016020///membrane+++GO:0016021///integral component of membrane+++GO:1904115///axon cytoplasm
100002220	'enox1'	si:dkey-169b7.7	mRNA	0.301284	0.00539411	known	15.16	16.33	16.35	19.67	18.28	18.84	0.000826865		GO:0009897///external side of plasma membrane
100002227	'si:ch211-248g20.5'		mRNA	0.525626	1.22615e-07	known	8.01	8.72	8.62	11.74	11.68	11.41	6.04905e-09
100002234	'zgc:173709'		mRNA	-0.920973	0.000479637	known	7.54	5.42	5.22	2.62	3.39	3.3	5.29401e-05
100002236	'bri3'	fc25e01+++fc63g12+++wu:fc25e01+++wu:fc63g12	mRNA	0.466838	0.000102166	known	11.23	11.3	11.79	14.19	13.98	17.24	9.28913e-06		GO:0016020///membrane+++GO:0016021///integral component of membrane
100002261	'taf7'	CHUNP6888	mRNA	-0.368865	2.7764e-05	known	56.39	58.84	60.56	44.55	42.42	41.35	2.20476e-06	03022///Basal transcription factors	GO:0005669///transcription factor TFIID complex
100002269	'znf292a'	zgc:171671	mRNA	-0.669103	3.07206e-17	known	14.71	14.42	13.86	7.71	9.32	8.7	4.82451e-19		GO:0005634///nucleus
100002293	'endog'	wu:fb79c08+++zgc:110020	mRNA	-0.690573	0.00038455	known	13.02	12.78	13.04	6.79	8.4	7.84	4.14049e-05	04210///Apoptosis	GO:0005634///nucleus+++GO:0005739///mitochondrion+++GO:0005743///mitochondrial inner membrane
100002302	'mri1'	CH73-131E21.1+++M1Pi+++zgc:172216	mRNA	-0.515333	6.54767e-05	known	24.45	22.98	27.47	17.27	16.64	16.08	5.66581e-06	00270///Cysteine and methionine metabolism	GO:0005634///nucleus+++GO:0005737///cytoplasm
100002312	'crhr2'	crf-r2+++si:bz46j2.3+++si:rp71-46j2.3+++zgc:172101	mRNA	-0.74518	0.000119747	known	9.85	10.27	7.73	5.18	5.3	5.42	1.11916e-05		GO:0016020///membrane
100002381	'LOC100002381'		mRNA	-2.15578	5.78841e-30	known	9.51	9.49	11.15	1.79	2.86	1.87	3.76235e-32
100002384	'cox5b1'		mRNA	0.495457	0.000317112	known	71.74	63.42	60.64	80.45	97.65	86.22	3.33988e-05	00190///Oxidative phosphorylation+++04260///Cardiac muscle contraction+++04714///Thermogenesis+++04932///Non-alcoholic fatty liver disease (NAFLD)+++05010///Alzheimer disease+++05012///Parkinson disease+++05016///Huntington disease	GO:0005740///mitochondrial envelope
100002393	'fam53c'	zgc:175066	mRNA	0.238009	0.00356192	known	35.86	36.76	35.23	42	40.15	39.29	0.000514803		GO:0005634///nucleus
100002400	'lsp1b'	si: ch211-223l2.4+++si:ch211-223l2.4	mRNA	-0.712209	0.0199394	known	2.83	3.23	2.66	1.86	1.56	1.66	0.00386794
100002427	'si:dkey-1c11.1'		mRNA	0.434982	0.0040213	known	10.67	10.22	11.34	12.44	14.02	13.7	0.00059045		GO:0005576///extracellular region
100002445	'unc5db'	si:dkeyp-38h2.6	mRNA	0.288421	0.0387904	known	5.72	5.24	5.18	5.98	6.19	6.69	0.00851446	04360///Axon guidance	GO:0016020///membrane+++GO:0016021///integral component of membrane
100002455	'phyhip'		mRNA	0.91163	1.57986e-05	known	6.88	5.49	5.61	10.72	10.96	10.66	1.18187e-06
100002463	'pprc1'	cb478+++sb:cb478+++wu:fb72d09+++wu:fj86g08	mRNA	-0.71874	0.000530852	known	3.08	3.38	3.01	1.71	1.96	1.82	5.92789e-05		GO:0005634///nucleus
100002505	'map7d2b'	si:dkey-226l10.5	mRNA	0.275283	2.26529e-06	known	125.25	120.96	135.06	148.57	145.87	146.34	1.42758e-07		GO:0015630///microtubule cytoskeleton
100002528	'gemin6'		mRNA	0.3893	0.0110149	known	14.89	12.87	12.82	16.52	16.59	17.75	0.00192951	03013///RNA transport	GO:0005634///nucleus+++GO:0032797///SMN complex+++GO:0034719///SMN-Sm protein complex
100002536	'si:dkey-190g6.2'	fa99e11+++wu:fa99e11	mRNA	-0.358738	0.0178756	known	10.81	9.59	10.47	7.48	8.33	7.16	0.00340482		GO:0005739///mitochondrion
100002543	'zmp:0000000722'		mRNA	-0.289316	0.0041914	known	6.21	6.54	5.7	4.69	4.78	4.82	0.000618473
100002601	'dqx1'		mRNA	0.633496	0.00935542	known	1.93	2.16	2.31	3.11	3.18	3.19	0.0015909		GO:0005681///spliceosomal complex
100002676	'gprc5bb'	si:ch211-202h22.5	mRNA	0.658756	5.46368e-09	known	13.74	11.75	11.21	18.57	19.15	19.22	2.19915e-10		GO:0005886///plasma membrane+++GO:0016020///membrane+++GO:0016021///integral component of membrane+++GO:0043231///intracellular membrane-bounded organelle+++GO:0043235///receptor complex+++GO:0070062///extracellular exosome
100002679	'gigyf1b'	gigyf1+++si:ch73-360o10.1	mRNA	-0.214572	0.0070038	known	15.78	15.73	15.5	12.49	12.77	13.48	0.00112564
100002680	'msi2a'	cb746+++fi47b09+++msi2+++wu:fb02d08+++wu:fi32d12+++wu:fi47b09	mRNA	-0.36169	0.000187236	known	21.71	21.01	20.9	14.53	16.02	16.65	1.85195e-05	03015///mRNA surveillance pathway	GO:0005634///nucleus+++GO:0005737///cytoplasm+++GO:0005844///polysome+++GO:0016020///membrane+++GO:0016021///integral component of membrane+++GO:1990904///ribonucleoprotein complex
100002706	'LOC100002706'		mRNA	0.453676	0.000900766	known	18.22	19.19	15.16	24.86	20.77	23.2	0.000107532
100002736	'si:dkey-54n8.2'	tp53i13+++wu:fc12d07	mRNA	-0.45819	0.0045285	known	6.81	6.55	6.66	4.55	4.35	5.06	0.000676076		GO:0005737///cytoplasm+++GO:0016020///membrane+++GO:0016021///integral component of membrane
100002756	'sorbs1'		mRNA	-0.196022	0.0175945	known	20.09	19.58	18.06	15.68	16.41	16.04	0.00334138	03320///PPAR signaling pathway+++04520///Adherens junction+++04910///Insulin signaling pathway
100002762	'dscaml1'		mRNA	-0.243199	2.89735e-05	known	21.8	21.9	21.76	16.72	18.11	17.33	2.3125e-06		GO:0005886///plasma membrane+++GO:0016020///membrane+++GO:0016021///integral component of membrane+++GO:0030424///axon
100002795	'doc2d'	si:dkeyp-110g5.1	mRNA	0.475946	0.000109807	known	17.05	17.57	16.28	22.44	22.72	22.5	1.01118e-05		GO:0016020///membrane
100002814	'tlcd3a'	fam57a	mRNA	0.444187	0.0302577	known	2.89	3.44	3.1	3.9	4.06	4.31	0.0063386		GO:0016020///membrane+++GO:0016021///integral component of membrane
100002876	'nkain4'	zgc:172210	mRNA	0.441042	0.00661141	known	8.35	7.76	7.63	10.18	9.91	9.17	0.0010514		GO:0016020///membrane+++GO:0016021///integral component of membrane
100002923	'LOC100002923'		mRNA	-1.06755	0.0310848	known	1.49	1.82	1.34	0.57	0.76	0.81	0.00655328
100002948	'lyrm7'	zgc:165597	mRNA	-0.805063	0.00321225	known	25.01	26.97	23.47	12.27	13.33	15.93	0.000457133		GO:0005739///mitochondrion+++GO:0005759///mitochondrial matrix
100002956	'nat8'	CMLO3+++camello-1+++nat8l2+++si:ch211-195e19.1	mRNA	-0.339807	0.00958993	known	8.91	8.59	7.97	5.98	6.6	6.59	0.00163497	00480///Glutathione metabolism	GO:0016020///membrane+++GO:0016021///integral component of membrane
100003007	'insyn1'	fj47h06+++insy1+++si:dkey-105e17.1+++wu:fj47h06+++zgc:158302	mRNA	0.363743	1.533e-05	known	116.07	103.75	131.01	154.02	134.06	136.03	1.14124e-06		GO:0014069///postsynaptic density+++GO:0030054///cell junction+++GO:0045202///synapse
100003036	'rabl6b'	si:ch211-102c2.5	mRNA	-0.571256	2.11559e-10	known	20.77	22.37	19.39	12.98	14.2	12.99	6.79858e-12		GO:0005634///nucleus+++GO:0005829///cytosol
100003113	'tmem200ca'	tmem200c	mRNA	0.490329	0.02716	known	5.52	5	4.84	6.2	8.29	6.1	0.00558332		GO:0016020///membrane+++GO:0016021///integral component of membrane
100003139	'tcirg1a'	si:dkey-9i23.9+++tcirg1	mRNA	0.858909	1.53272e-09	known	5.8	4.93	4.99	8.49	8.75	10.09	5.56904e-11	00190///Oxidative phosphorylation+++04142///Lysosome+++04145///Phagosome+++04721///Synaptic vesicle cycle+++04966///Collecting duct acid secretion+++05110///Vibrio cholerae infection+++05120///Epithelial cell signaling in Helicobacter pylori infection+++05152///Tuberculosis+++05165///Human papillomavirus infection+++05323///Rheumatoid arthritis	GO:0000220///vacuolar proton-transporting V-type ATPase, V0 domain+++GO:0005623///cell+++GO:0005886///plasma membrane+++GO:0016020///membrane+++GO:0016021///integral component of membrane+++GO:0016471///vacuolar proton-transporting V-type ATPase complex+++GO:0033179///proton-transporting V-type ATPase, V0 domain
100003142	'rpz5'	fd50h12+++rapunzel5+++wu:fd50h12+++zgc:171577	mRNA	-0.321058	0.0255109	known	22.99	18.98	19.62	15.27	15.45	16.47	0.0051767
100003157	'zbtb18'	si:ch211-221n23.1+++znf238	mRNA	0.472923	1.02991e-15	known	88.81	80.53	84.51	114.28	113.37	108.86	1.82948e-17		GO:0005634///nucleus
100003232	'skida1'	im:7137453	mRNA	-0.490605	4.72433e-05	known	7	7.11	6.4	4.82	4.7	4.42	3.94807e-06
100003238	'si:dkey-210j14.3'		mRNA	-0.465699	0.0316469	known	11.14	10.7	8.6	7.54	7.4	6.07	0.00670182
100003245	'nat16'	id:ibd2300+++si:ch211-196f2.5	mRNA	-0.781253	4.46537e-14	known	14.98	15.64	13.19	8.56	8.21	7.54	9.28409e-16
100003254	'mta3'	fj99h01+++mta1+++wu:fj99h01+++zgc:56396	mRNA	0.259591	0.00686973	known	22.93	22.95	21.62	28	24.99	25.48	0.00110021		GO:0005634///nucleus+++GO:0005654///nucleoplasm+++GO:0016581///NuRD complex
100003278	'cacng7b'	si:dkey-117n22.2	mRNA	0.327874	0.00439872	known	25.34	27.09	29.09	33.53	29.2	35.08	0.000654392		GO:0016020///membrane+++GO:0016021///integral component of membrane
100003291	'LOC100003291'		mRNA	0.475534	0.0207807	known	6.41	6.06	6.38	8.73	8.37	7.91	0.0040647
100003313	'llph'	fa95g03+++si:dkey-9a20.7+++wu:fa95g03+++zgc:123180	mRNA	-0.394751	0.0265872	known	31.42	28.38	28.04	22.2	21.14	20.48	0.00544195		GO:0005634///nucleus+++GO:0005694///chromosome+++GO:0005730///nucleolus
100003326	'mfsd1l'	im:7160594+++wu:fj59d03	mRNA	-0.890756	4.8351e-06	known	6.3	7.01	6.52	3.24	3.1	3.92	3.26569e-07		GO:0016020///membrane+++GO:0016021///integral component of membrane
100003329	'cacng8b'	si:dkey-117n22.1	mRNA	-0.187391	0.0228936	known	36.01	36.88	37.32	29.47	30.91	31.04	0.00455746	04010///MAPK signaling pathway+++04260///Cardiac muscle contraction+++04261///Adrenergic signaling in cardiomyocytes+++04921///Oxytocin signaling pathway+++05410///Hypertrophic cardiomyopathy (HCM)+++05412///Arrhythmogenic right ventricular cardiomyopathy (ARVC)+++05414///Dilated cardiomyopathy (DCM)	GO:0016020///membrane+++GO:0016021///integral component of membrane+++GO:0032281///AMPA glutamate receptor complex+++GO:0098839///postsynaptic density membrane
100003342	'grin2ca'	NR2C.1+++ZN2C.1+++grin2c	mRNA	0.692931	5.10781e-14	known	7.11	6.82	6.96	10.7	11.06	10.49	1.07229e-15	04020///Calcium signaling pathway+++04024///cAMP signaling pathway+++04080///Neuroactive ligand-receptor interaction+++04713///Circadian entrainment+++04720///Long-term potentiation+++04724///Glutamatergic synapse+++05010///Alzheimer disease+++05014///Amyotrophic lateral sclerosis (ALS)+++05030///Cocaine addiction+++05031///Amphetamine addiction+++05033///Nicotine addiction+++05034///Alcoholism	GO:0005886///plasma membrane+++GO:0016020///membrane+++GO:0016021///integral component of membrane+++GO:0017146///NMDA selective glutamate receptor complex+++GO:0030054///cell junction+++GO:0045202///synapse+++GO:0045211///postsynaptic membrane+++GO:0098839///postsynaptic density membrane
100003376	'slc7a3b'		mRNA	0.34916	0.0285546	known	3.75	4.15	3.82	4.12	5.02	5.15	0.00591728		GO:0005886///plasma membrane+++GO:0016020///membrane+++GO:0016021///integral component of membrane
100003413	'kdm4aa'	si:ch211-215f22.3	mRNA	0.446208	1.61571e-08	known	7.29	7.14	6.64	9.11	9.28	9.05	6.9077e-10		GO:0005634///nucleus+++GO:0035097///histone methyltransferase complex
100003419	'abhd17ab'	si:rp71-61h23.3	mRNA	-0.341731	0.00115612	known	10.79	10.29	9.4	7.12	7.87	8.01	0.000143057		GO:0005886///plasma membrane+++GO:0010008///endosome membrane
100003481	'ppm1bb'	fc18g04+++ppm1a+++wu:fc18g04+++zgc:92329	mRNA	0.205133	0.00632388	known	42.26	40.06	37.27	43.99	45.04	42.95	0.000996451	04010///MAPK signaling pathway+++04013///MAPK signaling pathway - fly	GO:0005634///nucleus+++GO:0005829///cytosol
100003553	'dis3'	wu:fb08g12	mRNA	-0.435259	0.0154047	known	5.44	6.1	6.29	4.07	4.08	4.46	0.00285829	03018///RNA degradation	GO:0000176///nuclear exosome (RNase complex)+++GO:0000177///cytoplasmic exosome (RNase complex)+++GO:0000178///exosome (RNase complex)
100003563	'stmn2b'	scg10+++scgn10+++stmn2+++zgc:110132	mRNA	0.497297	1.64875e-16	known	469.43	441.39	476.1	674.38	607.79	587.77	2.72241e-18		GO:0005737///cytoplasm+++GO:0030426///growth cone+++GO:0043005///neuron projection
100003572	'tnnt3b'	b44+++cb44+++sb:cb44	mRNA	0.44963	4.50543e-05	known	46.44	46.23	43.11	60.95	52.36	60.36	3.73603e-06		GO:0005861///troponin complex
100003587	'herc3'	si:ch73-190m4.3	mRNA	0.479739	0.00552423	known	3.89	3.84	4.08	5.34	5.65	4.71	0.000848594	04120///Ubiquitin mediated proteolysis
100003592	'adgra3'	gpr125	mRNA	0.614309	0.000676311	known	3.41	3.11	3.55	4.64	5.07	5.02	7.75697e-05		GO:0005886///plasma membrane+++GO:0009897///external side of plasma membrane+++GO:0016020///membrane+++GO:0016021///integral component of membrane
100003595	'ak5'	wu:fj63a06	mRNA	0.420769	3.35928e-07	known	43.04	46.95	47.41	58.14	57.59	60.03	1.81187e-08	00230///Purine metabolism+++00730///Thiamine metabolism	GO:0005737///cytoplasm+++GO:0005829///cytosol
100003596	'si:ch211-286b5.5'		mRNA	-0.280577	0.0290546	known	55.89	57.15	63.06	47.74	44.97	45.76	0.00603495		GO:0005834///heterotrimeric G-protein complex+++GO:0005886///plasma membrane+++GO:0016020///membrane+++GO:0031680///G-protein beta/gamma-subunit complex
557772	'si:ch211-250g4.3'	im:7151086	mRNA	-2.50394	0	known	47.83	52.07	45.44	8.21	9.14	7.65	0		GO:0005575///cellular_component
100003631	'zgc:173545'		mRNA	-4.42105	0.033171	known	0.16	0.39	0.46	0	0	0	0.00707821		GO:0005576///extracellular region+++GO:0005615///extracellular space
100003679	'keap1b'	zgc:171654	mRNA	0.732873	2.07585e-12	known	14.98	13.53	16.75	26.16	23.56	22.17	5.15401e-14	04120///Ubiquitin mediated proteolysis+++05200///Pathways in cancer+++05225///Hepatocellular carcinoma+++05418///Fluid shear stress and atherosclerosis	GO:0005634///nucleus+++GO:0005737///cytoplasm+++GO:0016234///inclusion body+++GO:0031463///Cul3-RING ubiquitin ligase complex
100003690	'zgc:172282'	lrfn1l	mRNA	0.275599	0.0128425	known	14.83	13.59	14.86	16.28	16.16	16.93	0.00230575		GO:0016020///membrane+++GO:0016021///integral component of membrane+++GO:0030054///cell junction+++GO:0045202///synapse
100003714	'si:ch73-366l1.5'		mRNA	0.736855	0.00027938	known	4.98	4.38	5.53	8.05	8.39	7.58	2.90258e-05		GO:0016020///membrane+++GO:0016021///integral component of membrane
100003721	'tasor2'	fam208b+++im:7145096+++si:ch211-204d2.5+++wu:fb95d10+++wu:fc15g07	mRNA	-0.623452	3.1191e-09	known	5.44	5.01	4.88	3.05	3.44	2.94	1.19626e-10		GO:0005575///cellular_component
100003790	'kat8'	myst1+++wu:fb22g02+++wu:fj22d09+++zgc:66387	mRNA	-0.261932	0.0337379	known	27.92	27.84	28.88	22.97	22.03	22.42	0.00721749		GO:0000123///histone acetyltransferase complex+++GO:0000790///nuclear chromatin+++GO:0005634///nucleus+++GO:0072487///MSL complex
100003877	'lrp6'		mRNA	0.766275	2.33677e-18	known	16.36	16.81	18.61	30.5	26.26	27.25	3.36789e-20	04150///mTOR signaling pathway+++04310///Wnt signaling pathway+++04928///Parathyroid hormone synthesis, secretion and action+++05200///Pathways in cancer+++05224///Breast cancer+++05225///Hepatocellular carcinoma+++05226///Gastric cancer	GO:0005886///plasma membrane+++GO:0016020///membrane+++GO:0016021///integral component of membrane+++GO:0043235///receptor complex
100003889	'zeb2a'	sb:eu412+++si:dkey-52o2.2+++sip1a+++wu:fc92g08	mRNA	-0.155984	0.0198657	known	49.25	50.68	49.8	49.02	46.8	43.39	0.00384963	05206///MicroRNAs in cancer
100003922	'p2ry1'	si:dkey-151j17.5	mRNA	0.405054	0.0200603	known	3.1	3.63	3.49	3.99	4.68	4.26	0.00389545	04015///Rap1 signaling pathway+++04080///Neuroactive ligand-receptor interaction+++04611///Platelet activation+++04742///Taste transduction	GO:0016020///membrane+++GO:0016021///integral component of membrane
100003989	'csrnp2'	si:dkey-268p11.1	mRNA	-0.357468	0.00271321	known	8.99	8.34	7.77	6.38	6.25	6.08	0.000375771		GO:0016020///membrane+++GO:0016021///integral component of membrane
100004024	'med13a'	im:7158513+++med13+++si:dkeyp-53h3.2+++thrap1	mRNA	0.198384	0.0103085	known	19.62	21.98	21.92	23.61	23.86	22.09	0.00178231	04919///Thyroid hormone signaling pathway	GO:0005634///nucleus+++GO:0016592///mediator complex
100004031	'si:ch73-144d13.4'		mRNA	-1.61277	0.0451231	known	0.79	0.92	1.46	0.43	0.31	0.23	0.0102069		GO:0005634///nucleus
100004063	'bsna'		mRNA	0.426707	1.59004e-12	known	14.53	14.73	14.67	19.23	19.66	17.71	3.90287e-14
100004118	'pcdh9'		mRNA	0.428277	0.000162716	known	9.04	8.23	8.42	10.41	12.56	10.09	1.58249e-05		GO:0005886///plasma membrane+++GO:0005887///integral component of plasma membrane+++GO:0016020///membrane+++GO:0016021///integral component of membrane
30708	'fabp2'	I-FABP+++ifabp+++zgc:92264	mRNA	-2.44772	4.97457e-62	known	109.49	91.47	103.78	14.46	15.08	11.83	9.8407e-65	03320///PPAR signaling pathway+++04975///Fat digestion and absorption
100004137	'camk2n1b'	si:dkey-262n17.3	mRNA	0.626877	0.00409942	known	17.34	12.49	14.61	22.68	22.63	20.21	0.00060308
100004437	'cep350'	fa12b05+++si:dkey-39n1.3+++wu:fa12b05	mRNA	-0.389052	4.55786e-07	known	8.52	8.86	8.36	6.31	6.3	6.2	2.50986e-08		GO:0005813///centrosome
100004555	'ripk3'	ripk3l	mRNA	0.456041	0.0261751	known	3.85	4.27	3.85	5.2	5.88	4.55	0.00533859	04217///Necroptosis+++04621///NOD-like receptor signaling pathway+++04623///Cytosolic DNA-sensing pathway+++04668///TNF signaling pathway	GO:0005737///cytoplasm
100004566	'atp6ap1a'	si:ch211-117k14.5	mRNA	0.161918	0.00218364	known	118.15	114.48	118.95	124.7	125.95	125.15	0.000293914	00190///Oxidative phosphorylation+++04142///Lysosome+++04145///Phagosome+++05110///Vibrio cholerae infection+++05120///Epithelial cell signaling in Helicobacter pylori infection+++05152///Tuberculosis+++05161///Hepatitis B+++05165///Human papillomavirus infection+++05323///Rheumatoid arthritis	GO:0005623///cell+++GO:0016020///membrane+++GO:0016021///integral component of membrane+++GO:0033180///proton-transporting V-type ATPase, V1 domain+++GO:0033181///plasma membrane proton-transporting V-type ATPase complex
100004576	'taok1a'	taok1	mRNA	0.401648	0.00315346	known	7.17	7.24	7.53	10.6	8.69	8.31	0.000447621	04010///MAPK signaling pathway	GO:0005737///cytoplasm
100004582	'LOC100004582'		mRNA	-0.406868	0.0147107	known	3.72	4.05	3.5	2.53	3.15	2.43	0.00271111		GO:0016020///membrane+++GO:0016021///integral component of membrane
100004607	'apoa4b.3'	si:dkey-7f3.15	mRNA	-6.86176	4.02975e-07	known	4.63	4.24	4.82	0.1	0	0	2.18814e-08	04975///Fat digestion and absorption+++04977///Vitamin digestion and absorption+++04979///Cholesterol metabolism	GO:0005576///extracellular region
100004613	'tmeff2a'	si:dkey-9g20.2+++tmeff2	mRNA	0.54835	1.27291e-13	known	66.17	65.49	69.75	93.98	92.36	91.76	2.80585e-15		GO:0005604///basement membrane+++GO:0005886///plasma membrane+++GO:0016020///membrane+++GO:0016021///integral component of membrane
100004617	'csf1a'	csf1-1+++zgc:172186	mRNA	-1.42121	0.0143324	known	1.19	1.12	1.05	0.23	0.63	0.33	0.00262345	04010///MAPK signaling pathway+++04014///Ras signaling pathway+++04015///Rap1 signaling pathway+++04060///Cytokine-cytokine receptor interaction+++04061///Viral protein interaction with cytokine and cytokine receptor+++04151///PI3K-Akt signaling pathway+++04380///Osteoclast differentiation+++04640///Hematopoietic cell lineage+++04668///TNF signaling pathway+++05323///Rheumatoid arthritis	GO:0005615///extracellular space+++GO:0016020///membrane+++GO:0016021///integral component of membrane
100004621	'si:dkeyp-121d4.3'		mRNA	-0.2205	0.0243451	known	10.52	10.06	9.83	8.32	8.32	8.28	0.0048985		GO:0016020///membrane+++GO:0016021///integral component of membrane
101885164	'LOC101885164'		mRNA	-2.21007	2.51887e-53	known	91.47	90.94	89.78	19.85	18.01	18.5	6.60986e-56
100004683	'tafa5l'	fam19a5l+++si:ch211-240g9.1	mRNA	0.331694	0.000895692	known	30.64	28.01	29.67	34.55	34.21	37.55	0.000106745
100004727	'ypel2a'	si:ch211-168p1.2+++wu:fc21g01+++ypel2	mRNA	0.342194	0.000123971	known	12.07	12.31	11.12	13.79	14.54	14.72	1.16364e-05
100004729	'tex2l'	si:dkey-7e14.7	mRNA	0.347968	0.0363038	known	4.17	4.62	4.44	4.9	5.56	5.66	0.00788659		GO:0005783///endoplasmic reticulum+++GO:0016020///membrane+++GO:0016021///integral component of membrane
100004770	'kmt5ab'	setd8b+++wu:fc23f12+++zgc:171649	mRNA	-0.70332	0.0185405	known	4.67	4.76	5.39	2.68	2.96	3.08	0.00355466	00310///Lysine degradation
100004977	'mthfd2'	wu:fb38b11+++wu:fe12e11+++zgc:91891	mRNA	0.513587	1.3468e-07	known	17.66	18.14	18.55	24.57	25.21	24.32	6.70409e-09	00670///One carbon pool by folate	GO:0005739///mitochondrion
100005000	'nav1b'	si:ch1073-463c22.1	mRNA	-0.579923	1.55073e-11	known	10.59	10.44	9.29	6.17	6.92	6.56	4.26341e-13		GO:0015630///microtubule cytoskeleton+++GO:0043194///axon initial segment
100005019	'dyrk1aa'	dyrk1a+++im:6962097+++zgc:158359	mRNA	0.475934	4.21479e-12	known	50.37	48.56	55.04	83.98	75.43	72.2	1.0805e-13		GO:0005634///nucleus
100005105	'marf1'		mRNA	0.568795	2.95442e-11	known	13.43	13.22	14.29	20.53	17.67	18.51	8.45653e-13		GO:0005777///peroxisome
100005106	'plekha7b'	sb:eu829	mRNA	0.3982	0.000584571	known	7.03	6.76	6.93	9.24	8.58	8.31	6.59855e-05
100005148	'ar'	NR3C4	mRNA	0.450044	0.0292187	known	2.09	1.97	2.22	2.91	2.74	2.88	0.00607495	04114///Oocyte meiosis+++05200///Pathways in cancer+++05215///Prostate cancer	GO:0005634///nucleus+++GO:0042025///host cell nucleus
100005187	'wu:fj42b12'	fj42b12	mRNA	0.499088	1.63163e-08	known	47.48	53.28	52.88	64.98	74.45	65.35	6.98893e-10		GO:0005886///plasma membrane+++GO:0005905///clathrin-coated pit+++GO:0008021///synaptic vesicle+++GO:0030136///clathrin-coated vesicle+++GO:0042734///presynaptic membrane+++GO:0098894///extrinsic component of presynaptic endocytic zone membrane
100005195	'map7d2a'	si:ch211-278b8.1	mRNA	-0.210293	0.00592813	known	29.24	28.31	29.58	24.25	23.05	24.62	0.000921887		GO:0015630///microtubule cytoskeleton
100005257	'nptxrb'	nptxr+++si:dkeyp-20e4.1+++zgc:158178	mRNA	0.314504	2.10065e-05	known	38.1	39.4	37.32	46.48	44.62	45.31	1.62828e-06		GO:0005575///cellular_component
100005267	'si:dkey-51a16.9'	fc50b04+++si:packtrz.4+++si:xx-packtrz.4+++wu:fc50b04	mRNA	0.325115	0.00233102	known	23.01	23.3	22.58	27.5	28.82	26.07	0.000315916		GO:0012505///endomembrane system+++GO:0016020///membrane+++GO:0016021///integral component of membrane
100005291	'ercc6l'	si:ch211-278b8.3	mRNA	-0.99117	1.12556e-06	known	2.95	2.68	2.9	1.43	1.24	1.49	6.65701e-08		GO:0000775///chromosome, centromeric region+++GO:0000776///kinetochore+++GO:0000777///condensed chromosome kinetochore+++GO:0005694///chromosome
100005325	'scn1bb'		mRNA	0.44225	1.37538e-09	known	52.24	53.45	54.02	70.91	68.79	67.51	4.95847e-11	04261///Adrenergic signaling in cardiomyocytes	GO:0001518///voltage-gated sodium channel complex+++GO:0043025///neuronal cell body+++GO:0043209///myelin sheath
100005403	'tmem65'	zgc:194294	mRNA	-0.803014	0.00825025	known	15.06	12.12	16.18	8.57	7.83	7.29	0.00136381		GO:0005739///mitochondrion+++GO:0005743///mitochondrial inner membrane+++GO:0005886///plasma membrane+++GO:0016020///membrane+++GO:0016021///integral component of membrane
100005466	'si:dkey-34m19.3'	fb99f06+++wu:fb99f06	mRNA	-0.767974	8.42435e-05	known	7.33	7.51	7.4	4.26	3.97	4.36	7.51968e-06
100005485	'atf7ip2'	si:dkey-77j9.3	mRNA	-0.457211	0.00902493	known	11.23	11.34	10.87	8.75	6.95	7.54	0.0015248
100005490	'zrsr2'	fb73a09+++wu:fb73a09	mRNA	-0.701994	2.35115e-07	known	10.31	9.66	9.35	5.78	5.71	5.73	1.22541e-08		GO:0005681///spliceosomal complex+++GO:0089701///U2AF
100005514	'spop'	zgc:64140	mRNA	0.294984	0.00176464	known	27.35	26.91	26.67	32.07	30.39	32.44	0.000231106	04340///Hedgehog signaling pathway+++04341///Hedgehog signaling pathway - fly	GO:0005634///nucleus+++GO:0005737///cytoplasm+++GO:0016607///nuclear speck+++GO:0031463///Cul3-RING ubiquitin ligase complex
100005538	'epha6'	si:ch211-247c17.1	mRNA	0.260226	0.00309425	known	21.02	23.23	20.52	23.51	22.71	24.94	0.000437093	04360///Axon guidance	GO:0005887///integral component of plasma membrane+++GO:0016020///membrane+++GO:0016021///integral component of membrane+++GO:0043005///neuron projection+++GO:0043235///receptor complex
100005551	'entpd3'	fi38a03+++wu:fi38a03+++zgc:162166	mRNA	-1.93883	0.00366104	known	1	1.05	1.05	0.27	0.18	0.33	0.000531198	00230///Purine metabolism+++00240///Pyrimidine metabolism+++05169///Epstein-Barr virus infection	GO:0016020///membrane+++GO:0016021///integral component of membrane
100005587	'aldh9a1a.1'	TMABA-DH+++TMABADH+++aldh9a1a+++aldh9a1l+++wu:fb64d09	mRNA	-0.199942	0.0426196	known	46.45	42.66	42.08	36.1	34.66	38.61	0.00954113	00010///Glycolysis / Gluconeogenesis+++00053///Ascorbate and aldarate metabolism+++00071///Fatty acid degradation+++00280///Valine, leucine and isoleucine degradation+++00310///Lysine degradation+++00330///Arginine and proline metabolism+++00340///Histidine metabolism+++00380///Tryptophan metabolism+++00410///beta-Alanine metabolism+++00561///Glycerolipid metabolism+++00620///Pyruvate metabolism	GO:0005737///cytoplasm+++GO:0005829///cytosol
100005593	'adam8b'		mRNA	0.975188	0.00251663	known	1.41	1.33	1.01	2.29	2.88	1.88	0.000344424		GO:0016020///membrane+++GO:0016021///integral component of membrane
100005596	'si:dkeyp-115e12.6'		mRNA	-0.591842	6.62439e-06	known	5.94	5.61	6.65	4.01	3.52	4.09	4.5892e-07
100005603	'ssbp3a'	SSDP1b+++si:dkey-63k7.6+++ssbp3	mRNA	0.457088	0.0130576	known	6.47	7.75	5.92	9.16	9.15	8.95	0.00235533		GO:0005634///nucleus
100149345	'si:ch211-39k3.2'		mRNA	-2.04971	2.42047e-26	known	39.46	39.58	41.34	8.4	11.46	7.83	2.01299e-28
100005675	'grin1b'	NMDAR1.2+++si:rp71-1o1.1	mRNA	0.136892	0.0136173	known	92.21	90.15	88.2	96.24	97.93	91.56	0.00247607	04014///Ras signaling pathway+++04015///Rap1 signaling pathway+++04020///Calcium signaling pathway+++04024///cAMP signaling pathway+++04080///Neuroactive ligand-receptor interaction+++04713///Circadian entrainment+++04720///Long-term potentiation+++04724///Glutamatergic synapse+++05010///Alzheimer disease+++05014///Amyotrophic lateral sclerosis (ALS)+++05016///Huntington disease+++05030///Cocaine…	GO:0005886///plasma membrane+++GO:0016020///membrane+++GO:0016021///integral component of membrane+++GO:0017146///NMDA selective glutamate receptor complex+++GO:0030054///cell junction+++GO:0043005///neuron projection+++GO:0045202///synapse+++GO:0045211///postsynaptic membrane
100005717	'cpt2'	wu:fa03e08+++wu:fb54a02+++zgc:101627	mRNA	-0.495694	4.88334e-05	known	14.25	15.63	14.57	10.11	9.9	10.11	4.09673e-06	00071///Fatty acid degradation+++01212///Fatty acid metabolism+++03320///PPAR signaling pathway+++04714///Thermogenesis	GO:0005739///mitochondrion+++GO:0005743///mitochondrial inner membrane+++GO:0016020///membrane
100005732	'zfyve1'		mRNA	0.279134	0.0313227	known	6.97	6.14	5.97	7.54	7.63	6.94	0.00661734	04140///Autophagy - animal
100005763	'uck2a'	umpk+++wu:fk91a01+++zgc:66240	mRNA	-0.215816	0.0418544	known	20.86	20.18	18.49	14.79	16.74	17.55	0.00933739	00240///Pyrimidine metabolism+++00983///Drug metabolism - other enzymes	GO:0005829///cytosol
100005846	'si:dkey-56f14.7'		mRNA	-0.388096	6.54767e-05	known	35.27	34.03	34.11	23.37	24.5	27.86	5.67535e-06	04062///Chemokine signaling pathway+++05100///Bacterial invasion of epithelial cells+++05131///Shigellosis
100005893	'magoh'	zgc:112220	mRNA	-0.379773	0.00118582	known	101.82	106.89	100.56	74.29	73.17	80.22	0.000147162	03013///RNA transport+++03015///mRNA surveillance pathway+++03040///Spliceosome	GO:0005634///nucleus+++GO:0005737///cytoplasm+++GO:0016607///nuclear speck+++GO:0035145///exon-exon junction complex+++GO:0071013///catalytic step 2 spliceosome
100005908	'LOC100005908'		mRNA	-4.72341	0.0140906	known	0.26	0.69	0.38	0	0	0	0.00257123
100005981	'ppp2r5ca'	ppp2r5c	mRNA	0.376767	0.012668	known	21.72	21.25	21.87	25.73	31.19	23.4	0.00226766	03015///mRNA surveillance pathway+++04071///Sphingolipid signaling pathway+++04114///Oocyte meiosis+++04151///PI3K-Akt signaling pathway+++04152///AMPK signaling pathway+++04261///Adrenergic signaling in cardiomyocytes+++04728///Dopaminergic synapse+++05165///Human papillomavirus infection	GO:0000159///protein phosphatase type 2A complex+++GO:0005634///nucleus+++GO:0005829///cytosol
100005990	'LOC100005990'		mRNA	0.32791	0.00632151	known	9.79	9.09	10.92	13.21	10.69	11.77	0.000995312
100006037	'cited4b'	cb305+++cited3+++id:ibd5008+++zgc:55257	mRNA	0.437836	4.93913e-07	known	43.05	41.67	42.79	56.34	52.07	56.66	2.75371e-08		GO:0005634///nucleus
100006039	'znf687b'	im:7144442+++si:dkey-204a24.9	mRNA	0.31631	0.000133237	known	17.1	16.93	17.03	21.98	19.44	19.24	1.26836e-05		GO:0005634///nucleus
100006041	'rhoab'	arha+++rhoa+++wu:fj42e08+++zgc:92206	mRNA	-0.171839	0.0402192	known	131.55	122.72	120.93	103.79	101.39	112.21	0.00889954	04014///Ras signaling pathway+++04015///Rap1 signaling pathway+++04022///cGMP-PKG signaling pathway+++04024///cAMP signaling pathway+++04062///Chemokine signaling pathway+++04071///Sphingolipid signaling pathway+++04072///Phospholipase D signaling pathway+++04144///Endocytosis+++04150///mTOR signaling pathway+++04270///Vascular smooth muscle contraction+++04310///Wnt signaling pathway+++04350///T…	GO:0005623///cell+++GO:0005737///cytoplasm+++GO:0005886///plasma membrane+++GO:0005938///cell cortex+++GO:0016020///membrane+++GO:0031410///cytoplasmic vesicle+++GO:0032153///cell division site+++GO:0032154///cleavage furrow+++GO:0043197///dendritic spine+++GO:0043231///intracellular membrane-bounded organelle
100006090	'abca2'	si:dkey-266h7.1	mRNA	0.337196	3.33267e-09	known	21.31	21.46	19.72	24.83	25.88	24.73	1.28356e-10	02010///ABC transporters+++04142///Lysosome	GO:0016020///membrane+++GO:0016021///integral component of membrane+++GO:0043231///intracellular membrane-bounded organelle
100006147	'cul5b'	si:ch73-111i17.3	mRNA	-0.393504	0.0272039	known	8.48	8.77	8.32	5.51	6.55	6.82	0.00559343	04120///Ubiquitin mediated proteolysis+++05170///Human immunodeficiency virus 1 infection	GO:0019005///SCF ubiquitin ligase complex+++GO:0031461///cullin-RING ubiquitin ligase complex+++GO:0031466///Cul5-RING ubiquitin ligase complex
100006207	'si:ch73-147o17.1'		mRNA	0.487648	0.000613908	known	15.42	15.07	16.41	18.33	22.59	21.75	6.97183e-05	04141///Protein processing in endoplasmic reticulum
100006301	'si:dkey-204l11.1'	tnfrsf27	mRNA	-1.77987	0.037052	known	0.3	0.34	0.26	0.07	0.08	0.06	0.00806858		GO:0005887///integral component of plasma membrane+++GO:0016020///membrane+++GO:0016021///integral component of membrane
100006310	'sprn2'	PrP-rel-1+++Sho2+++sprnb+++wu:fj12d11+++zgc:123052	mRNA	0.498047	0.000948687	known	17.37	19.1	19.63	24.58	24.78	26.18	0.000114555		GO:0009986///cell surface+++GO:0016020///membrane+++GO:0016021///integral component of membrane
100006320	'ugt2a1'		mRNA	3.36755	0.0108577	known	0.14	0	0	0.52	0.43	0.49	0.00189496	00040///Pentose and glucuronate interconversions+++00053///Ascorbate and aldarate metabolism+++00140///Steroid hormone biosynthesis+++00830///Retinol metabolism+++00860///Porphyrin and chlorophyll metabolism+++00980///Metabolism of xenobiotics by cytochrome P450+++00982///Drug metabolism - cytochrome P450+++00983///Drug metabolism - other enzymes+++05204///Chemical carcinogenesis	GO:0016020///membrane+++GO:0016021///integral component of membrane
100006350	'nsd3'	whsc1l1	mRNA	-0.205666	0.00319045	known	17.73	17.64	16.65	13.7	14.58	14.86	0.000453774	00310///Lysine degradation	GO:0000785///chromatin+++GO:0005634///nucleus
100006392	'gulp1b'	im:6912085+++si:rp71-56k2.5	mRNA	0.485973	0.0407554	known	5.98	6.15	5.74	7.96	8.84	7.08	0.00904121		GO:0005575///cellular_component
100006417	'tcf20'	si:zfos-1697h8.3	mRNA	-0.164357	0.0119872	known	32.74	31.47	31.71	27.61	28.48	25.63	0.00212547		GO:0005634///nucleus
100006442	'slc25a47b'	hdmcpb+++zgc:162249	mRNA	0.560043	0.0228741	known	5.44	5.18	5.71	7.88	8	7.06	0.00455041		GO:0005739///mitochondrion+++GO:0005743///mitochondrial inner membrane+++GO:0016020///membrane+++GO:0016021///integral component of membrane
100006444	'pimr141'	si:dkey-236a14.13	mRNA	-2.81208	0.0112756	known	0.98	0.7	1.25	0.36	0.11	0	0.001982		GO:0005737///cytoplasm
100006445	'zgc:173486'		mRNA	-0.754628	0.0260232	known	1.76	1.8	2.18	0.98	0.89	1.48	0.00530024
100006456	'fmnl2a'	fmnl2+++si:ch211-279a7.1	mRNA	1.47972	5.83429e-05	known	0.34	0.47	0.38	1.04	1.05	1.1	4.99106e-06		GO:0005829///cytosol
100006460	'efna3a'	si:rp71-14m1.1	mRNA	-0.61703	0.000454233	known	10.58	12.16	10.44	6.83	6.64	7.12	4.97328e-05	04010///MAPK signaling pathway+++04014///Ras signaling pathway+++04015///Rap1 signaling pathway+++04151///PI3K-Akt signaling pathway+++04360///Axon guidance+++05206///MicroRNAs in cancer	GO:0005886///plasma membrane+++GO:0016020///membrane
100006496	'pcdh1a'	pcdh7+++si:dkey-18f22.3	mRNA	0.337512	6.33118e-09	known	26.83	26.21	25.89	31.63	33.19	30.43	2.56366e-10		GO:0005886///plasma membrane+++GO:0005887///integral component of plasma membrane+++GO:0016020///membrane+++GO:0016021///integral component of membrane
100006612	'myo9aa'	myo9al1	mRNA	-0.315333	0.00286844	known	5.29	5.78	5.47	4.2	4.34	4.13	0.000400678		GO:0005737///cytoplasm+++GO:0016020///membrane+++GO:0016021///integral component of membrane+++GO:0016459///myosin complex+++GO:0030054///cell junction+++GO:0030426///growth cone+++GO:0042995///cell projection+++GO:0045202///synapse
100006656	'si:ch1073-188e1.1'		mRNA	0.858895	7.72912e-08	known	4.88	4.5	4	6.89	8.08	8.23	3.68514e-09
100006713	'doc2b'		mRNA	0.475078	1.77204e-09	known	21.38	19.94	20.49	28.57	27.99	25.39	6.53872e-11		GO:0016020///membrane+++GO:0098793///presynapse
100006754	'cxxc4'	si:dkey-123o10.2	mRNA	-0.414543	0.0023171	known	8.81	8.95	9.17	6.19	6.93	6.16	0.000313842	04310///Wnt signaling pathway
100006755	'ankrd55'		mRNA	0.373519	0.00251912	known	11.76	12.08	11.35	14.67	13.54	15.42	0.000344866
100006786	'znf1154'	zgc:174563	mRNA	-0.799159	0.000284367	known	8.38	7.67	8.02	4.47	4.02	5.17	2.96306e-05		GO:0005634///nucleus
100006857	'elmo2'		mRNA	0.27278	4.94137e-07	known	102.68	106.59	106.01	124.5	117.24	122.11	2.75695e-08	05100///Bacterial invasion of epithelial cells+++05131///Shigellosis
100006858	'csnk1e'	fj38c01+++wu:fj38c01+++wu:fj62a04+++zgc:77310	mRNA	0.24913	0.000188368	known	64.5	67.75	67.76	75.75	74.95	76.42	1.86467e-05	04068///FoxO signaling pathway+++04310///Wnt signaling pathway+++04340///Hedgehog signaling pathway+++04341///Hedgehog signaling pathway - fly+++04390///Hippo signaling pathway+++04391///Hippo signaling pathway - fly+++04392///Hippo signaling pathway - multiple species+++04710///Circadian rhythm+++04711///Circadian rhythm - fly	GO:0005634///nucleus+++GO:0005737///cytoplasm
100006875	'LOC100006875'		mRNA	-1.22169	0.00256624	known	1.58	1.6	1.38	0.47	0.82	0.6	0.000352146
100006880	'zgc:173619'		mRNA	-0.590995	8.40619e-05	known	33.36	33.64	28.66	18.16	20.29	22.56	7.50008e-06		GO:0005634///nucleus
100006889	'LOC100006889'		mRNA	-0.747583	0.000827668	known	16.66	16.57	13.6	8.57	7.55	10.12	9.74022e-05
100007015	'si:dkey-71b5.7'		mRNA	-1.95501	6.34309e-32	known	7.36	6.56	7.35	1.5	1.57	1.96	3.68754e-34		GO:0009986///cell surface+++GO:0016020///membrane+++GO:0016021///integral component of membrane
100007048	'bcl2b'	si:dkey-217f4.3	mRNA	-0.667746	2.05924e-12	known	24.91	23.4	22.13	13.9	14.62	13.84	5.10447e-14	01521///EGFR tyrosine kinase inhibitor resistance+++01522///Endocrine resistance+++01524///Platinum drug resistance+++04064///NF-kappa B signaling pathway+++04066///HIF-1 signaling pathway+++04071///Sphingolipid signaling pathway+++04115///p53 signaling pathway+++04140///Autophagy - animal+++04141///Protein processing in endoplasmic reticulum+++04151///PI3K-Akt signaling pathway+++04210///Apoptos…	GO:0005741///mitochondrial outer membrane+++GO:0016020///membrane+++GO:0016021///integral component of membrane
100007049	'LOC100007049'		mRNA	-0.690207	0.00122185	known	20	22.55	23.2	12.3	16.84	9.44	0.000152226
100007069	'LOC100007069'		mRNA	-0.651478	0.0450207	known	7.29	12.95	6.86	4.97	6	5.56	0.0101728
100007086	'LOC100007086'		mRNA	0.682826	0.0396884	known	2.07	2.29	1.55	2.51	3.77	3	0.00875964
100007313	'ddx61'	fk48d07+++p54b+++si:ch211-175g6.7+++wu:fk48d07	mRNA	-0.238478	0.00238708	known	32.21	32.48	29.82	24.67	26.61	25.28	0.00032467	03018///RNA degradation	GO:0000932///P-body+++GO:0010494///cytoplasmic stress granule+++GO:0036464///cytoplasmic ribonucleoprotein granule
100007321	'wu:fe05a04'	fe05a04	mRNA	-0.471866	0.000822676	known	8.94	8.41	9.03	6.12	5.94	6.02	9.67483e-05		GO:0005634///nucleus
100007426	'jarid2a'	jarid2	mRNA	0.629088	1.41053e-09	known	11.32	10.27	11.88	18.29	16.18	14.85	5.09091e-11	04550///Signaling pathways regulating pluripotency of stem cells	GO:0005634///nucleus+++GO:0035097///histone methyltransferase complex
100007441	'znf644a'	fi40c02+++si:ch211-83f14.4+++wu:fi40c02+++znf644	mRNA	-0.427788	4.23422e-05	known	12.12	11.89	11.25	7.99	8.28	8.81	3.48717e-06		GO:0005634///nucleus
100007463	'tle3b'	GROUCHO1+++grg3+++gro1+++gro3+++wu:fi28a02+++wu:fj62f10	mRNA	0.224935	0.00102684	known	37.15	34.23	38.58	44.03	43.97	40.91	0.000125443		GO:0005634///nucleus+++GO:0005667///transcription factor complex
100007467	'LOC100007467'		mRNA	-3.08154	0.000724155	known	0.31	0.33	0.19	0.04	0.03	0.02	8.38465e-05
100007472	'cep83'	ccdc41	mRNA	-0.508002	0.0411748	known	4.89	4.36	5.24	4.02	2.56	3.07	0.00915087		GO:0005737///cytoplasm+++GO:0005814///centriole+++GO:0005856///cytoskeleton
100007502	'kif20bb'	cb152+++sb:cb152	mRNA	-1.0684	4.76223e-09	known	3.38	3.4	3.13	1.35	1.78	1.38	1.89951e-10		GO:0005634///nucleus+++GO:0005871///kinesin complex+++GO:0005874///microtubule
100007503	'LOC100007503'		mRNA	-1.10269	8.81341e-06	known	3.84	4.65	4.87	2.18	1.85	1.81	6.23379e-07
100007591	'soul5l'	si:ch1073-110a20.4	mRNA	1.29051	0.000475837	known	0.91	1.19	1.79	3.34	2.87	2.81	5.23862e-05
100007608	'LOC100007608'		mRNA	0.278445	8.64091e-07	known	54.58	58.65	53.57	65.68	64.34	63	5.0164e-08		GO:0005874///microtubule+++GO:0036449///microtubule minus-end
100007655	'LOC100007655'	tob2	mRNA	0.307483	0.0013883	known	11.42	11.87	10.74	13.01	13.88	13.37	0.000176381	03018///RNA degradation
100007678	'rab34b'	si:dkey-220h13.7	mRNA	-0.763795	0.0374112	known	2.31	2.67	2.77	1.53	1.61	1.13	0.00815735		GO:0012505///endomembrane system
100007763	'ccka'	cck+++si:ch73-138e9.1	mRNA	0.301662	0.012604	known	62.35	61.74	66.46	71.01	74.45	79.33	0.00225315	04080///Neuroactive ligand-receptor interaction+++04911///Insulin secretion+++04972///Pancreatic secretion	GO:0005576///extracellular region+++GO:0005615///extracellular space+++GO:0030424///axon
100007793	'zgc:175280'		mRNA	-5.26228	0.00250719	known	0.44	0.17	0.15	0	0	0	0.00034303		GO:0005886///plasma membrane+++GO:0016020///membrane+++GO:0016021///integral component of membrane
100007836	'si:dkey-253d23.3'		mRNA	-0.50419	2.5014e-05	known	13.54	14.52	14.64	9	10.21	9.73	1.97527e-06		GO:0016020///membrane+++GO:0016021///integral component of membrane
100007897	'pkn1b'	zgc:162290	mRNA	0.423896	0.00263592	known	7.51	6.65	7.63	9.31	9.83	8.76	0.000363623	04151///PI3K-Akt signaling pathway+++04621///NOD-like receptor signaling pathway+++05132///Salmonella infection+++05135///Yersinia infection
100007924	'dcaf8'	bZ1G18.15+++si:dkey-75g22.6+++si:rp71-1g18.15	mRNA	0.364787	0.000184104	known	12.59	14.38	13.94	16.17	16.13	18.09	1.81726e-05		GO:0005737///cytoplasm+++GO:0080008///Cul4-RING E3 ubiquitin ligase complex
100007978	'nrsn1l'	si:dkey-261i16.5	mRNA	0.328576	0.0204754	known	32.82	36.12	28.55	38.27	39.28	35.45	0.00399258		GO:0016020///membrane+++GO:0016021///integral component of membrane+++GO:0030133///transport vesicle+++GO:0031410///cytoplasmic vesicle+++GO:0043005///neuron projection+++GO:0043025///neuronal cell body
100008021	'pcp4l1'	bZ1G18.14+++si:rp71-1g18.14	mRNA	-0.565343	9.27441e-09	known	102.6	112.32	112.44	70.57	69.43	71.58	3.8453e-10
100008088	'zgc:173556'		mRNA	-5.15529	0.00310111	known	0.4	0.57	0.77	0	0	0	0.000438312
100008101	'nr4a2a'		mRNA	0.363509	0.0263268	known	8.27	8.45	8.4	9.87	11.33	9.63	0.00537696	04925///Aldosterone synthesis and secretion+++04928///Parathyroid hormone synthesis, secretion and action	GO:0005634///nucleus+++GO:0005667///transcription factor complex+++GO:0016020///membrane+++GO:0016021///integral component of membrane+++GO:0042025///host cell nucleus
100008366	'LOC100008366'	slc9a3r2	mRNA	-0.430639	0.0149203	known	4.11	3.63	2.97	2.43	2.6	2.57	0.00275637
100008376	'myhz1.1l'	fd14a01+++myhz1.1+++wu:fd14a01	mRNA	-1.53415	1.0621e-14	known	14.66	13.77	17.98	5.84	4.24	5.25	2.07104e-16	04530///Tight junction+++05130///Pathogenic Escherichia coli infection	GO:0016459///myosin complex
100009622	'zgc:158619'		mRNA	0.748706	4.16948e-17	known	17.67	17.86	17.07	29.45	27.85	27.06	6.63212e-19		GO:0005575///cellular_component
100009630	'zbtb49'	zgc:158483	mRNA	0.485405	0.00956064	known	5.44	4.76	5.73	7.12	7.26	6.88	0.00162959		GO:0005634///nucleus
100009632	'zgc:158366'		mRNA	0.65658	6.35851e-09	known	22.01	21.29	27.09	39.2	34.87	31.89	2.57729e-10		GO:0005634///nucleus
100009638	'zgc:153932'		mRNA	1.84675	0.000254202	known	0.21	0.25	0.27	0.66	0.97	0.8	2.60872e-05		GO:0005576///extracellular region+++GO:0005615///extracellular space+++GO:0009986///cell surface+++GO:0016324///apical plasma membrane
100009640	'mto1'	zgc:158782	mRNA	-0.346209	0.0451438	known	11.56	10.56	9.91	7.99	8.57	7.52	0.0102207		GO:0005739///mitochondrion
100009648	'rnf126'	zgc:158807	mRNA	-0.925177	5.53061e-11	known	11.72	10.82	10.58	5.89	6.15	4.54	1.63608e-12		GO:0005737///cytoplasm
100009653	'klhl32'	zgc:158866	mRNA	0.287267	0.0415745	known	10.29	8.97	11.15	11.34	12.02	12.15	0.00926656
100009654	'zgc:158846'	wu:fb58f07	mRNA	-6.67968	1.14327e-25	known	11.37	9.73	12.39	0.05	0.15	0.12	9.83109e-28		GO:0005882///intermediate filament+++GO:0045095///keratin filament
100009656	'pcsk7'	fj05c03+++wu:fj05c03+++zgc:158336	mRNA	0.49929	2.24402e-05	known	11.21	10.73	11.89	16.44	16.13	14.15	1.74847e-06		GO:0005802///trans-Golgi network+++GO:0016020///membrane+++GO:0030173///integral component of Golgi membrane
100009657	'rps6ka3b'	zgc:158386	mRNA	-0.348046	0.00235441	known	7.99	9.11	7.72	5.84	6.19	6.57	0.000319562	04010///MAPK signaling pathway+++04114///Oocyte meiosis+++04150///mTOR signaling pathway+++04714///Thermogenesis+++04720///Long-term potentiation+++04722///Neurotrophin signaling pathway+++04914///Progesterone-mediated oocyte maturation+++04931///Insulin resistance+++05135///Yersinia infection	GO:0005634///nucleus+++GO:0005737///cytoplasm
100009658	'mansc1'	zgc:158374	mRNA	0.344186	0.0480151	known	65.73	67.32	56.16	87.84	66.43	74.78	0.0109909
100009663	'atg9a'	zgc:158700	mRNA	0.75044	5.09722e-26	known	19.32	22.06	20.3	33.53	35.9	35.77	4.32143e-28	04136///Autophagy - other+++04137///Mitophagy - animal+++04140///Autophagy - animal	GO:0000407///phagophore assembly site+++GO:0005776///autophagosome+++GO:0005794///Golgi apparatus+++GO:0016020///membrane+++GO:0016021///integral component of membrane+++GO:0030659///cytoplasmic vesicle membrane+++GO:0031410///cytoplasmic vesicle
100033387	'nefmb'	nefm+++zgc:158491	mRNA	-0.687256	5.02749e-24	known	76.76	73.32	76.42	47.9	44.79	41.5	4.93209e-26	05014///Amyotrophic lateral sclerosis (ALS)	GO:0005882///intermediate filament+++GO:0005883///neurofilament
100034367	'utrn'		mRNA	0.375448	0.000153072	known	4.34	4.3	4.68	5.66	5.62	5.21	1.47757e-05		GO:0005737///cytoplasm+++GO:0005856///cytoskeleton+++GO:0005886///plasma membrane+++GO:0016020///membrane+++GO:0030054///cell junction+++GO:0045202///synapse+++GO:0045211///postsynaptic membrane
100034386	'si:dkeyp-27e10.3'		mRNA	0.265256	0.0041152	known	11.51	11.16	10.66	13.14	12.78	12.38	0.0006059		GO:0016020///membrane+++GO:0016021///integral component of membrane
100034387	'sphkap'	si:dkey-223n17.6+++si:dkey-99o15.1	mRNA	0.184415	0.00879099	known	24.21	24.15	24.31	26.46	27.25	25.12	0.00147676		GO:0005737///cytoplasm+++GO:0005739///mitochondrion
100034406	'cyp2p7'	cyp2j24+++si:dkey-183n20.6	mRNA	-1.00358	0.0262278	known	2.65	3	2.45	0.97	1.53	1.42	0.00535356	00590///Arachidonic acid metabolism+++00591///Linoleic acid metabolism+++04726///Serotonergic synapse+++04750///Inflammatory mediator regulation of TRP channels+++04913///Ovarian steroidogenesis	GO:0005737///cytoplasm+++GO:0043231///intracellular membrane-bounded organelle
100034410	'rmdn3'	fam82a2+++fam82c+++si:dkey-199i12.5+++zRMD-1	mRNA	0.348594	0.00326801	known	21.47	20.3	21.42	25.12	26.95	24.77	0.000466123		GO:0016020///membrane+++GO:0016021///integral component of membrane
100034426	'mfsd6a'	mfsd6+++si:dkey-188p4.2	mRNA	0.78824	0.0313519	known	1.02	1.03	1.49	1.92	1.94	2.11	0.00662736		GO:0005886///plasma membrane+++GO:0016020///membrane+++GO:0016021///integral component of membrane
100034441	'znf1167'	si:dkey-15h8.14+++wu:fc68c02	mRNA	-0.465533	0.0127476	known	8.09	8.02	7.36	4.89	5.36	6.1	0.00228448
100034477	'ubap2l'	sb:eu902+++si:dkey-204a24.7	mRNA	0.242391	4.66293e-05	known	43.44	42.98	40.33	48.62	46.86	47.84	3.88734e-06		GO:0005634///nucleus+++GO:0005737///cytoplasm
100034485	'syngap1a'	si:dkeyp-24a7.8	mRNA	0.507586	6.57097e-12	known	29.99	25.88	28.66	42.85	39.35	37.8	1.72432e-13	04014///Ras signaling pathway
100034498	'pag1'	si:ch211-203l9.1	mRNA	0.249311	0.00393598	known	19.8	18.53	18.97	20.69	22.36	21.89	0.000576176		GO:0005886///plasma membrane+++GO:0016020///membrane+++GO:0016021///integral component of membrane+++GO:0045121///membrane raft
100034518	'kiaa1549lb'	si:dkey-177f24.1	mRNA	-0.303196	0.00716331	known	10.29	9.96	9.03	7.69	7.75	7.37	0.00115475		GO:0016020///membrane+++GO:0016021///integral component of membrane
100034520	'shisa7b'	shisa7+++si:ch211-232m10.7+++si:ch211-232m10.8	mRNA	0.242722	1.02586e-05	known	39.58	38.65	37.03	44.08	43.48	42.51	7.3595e-07		GO:0014069///postsynaptic density+++GO:0032281///AMPA glutamate receptor complex+++GO:0032591///dendritic spine membrane+++GO:0045202///synapse+++GO:0045211///postsynaptic membrane
100034522	'mthfd1l'	fk48e08+++si:dkey-25e12.5+++si:dkey-25e12.6+++wu:fk48e08	mRNA	1.18635	3.73847e-11	known	1.35	1.57	1.3	2.94	3.09	3.09	1.08215e-12	00670///One carbon pool by folate	GO:0005737///cytoplasm
100034531	'si:ch211-222k6.1'	zgc:174564	mRNA	-0.827349	0.00144007	known	2.32	3.86	5.12	1.66	1.9	3.12	0.000183773		GO:0005634///nucleus
100034533	'si:ch211-193k19.1'		mRNA	0.348183	5.65213e-05	known	10.79	11.4	9.71	12.36	13.48	13.06	4.81263e-06		GO:0005886///plasma membrane+++GO:0016020///membrane+++GO:0016021///integral component of membrane+++GO:0031410///cytoplasmic vesicle
100034540	'cacng7a'	si:dkey-21p19.1	mRNA	0.543639	0.000338264	known	7.38	7.65	6.53	9.27	11.2	9.59	3.59841e-05	04010///MAPK signaling pathway+++04260///Cardiac muscle contraction+++04261///Adrenergic signaling in cardiomyocytes+++04921///Oxytocin signaling pathway+++05410///Hypertrophic cardiomyopathy (HCM)+++05412///Arrhythmogenic right ventricular cardiomyopathy (ARVC)+++05414///Dilated cardiomyopathy (DCM)	GO:0016020///membrane+++GO:0016021///integral component of membrane
100034563	'si:rp71-36a1.3'		mRNA	-1.12884	0.0111927	known	1.13	0.76	0.83	0.44	0.32	0.44	0.00196606		GO:0016020///membrane+++GO:0016021///integral component of membrane
100034575	'vwa7'	si:ch73-235d11.1	mRNA	-1.0037	2.73007e-06	known	2.11	2.19	2.18	1.07	1.13	0.84	1.74804e-07
100034579	'si:ch211-194e15.5'		mRNA	-0.733101	3.57508e-06	known	4.9	4.62	4.95	2.56	3.26	2.45	2.34249e-07
100034609	'dusp10'	si:ch211-180b22.4	mRNA	-1.13422	8.96156e-05	known	1.78	1.64	1.4	0.62	0.74	0.75	8.02814e-06	04010///MAPK signaling pathway+++04013///MAPK signaling pathway - fly+++04214///Apoptosis - fly	GO:0005737///cytoplasm
100034614	'mrpl54'	L54mt+++MRP-L54+++si:dkeyp-70f9.5	mRNA	-0.477817	0.0268707	known	28.18	27.3	29.37	17.73	22.07	18.44	0.00550758		GO:0005739///mitochondrion+++GO:0005762///mitochondrial large ribosomal subunit+++GO:0005840///ribosome
100034619	'si:dkey-253d23.11'		mRNA	-0.894366	6.90651e-05	known	8.78	8.96	7.46	3.58	5.06	4.35	6.01706e-06		GO:0005634///nucleus
100034626	'si:dkey-19f23.1'		mRNA	0.637602	1.04972e-06	known	5.3	5.27	5.15	8.77	7.27	7.29	6.17035e-08
100034631	'trim46b'	si:dkeyp-39e9.3	mRNA	0.43998	3.73448e-07	known	17.6	17.11	16.95	22.06	23.03	21.85	2.02328e-08
100036547	'scospondin'		mRNA	0.665713	0.00120339	known	0.49	0.5	0.56	0.88	0.7	0.76	0.00014978
100037324	'klhdc2'	zgc:162310	mRNA	0.679759	0.000406392	known	13.28	12.54	13.81	22.32	17.15	21.17	4.4101e-05		GO:0005575///cellular_component
100037325	'ucmaa'	GRP2+++ucma+++zgc:162317	mRNA	-1.13708	0.0430455	known	8.56	7.5	5.58	3.02	3.33	3.07	0.00965525		GO:0005576///extracellular region+++GO:0005615///extracellular space+++GO:0031012///extracellular matrix
100037330	'rbfa'	zgc:162590	mRNA	-0.838111	0.000173943	known	11.97	11.12	11.25	6.4	6.33	5.58	1.70783e-05		GO:0005575///cellular_component
100037336	'rfc1'	si:dkey-170e5.1+++zgc:162875	mRNA	-0.527998	2.73611e-06	known	10.04	9.96	10.41	6.78	6.57	6.8	1.75301e-07	03030///DNA replication+++03420///Nucleotide excision repair+++03430///Mismatch repair	GO:0005634///nucleus+++GO:0005663///DNA replication factor C complex+++GO:0022625///cytosolic large ribosomal subunit
100037337	'ncapg2'	CAP-G2+++id:ibd2775+++zgc:162881	mRNA	-0.551654	0.0157761	known	3.05	3.35	3.07	2.2	1.63	2.36	0.00293486		GO:0000796///condensin complex+++GO:0005634///nucleus
100037342	'LOC100037342'	acadsb	mRNA	0.549314	8.48493e-07	known	19.15	19.29	18.75	26.14	28.5	25.23	4.91604e-08	00071///Fatty acid degradation+++00280///Valine, leucine and isoleucine degradation+++01212///Fatty acid metabolism
100037350	'ilkap'	zgc:162985	mRNA	-0.565933	0.0178969	known	8.43	8.62	7.37	4.38	6.02	4.89	0.00340959		GO:0005634///nucleus+++GO:0005829///cytosol
100037354	'dnajb12b'	zgc:163044	mRNA	0.84658	5.56091e-07	known	11.48	12.27	12.71	21.12	20.56	20.94	3.12282e-08		GO:0005789///endoplasmic reticulum membrane+++GO:0016020///membrane+++GO:0016021///integral component of membrane
100037356	'bdh1'	zgc:163053	mRNA	0.522804	0.00393487	known	12.09	11.6	13.39	16.77	16.42	17.72	0.000575854	00072///Synthesis and degradation of ketone bodies+++00650///Butanoate metabolism	GO:0016020///membrane+++GO:0016021///integral component of membrane
100037363	'trafd1'	zgc:162228	mRNA	0.375924	4.06848e-05	known	19.76	20.47	19.39	25.31	24.6	23.98	3.33921e-06		GO:0005575///cellular_component+++GO:0005739///mitochondrion
100037370	'nudt6'	zgc:162229	mRNA	0.665522	0.0488347	known	3.82	3.66	4.23	5.35	5.53	6.93	0.0112081		GO:0005575///cellular_component
100037374	'fgfbp2b'	zgc:162825	mRNA	-3.45831	0.0344055	known	0.66	0.42	0.83	0.08	0.08	0	0.00740335		GO:0005737///cytoplasm
100037380	'zgc:163098'		mRNA	-0.613838	2.46363e-16	known	35.59	35.68	36.59	21.66	23.61	22.23	4.10771e-18	03040///Spliceosome	GO:0005575///cellular_component
100037383	'atp1b4'		mRNA	-0.467604	2.07405e-17	known	232.05	228.26	215.08	146.93	153.54	166.52	3.19857e-19	04022///cGMP-PKG signaling pathway+++04024///cAMP signaling pathway+++04260///Cardiac muscle contraction+++04261///Adrenergic signaling in cardiomyocytes+++04911///Insulin secretion+++04918///Thyroid hormone synthesis+++04919///Thyroid hormone signaling pathway+++04925///Aldosterone synthesis and secretion+++04960///Aldosterone-regulated sodium reabsorption+++04961///Endocrine and other factor-re…	GO:0005637///nuclear inner membrane+++GO:0005890///sodium:potassium-exchanging ATPase complex+++GO:0016020///membrane+++GO:0016021///integral component of membrane
100038773	'rfx1a'	zgc:162914	mRNA	0.212113	0.0212879	known	16.96	17.59	18.17	21.52	19.3	19.76	0.00418367		GO:0005634///nucleus
100038776	'actr3b'	zgc:158823	mRNA	0.999127	0.0189274	known	0.9	1.11	0.75	1.57	1.59	1.66	0.00363953	04530///Tight junction+++05135///Yersinia infection	GO:0005885///Arp2/3 protein complex
100038781	'trdn'	si:dkey-72g4.2+++zgc:162523	mRNA	-2.8633	9.55721e-18	known	2.62	2.25	2.27	0.31	0.19	0.21	1.43532e-19	04020///Calcium signaling pathway+++04260///Cardiac muscle contraction	GO:0016020///membrane+++GO:0016021///integral component of membrane+++GO:0016529///sarcoplasmic reticulum
100073331	'birc7'	zgc:165605	mRNA	1.35355	0.0165257	known	0.95	0.82	0.74	2.66	1.92	1.38	0.00310109	04120///Ubiquitin mediated proteolysis+++04215///Apoptosis - multiple species+++05145///Toxoplasmosis+++05200///Pathways in cancer+++05222///Small cell lung cancer	GO:0005634///nucleus+++GO:0005737///cytoplasm
100073333	'mon1a'	zgc:162873	mRNA	-0.671952	0.0101235	known	2.17	2.05	1.7	1.18	1.29	1.06	0.00174433
100073334	'mrps21'	zgc:163126	mRNA	-0.739246	0.00133163	known	48.52	38.63	44.57	23.44	24.99	27.28	0.000168107	03010///Ribosome	GO:0005840///ribosome
100073339	'txndc15'	zgc:165608	mRNA	0.52663	1.20876e-05	known	51.09	46.78	57.45	73.51	63.36	76.98	8.82291e-07		GO:0005623///cell+++GO:0016020///membrane+++GO:0016021///integral component of membrane
100073341	'sap130a'	zgc:162722	mRNA	0.208982	0.0414501	known	13.96	14.14	13.32	15.44	15.75	14.59	0.00922713		GO:0070822///Sin3-type complex
100073344	'sugp1'	zgc:165601	mRNA	0.268199	0.00689816	known	37.24	36.57	41.63	45.45	38.74	45.07	0.00110588		GO:0005575///cellular_component
100101642	'ralgps1'	si:dkey-191c17.1+++zgc:165535	mRNA	0.347854	0.0261294	known	7.48	7.16	7.44	8.75	9.52	8.56	0.00532505		GO:0005737///cytoplasm+++GO:0005886///plasma membrane+++GO:0016020///membrane
100101643	'zgc:158376'		mRNA	0.838951	4.52755e-05	known	17.28	16.82	23.12	35.24	29.2	33.34	3.75986e-06
100101645	'usp47'	zgc:165650	mRNA	0.289869	0.000601776	known	16.19	14.25	15.23	18.16	18.02	17.08	6.81219e-05		GO:0005634///nucleus+++GO:0005829///cytosol+++GO:0016020///membrane+++GO:0016021///integral component of membrane
100101646	'zgc:165423'	fj09c05+++wu:fj09c05	mRNA	-2.51884	0.00134221	known	0.98	1.09	0.87	0.32	0.09	0.06	0.00016966
100101649	'amer2'	fam123a+++zgc:165647	mRNA	0.263646	0.000389077	known	30.67	31.23	29.99	33.5	35.53	36.47	4.19679e-05		GO:0005886///plasma membrane+++GO:0016020///membrane
100124594	'aspg'	zgc:171644	mRNA	0.666082	1.22868e-07	known	8.64	7.66	8.65	12.27	12.69	11.53	6.06649e-09		GO:0005575///cellular_component
100124621	'zgc:171977'		mRNA	-4.54107	0.0244161	known	0.19	0.08	0.25	0	0	0	0.00491574		GO:0005575///cellular_component
100126012	'pan3'	zgc:171628	mRNA	0.423372	1.72987e-06	known	12.76	12.49	12.71	16.73	15.64	16.25	1.06432e-07	03018///RNA degradation	GO:0000932///P-body+++GO:0005737///cytoplasm+++GO:0031251///PAN complex
100126016	'ank3b'	ank3+++zgc:171763	mRNA	-0.139468	0.0244176	known	33.07	34.84	31.9	27.91	29.66	27.07	0.00491871	04624///Toll and Imd signaling pathway+++05205///Proteoglycans in cancer
100126019	'zgc:171967'		mRNA	-0.436827	0.000980658	known	6.37	7.24	7.22	4.41	4.8	5.43	0.000119049		GO:0005575///cellular_component
100126024	'zgc:174895'		mRNA	-1.15058	0.0323531	known	2.38	2.73	1.69	0.52	1.02	1.45	0.00687031		GO:0005575///cellular_component
100126070	'cables1'	si:dkey-2p18.3	mRNA	0.391108	0.0451247	known	2.81	3.02	2.98	4.11	3.64	3.03	0.0102096
100126104	'zp3e'	zgc:171779+++zpc3	mRNA	-2.14338	0.01196	known	0.92	1.23	1.7	0.36	0.44	0	0.00211968		GO:0031012///extracellular matrix
100126117	'si:ch73-189n23.1'		mRNA	-4.64208	0.00593521	known	1.81	2.59	4.95	0	0.31	0	0.000923708
100126120	'zgc:173726'		mRNA	-1.28722	0.0293067	known	2.42	1.18	1.41	0.51	0.81	0.63	0.00610034		GO:0005634///nucleus
100126123	'hsp70.1'	hsp70+++hsp70-4+++hspa1a	mRNA	-1.5426	3.06293e-07	known	4.1	3.84	4.28	2	1.1	0.9	1.63267e-08	03040///Spliceosome+++04010///MAPK signaling pathway+++04141///Protein processing in endoplasmic reticulum+++04144///Endocytosis+++04213///Longevity regulating pathway - multiple species+++04612///Antigen processing and presentation+++04915///Estrogen signaling pathway+++05134///Legionellosis+++05145///Toxoplasmosis+++05162///Measles	GO:0005634///nucleus+++GO:0005737///cytoplasm+++GO:0005829///cytosol+++GO:0005886///plasma membrane+++GO:0008180///COP9 signalosome
100126126	'ryr2a'	pc7+++ryr2+++ryrba	mRNA	-0.15132	0.00861928	known	21.38	21.97	21.39	18	19.17	18.52	0.00143921	04020///Calcium signaling pathway+++04024///cAMP signaling pathway+++04260///Cardiac muscle contraction+++04261///Adrenergic signaling in cardiomyocytes+++04371///Apelin signaling pathway+++04713///Circadian entrainment+++04911///Insulin secretion+++04921///Oxytocin signaling pathway+++04972///Pancreatic secretion+++05410///Hypertrophic cardiomyopathy (HCM)+++05412///Arrhythmogenic right ventricu…	GO:0005790///smooth endoplasmic reticulum+++GO:0005886///plasma membrane+++GO:0016020///membrane+++GO:0016021///integral component of membrane+++GO:0030018///Z disc+++GO:0030659///cytoplasmic vesicle membrane+++GO:0033017///sarcoplasmic reticulum membrane+++GO:0034704///calcium channel complex+++GO:0042383///sarcolemma
100126136	'znf1124'	zgc:173573	mRNA	0.302142	0.0217187	known	16.35	19.29	18.27	19.41	21.22	22.98	0.00428675
100126138	'si:ch211-12h2.8'	si:dkeyp-98a7.10	mRNA	-4.79638	0.0117204	known	1.55	1.56	0.49	0	0	0	0.00207153
100126142	'sik2a'	si:dkey-27p23.1+++snf1lk2a	mRNA	0.296177	0.010877	known	5.26	5.88	6.35	7.51	7.76	7.05	0.00189919		GO:0005634///nucleus+++GO:0005737///cytoplasm
100134976	'il21r.1'	il-21ra.a+++il21r	mRNA	1.25655	0.0011544	known	0.75	0.97	0.88	2.05	2.08	1.8	0.000142797	04060///Cytokine-cytokine receptor interaction+++04630///Jak-STAT signaling pathway+++04659///Th17 cell differentiation+++05321///Inflammatory bowel disease (IBD)	GO:0016020///membrane+++GO:0016021///integral component of membrane
100136837	'zgc:171446'		mRNA	-4.82977	0.00918638	known	0.11	0.11	0.14	0	0	0	0.00155735		GO:0005576///extracellular region+++GO:0005615///extracellular space
100136839	'igf2bp2a'	crfb14+++crfb16+++igf2bp2+++si:ch211-125m20.1	mRNA	-0.752795	0.007004	known	2.71	1.9	1.97	1.38	1.24	1.43	0.00112624		GO:0005634///nucleus+++GO:0005737///cytoplasm+++GO:0005829///cytosol+++GO:0005886///plasma membrane+++GO:0016020///membrane+++GO:0016021///integral component of membrane
100136844	'zgc:172106'		mRNA	-1.28728	0.00857991	known	2.16	1.87	2.06	0.68	0.69	1.05	0.00143195		GO:0016020///membrane+++GO:0016021///integral component of membrane
100136851	'ch25hl2'	ch25hd+++zgc:175201	mRNA	0.705972	0.00145973	known	7.07	6.46	7.3	12.03	9.14	11.29	0.000186753	00120///Primary bile acid biosynthesis	GO:0005783///endoplasmic reticulum+++GO:0005789///endoplasmic reticulum membrane+++GO:0016020///membrane+++GO:0016021///integral component of membrane
100136862	'march7'	axot+++zgc:175122	mRNA	0.254658	0.00923049	known	20.04	19.76	21.23	23.31	24.1	22.04	0.00156699		GO:0016020///membrane+++GO:0016021///integral component of membrane
100136871	'ddx43'	zgc:174910	mRNA	2.5067	0.00616269	known	0.04	0.04	0.26	0.72	0.62	0.4	0.000965081		GO:0005634///nucleus+++GO:0005737///cytoplasm+++GO:1990904///ribonucleoprotein complex
100136872	'rbm15b'	zgc:175165	mRNA	0.32522	0.00293694	known	17	18.45	18.23	23.46	21.12	19.54	0.000411196
100137105	'zgc:174710'		mRNA	-0.681784	3.17846e-06	known	32.84	32.87	29.47	18.37	19	19.43	2.05952e-07
100137113	'zgc:171474'	si:ch211-146l10.5	mRNA	-4.31134	0.0490674	known	0.29	0.07	0.48	0	0	0	0.0112746		GO:0005575///cellular_component
100137116	'zgc:172014'		mRNA	-1.65586	0.0261054	known	2.17	2.2	1.3	0.58	0.52	0.6	0.00531804		GO:0005575///cellular_component
100137118	'luzp2'	si:ch211-243k12.1+++si:dkey-239j7.1+++si:dkeyp-86e4.1	mRNA	-0.222708	0.000466252	known	105.52	99.16	100.27	83.11	85.41	84.76	5.1124e-05		GO:0005576///extracellular region
100137124	'dgkh'	si:ch211-93a19.1	mRNA	-0.410013	3.34549e-14	known	21.97	23	21.95	15.55	16.09	16.21	6.87467e-16	00561///Glycerolipid metabolism+++00564///Glycerophospholipid metabolism+++04070///Phosphatidylinositol signaling system+++04072///Phospholipase D signaling pathway+++04361///Axon regeneration+++05231///Choline metabolism in cancer
100141328	'zgc:174653'		mRNA	-0.59059	0.0228989	known	5.2	5.46	4.98	2.65	3.86	3.52	0.00456037		GO:0005634///nucleus
100141344	'asmt'	hiomt+++zgc:171885	mRNA	1.84769	1.39663e-06	known	2.14	0.91	1.38	5.78	3.9	5.18	8.43502e-08	00380///Tryptophan metabolism
100141360	'btbd6a'	btbd6b+++zgc:172197	mRNA	0.287605	0.00535603	known	29.94	26.54	28.21	33.28	33.41	32.99	0.000819983		GO:0005634///nucleus+++GO:0005737///cytoplasm+++GO:0005829///cytosol
100141364	'dyrk3'	dyrk2+++zgc:172180	mRNA	0.741378	3.20517e-05	known	6.33	5.59	5.31	9.06	10.02	8.44	2.57759e-06		GO:0005634///nucleus+++GO:0005737///cytoplasm+++GO:0005856///cytoskeleton
100141367	'cers3b'	cers3+++zgc:171494	mRNA	-2.22223	0.00642194	known	0.51	0.57	0.5	0.13	0.07	0.16	0.00101424		GO:0005634///nucleus+++GO:0005783///endoplasmic reticulum+++GO:0016020///membrane+++GO:0016021///integral component of membrane
100141490	'nfasca'	sc:d0205	mRNA	0.348868	0.000165156	known	11.05	11.01	9.63	11.48	12.93	12.22	1.60956e-05	04514///Cell adhesion molecules (CAMs)	GO:0016020///membrane+++GO:0016021///integral component of membrane
100142642	'sc:d217'		mRNA	-1.09992	0.0013354	known	1.7	2.26	1.9	0.66	1.18	0.79	0.00016869		GO:0016020///membrane+++GO:0016021///integral component of membrane
100142653	'si:ch73-142c19.1'	zgc:171857	mRNA	0.859676	0.0237727	known	1.53	1.18	1.64	2.55	2.44	2.56	0.0047651		GO:0005575///cellular_component
100144551	'scaper'		mRNA	0.408225	1.45215e-07	known	17.32	15.95	16.47	21.66	20.98	20.15	7.26458e-09
100144552	'rnf139'	zgc:175173	mRNA	0.506245	0.000105705	known	7.96	8.65	9.17	11.93	10.93	11.95	9.67013e-06		GO:0005783///endoplasmic reticulum+++GO:0012505///endomembrane system+++GO:0016020///membrane+++GO:0016021///integral component of membrane
100144555	'btr22'	si:dkey-206d17.6+++zgc:172108	mRNA	-1.92124	0.0449681	known	0.59	0.56	0.52	0.17	0.12	0.16	0.0101555
100144563	'spc25'	im:6902492+++zgc:171542	mRNA	-0.695397	0.0281638	known	6.34	9.25	10.3	5.2	4.3	5.81	0.00581922		GO:0000777///condensed chromosome kinetochore+++GO:0031262///Ndc80 complex
100144569	'dpys'		mRNA	-1.73697	0.000132049	known	1.19	1.41	1.82	0.51	0.46	0.28	1.25439e-05	00240///Pyrimidine metabolism+++00410///beta-Alanine metabolism+++00770///Pantothenate and CoA biosynthesis+++00983///Drug metabolism - other enzymes	GO:0005737///cytoplasm+++GO:0005829///cytosol
100144628	'shmt2'		mRNA	0.641163	4.41758e-06	known	13.71	13.29	13.57	19.62	21.46	19.35	2.95338e-07	00260///Glycine, serine and threonine metabolism+++00630///Glyoxylate and dicarboxylate metabolism+++00670///One carbon pool by folate+++01200///Carbon metabolism+++01230///Biosynthesis of amino acids+++01523///Antifolate resistance	GO:0005739///mitochondrion+++GO:0005743///mitochondrial inner membrane+++GO:0005759///mitochondrial matrix+++GO:0070552///BRISC complex
100147850	'pgap1'	si:dkey-191g15.7	mRNA	-0.342515	0.000112479	known	8.66	8.7	8.03	6.18	6.34	6.63	1.03806e-05	00563///Glycosylphosphatidylinositol (GPI)-anchor biosynthesis	GO:0005783///endoplasmic reticulum+++GO:0005789///endoplasmic reticulum membrane+++GO:0016020///membrane+++GO:0016021///integral component of membrane
100147851	'znf385a'	si:dkey-228g21.6+++wu:fj44b04	mRNA	-0.321238	0.00882156	known	10.04	9.96	10.23	8.13	7.76	7.18	0.00148225
100147862	'si:dkey-23f9.4'		mRNA	-0.568507	0.0402395	known	4.21	5.96	6.33	4.42	5.52	4.61	0.00890566		GO:0005814///centriole+++GO:0097730///non-motile cilium
100147904	'zanl'	unm_sa783+++zan	mRNA	-5.29443	1.05889e-07	known	0.3	0.24	0.24	0.01	0.01	0	5.1555e-09		GO:0016020///membrane+++GO:0016021///integral component of membrane
100147967	'nlgn4xb'	nlgn4a+++nlgn4b	mRNA	-1.16948	0.000104844	known	1.61	2.23	1.43	0.8	0.69	0.79	9.57435e-06		GO:0005887///integral component of plasma membrane+++GO:0009986///cell surface+++GO:0016020///membrane+++GO:0016021///integral component of membrane+++GO:0045202///synapse+++GO:0098793///presynapse
100148002	'pcloa'	pclo+++si:dkey-108d22.4+++wu:fj53e09	mRNA	0.24315	5.32095e-05	known	16.01	16.91	15.89	18.89	19.33	17.55	4.5111e-06	04911///Insulin secretion	GO:0016020///membrane+++GO:0030424///axon+++GO:0045202///synapse+++GO:0048788///cytoskeleton of presynaptic active zone+++GO:0098978///glutamatergic synapse+++GO:0098982///GABA-ergic synapse
100148013	'si:dkey-274m17.3'	gb:bc152504	mRNA	-1.31415	0.0126591	known	2.25	2.93	2.58	0.7	0.87	1.45	0.00226556
100148042	'tmprss15'	si:dkeyp-23e4.2	mRNA	-0.97254	0.000593498	known	2.13	2.14	1.6	1.04	0.86	1.11	6.70651e-05		GO:0016020///membrane
100148073	'caskb'	fd08c05+++wu:fd08c05	mRNA	0.4579	8.40184e-07	known	53.5	48	58.41	76.89	64.2	68.57	4.86404e-08
100148085	'ap2s1'	fb52e12+++igib+++wu:fb52e12+++wu:fk78e12+++zgc:65827	mRNA	-0.311562	2.35064e-08	known	120.22	123.32	112.09	88.42	92.5	92.99	1.0344e-09	04144///Endocytosis+++04721///Synaptic vesicle cycle+++04961///Endocrine and other factor-regulated calcium reabsorption+++05016///Huntington disease	GO:0016020///membrane+++GO:0030117///membrane coat+++GO:0030122///AP-2 adaptor complex+++GO:0043231///intracellular membrane-bounded organelle
100148154	'agap1'		mRNA	0.40736	4.63324e-12	known	21.42	21.5	20.55	26.64	27.09	25.97	1.19899e-13	04144///Endocytosis	GO:0005634///nucleus+++GO:0016020///membrane
100148193	'dnah6'	dnah7l+++si:zc220f6.1	mRNA	-0.815403	0.0181706	known	0.5	0.49	0.56	0.26	0.27	0.34	0.00346979	05016///Huntington disease	GO:0005576///extracellular region+++GO:0030286///dynein complex
100148225	'zgc:171778'		mRNA	-5.09844	0.00448737	known	0.2	0.43	0.76	0	0	0	0.000669029		GO:0005575///cellular_component+++GO:0031012///extracellular matrix
100148329	'her4.2'	Hes5d+++fe18g04+++si:ch73-21g5.3	mRNA	-0.376009	9.08936e-06	known	52.47	53.01	53.3	38.39	38.35	40.29	6.45098e-07		GO:0005634///nucleus
100148383	'sec31b'		mRNA	0.393828	0.00278647	known	5.36	5.54	5.71	7	6.79	7.05	0.000387428	04141///Protein processing in endoplasmic reticulum	GO:0000139///Golgi membrane+++GO:0030127///COPII vesicle coat+++GO:0070971///endoplasmic reticulum exit site
100148489	'si:ch211-15j1.5'		mRNA	-2.08558	0.000336157	known	0.52	0.92	0.98	0.12	0.29	0.15	3.57192e-05
100148504	'med11'		mRNA	-0.675195	0.000677592	known	28.38	31	27.8	16.57	19.42	16.2	7.77713e-05		GO:0005634///nucleus+++GO:0016592///mediator complex
100148539	'hcar1-3'	gpr81-3+++si:dkey-112g5.1	mRNA	-2.04105	0.0484363	known	0.47	0.5	0.18	0.13	0.06	0.08	0.0111069		GO:0016020///membrane+++GO:0016021///integral component of membrane
100148543	'zdhhc17'	hip14+++si:ch211-81a6.1	mRNA	0.400141	0.0258936	known	7.15	8.17	6.6	8.78	9.8	9.1	0.00526653		GO:0000139///Golgi membrane+++GO:0016020///membrane+++GO:0016021///integral component of membrane
100148581	'LOC100148581'		mRNA	-4.37662	0.0113737	known	0.52	0.47	0.45	0	0.06	0	0.00200291
100148590	'LOC100148590'		mRNA	2.93974	0.0161034	known	0.88	0.82	0.14	4.22	2.54	2.65	0.00301004
100148604	'fzr1b'	si:ch73-182a11.1	mRNA	0.526332	7.33007e-09	known	27.92	25.91	29.06	39.21	35.8	38.98	3.00915e-10		GO:0005680///anaphase-promoting complex
100148665	'si:ch211-14c7.2'		mRNA	0.311636	0.000228463	known	22.05	21.88	22.66	27.06	25.49	26.39	2.31138e-05
100148751	'LOC100148751'		mRNA	-3.7834	0.0137906	known	0.13	0.17	0.11	0.03	0	0	0.00250941
407619	'psip1b'	fc32f04+++si:ch211-116m6.3+++wu:fc32f04	mRNA	-1.98741	9.44459e-214	known	57.82	54.72	60.26	14.25	14.18	13.17	2.28775e-217
100148835	'dgkzb'		mRNA	-0.551437	8.16853e-07	known	7.11	6.96	6.27	4.21	4.69	4.16	4.71908e-08		GO:0005634///nucleus
100148883	'sema6bb'	sema6b+++si:ch211-87a2.1	mRNA	0.227589	0.0134603	known	9.62	10.02	10.1	10.8	12.06	10.41	0.00244263	04360///Axon guidance	GO:0005615///extracellular space+++GO:0005887///integral component of plasma membrane+++GO:0016020///membrane+++GO:0016021///integral component of membrane
100148922	'si'	fd42f04+++fd44a09+++mgam+++wu:fd42f04+++wu:fd44a09	mRNA	-2.55119	7.809e-30	known	2.83	2.84	3.2	0.63	0.37	0.44	5.13874e-32	00052///Galactose metabolism+++00500///Starch and sucrose metabolism+++04973///Carbohydrate digestion and absorption
100148972	'si:ch211-15j1.1'		mRNA	-0.869693	0.000611034	known	2.73	3.81	3.79	2.05	1.96	1.39	6.92686e-05
100148976	'adcy8'	si:ch211-220f13.4	mRNA	0.314121	0.000818923	known	24.48	26.56	27.27	32.1	28.81	32.01	9.61417e-05	00230///Purine metabolism+++01522///Endocrine resistance+++04015///Rap1 signaling pathway+++04020///Calcium signaling pathway+++04022///cGMP-PKG signaling pathway+++04024///cAMP signaling pathway+++04062///Chemokine signaling pathway+++04072///Phospholipase D signaling pathway+++04114///Oocyte meiosis+++04211///Longevity regulating pathway+++04213///Longevity regulating pathway - multiple species…	GO:0005886///plasma membrane+++GO:0005887///integral component of plasma membrane+++GO:0016020///membrane+++GO:0016021///integral component of membrane
100149007	'LOC100149007'		mRNA	-0.224321	0.0021871	known	31.34	30.1	31.06	24.3	25.93	25.45	0.000294468
100149080	'LOC100149080'		mRNA	0.343631	0.00893992	known	9.28	8.71	9.52	11.58	10.72	11.03	0.00150683
100149148	'myha'	myhca+++si:ch211-251m3.3	mRNA	0.664485	5.34444e-08	known	3.85	4.25	3.74	6.11	6.21	5.6	2.50284e-09		GO:0016459///myosin complex
100149268	'polr2b'	zgc:109952	mRNA	0.349089	3.84316e-06	known	25.48	27.31	26.89	33.08	30.97	32.93	2.53522e-07	03020///RNA polymerase+++05016///Huntington disease	GO:0005665///RNA polymerase II, core complex
100149283	'znf710b'		mRNA	0.295246	0.000472718	known	24.99	23.95	26.11	28.93	30.68	28.28	5.20047e-05		GO:0005634///nucleus
100149322	'mast4'	si:ch73-205f10.1	mRNA	-0.259489	6.45712e-05	known	19.92	20.7	19.26	14.9	16.49	16.37	5.58122e-06
30271	'nr1d2b'	reverbb+++reverbb2+++zgc:92019	mRNA	-1.72626	3.45705e-178	known	88.03	85.77	78.74	24.68	24.78	23.23	1.11653e-181		GO:0005634///nucleus+++GO:0042025///host cell nucleus+++GO:0090575///RNA polymerase II transcription factor complex
324384	'syncripl'	SYNCRIP+++wu:fc27c07+++zgc:55901	mRNA	-1.71412	6.87319e-61	known	35.08	38.15	35.92	11.7	10.76	8.94	1.41515e-63		GO:0005634///nucleus+++GO:0070937///CRD-mediated mRNA stability complex+++GO:1990904///ribonucleoprotein complex
100149391	'tnrc6c2'	si:dkey-10p5.9	mRNA	-0.220107	0.0144845	known	10.05	10.11	8.61	7.55	8.32	7.73	0.00265611		GO:0000932///P-body+++GO:0005654///nucleoplasm
100149419	'si:dkey-69o16.5'		mRNA	-0.675601	0.0427333	known	8.56	8.32	7.84	3.64	5.29	5.58	0.00957489
100149452	'il1rapl2'	il18r+++ilrapl2+++si:ch211-149o12.1	mRNA	0.345595	0.0160694	known	11.77	11.23	11.75	13.91	14.81	13.57	0.00299787		GO:0016020///membrane+++GO:0016021///integral component of membrane
100149482	'LOC100149482'		mRNA	-0.666262	1.62864e-08	known	5.38	4.91	4.37	3.03	3.14	2.63	6.96956e-10	04020///Calcium signaling pathway+++04024///cAMP signaling pathway+++04080///Neuroactive ligand-receptor interaction+++04713///Circadian entrainment+++04720///Long-term potentiation+++04724///Glutamatergic synapse+++05010///Alzheimer disease+++05014///Amyotrophic lateral sclerosis (ALS)+++05030///Cocaine addiction+++05031///Amphetamine addiction+++05033///Nicotine addiction+++05034///Alcoholism
100149555	'stard9'		mRNA	0.552138	7.7495e-05	known	1.82	1.94	1.53	2.34	2.47	2.61	6.87037e-06		GO:0005871///kinesin complex+++GO:0005874///microtubule
100149571	'brsk2b'		mRNA	0.2436	0.00156713	known	31.82	32.07	32.12	39.87	35.1	36.82	0.000202961		GO:0005634///nucleus+++GO:0005737///cytoplasm+++GO:0005813///centrosome
100149572	'arfgap1'	wu:fj34h02+++zgc:92804	mRNA	0.454157	1.448e-06	known	30.38	27.82	32.56	42.23	37.87	38.55	8.76281e-08	04144///Endocytosis	GO:0000139///Golgi membrane
100149630	'mcf2l2'		mRNA	1.75938	2.35451e-18	known	1.22	1.33	0.88	3.83	3.76	3.51	3.40296e-20
100149700	'LOC100149700'		mRNA	0.95362	0.0103217	known	3.32	5.05	2.95	7.97	5.53	8.61	0.00178598	04721///Synaptic vesicle cycle	GO:0031201///SNARE complex+++GO:0043195///terminal bouton
565155	'hsp90aa1.2'	cb820+++hsp90a.2+++hsp90a2	mRNA	-1.68003	7.58004e-142	known	110.81	110.18	112.68	35.84	32.87	30.67	4.28424e-145	04141///Protein processing in endoplasmic reticulum+++04151///PI3K-Akt signaling pathway+++04217///Necroptosis+++04612///Antigen processing and presentation+++04621///NOD-like receptor signaling pathway+++04657///IL-17 signaling pathway+++04659///Th17 cell differentiation+++04914///Progesterone-mediated oocyte maturation+++04915///Estrogen signaling pathway+++05200///Pathways in cancer+++05215///…	GO:0005634///nucleus+++GO:0005737///cytoplasm+++GO:0005829///cytosol+++GO:0005886///plasma membrane+++GO:0009986///cell surface+++GO:0032991///protein-containing complex+++GO:0043025///neuronal cell body+++GO:0043209///myelin sheath+++GO:0048471///perinuclear region of cytoplasm
100149834	'cdk12'	si:ch73-79d13.1+++wu:fa01h10	mRNA	0.449845	6.82017e-10	known	21.61	20.98	23.11	30.43	27.57	27.63	2.34865e-11		GO:0000307///cyclin-dependent protein kinase holoenzyme complex+++GO:0000790///nuclear chromatin+++GO:0005634///nucleus+++GO:0005694///chromosome+++GO:0008024///cyclin/CDK positive transcription elongation factor complex
321664	'aldob'	fb25f09+++wu:fb25f09	mRNA	-1.66365	9.8493e-30	known	22.3	24.45	26.36	7.52	6.61	7.96	6.5609e-32	00010///Glycolysis / Gluconeogenesis+++00030///Pentose phosphate pathway+++00051///Fructose and mannose metabolism+++01200///Carbon metabolism+++01230///Biosynthesis of amino acids+++04066///HIF-1 signaling pathway	GO:0005737///cytoplasm+++GO:0005815///microtubule organizing center+++GO:0005829///cytosol+++GO:0005856///cytoskeleton
100149940	'si:ch211-209l18.4'		mRNA	-1.1335	9.69197e-08	known	6.23	6.27	7.07	2.58	3.25	2.68	4.68573e-09		GO:0016020///membrane+++GO:0016021///integral component of membrane
100149980	'lrfn4b'	si:dkey-46d17.3	mRNA	0.86803	0.00898076	known	0.78	0.74	0.64	1.36	1.16	1.26	0.00151516		GO:0009986///cell surface+++GO:0016020///membrane+++GO:0016021///integral component of membrane+++GO:0098978///glutamatergic synapse+++GO:0099061///integral component of postsynaptic density membrane
100150035	'ptk7b'	ptk7	mRNA	0.856599	7.19287e-06	known	3.17	3.41	3.84	6.03	5.74	6.23	5.00336e-07		GO:0016020///membrane+++GO:0016021///integral component of membrane
100150046	'si:ch73-6k14.2'		mRNA	3.45289	0.0345871	known	0.41	0.41	0	2.69	2.36	3.73	0.00745781		GO:0005739///mitochondrion
100150048	'gpr22b'	si:ch211-267n3.5	mRNA	0.528403	0.00348522	known	5.13	4.7	5.09	7.6	7.36	5.51	0.000501607		GO:0016021///integral component of membrane
100150316	'pcsk9'		mRNA	-0.908983	7.58409e-05	known	4.39	4.79	4.53	2.28	2.17	2.55	6.71454e-06	04979///Cholesterol metabolism	GO:0005615///extracellular space
100150414	'si:dkey-85p17.3'	rassf5	mRNA	0.221184	0.0497064	known	11.68	10.87	11.01	13.71	12.94	12.72	0.0114764	04014///Ras signaling pathway+++04015///Rap1 signaling pathway+++04218///Cellular senescence+++04670///Leukocyte transendothelial migration+++05200///Pathways in cancer+++05223///Non-small cell lung cancer	GO:0005856///cytoskeleton
100150438	'isca2'	si:dkey-1f12.2	mRNA	-0.306539	0.033171	known	46.41	47.45	41.56	32.89	32.86	39.24	0.0070788		GO:0005739///mitochondrion
100150452	'si:ch211-117c9.5'		mRNA	0.285806	0.00107236	known	29.65	31.48	30.14	34.11	34.01	38.5	0.000131696		GO:0005886///plasma membrane+++GO:0016020///membrane+++GO:0016021///integral component of membrane+++GO:0043005///neuron projection
100150472	'slc6a11b'	slc6a11	mRNA	0.223773	0.00593509	known	50.11	49.68	46.84	55.14	55.9	52.5	0.000923449	04721///Synaptic vesicle cycle+++04727///GABAergic synapse	GO:0005886///plasma membrane+++GO:0016020///membrane+++GO:0016021///integral component of membrane+++GO:0043005///neuron projection
100150676	'LOC100150676'		mRNA	0.700503	1.07451e-08	known	3.23	3.64	3.45	5.18	5.4	5.41	4.47676e-10
100150682	'zgc:173615'		mRNA	-0.688818	0.0384989	known	1.4	2.34	1.69	0.99	1.18	1.06	0.00843806		GO:0005634///nucleus
100150691	'si:ch73-299h12.6'	si:rp71-1h20.2+++si:rp71-1h20.3+++si:rp71-1h20.4	mRNA	-0.725263	0.00265744	known	15.44	12.57	14.86	9.08	8.21	7.58	0.000367021		GO:0005654///nucleoplasm
100150701	'chrm4a'	wu:fk59h03	mRNA	0.261155	0.0027192	known	18.67	19.17	19.05	20.62	23.25	21.26	0.000376868	04080///Neuroactive ligand-receptor interaction+++04725///Cholinergic synapse+++04810///Regulation of actin cytoskeleton	GO:0005886///plasma membrane+++GO:0005887///integral component of plasma membrane+++GO:0016020///membrane+++GO:0016021///integral component of membrane+++GO:0030054///cell junction+++GO:0030425///dendrite+++GO:0045202///synapse+++GO:0045211///postsynaptic membrane
100150814	'ksr1a'	si:dkey-174l22.2	mRNA	0.376936	0.00687093	known	7.61	6.23	6.44	9.03	8.45	8.03	0.00110068	04014///Ras signaling pathway+++04625///C-type lectin receptor signaling pathway+++05152///Tuberculosis	GO:0005737///cytoplasm
100150830	'si:dkey-57k17.1'		mRNA	-0.438672	0.00603824	known	8.31	8.19	8.03	5.58	6.01	5.7	0.000942423		GO:0005634///nucleus
100150917	'madd'	fj51a06+++wu:fj51a06	mRNA	0.173804	0.00264591	known	57.84	59.27	53.48	60.89	62.64	59.68	0.000365108
100150939	'nes'		mRNA	-0.535235	0.000242459	known	6.18	5.86	6.01	3.83	4.33	3.72	2.4706e-05		GO:0005882///intermediate filament
100150991	'coa6'	si:ch211-258f14.5	mRNA	-0.796353	1.81768e-06	known	61.96	61.26	56.18	36	28.35	34.53	1.12422e-07	04714///Thermogenesis	GO:0005739///mitochondrion
100151018	'sb:cb449'	cb449	mRNA	0.754862	0.000362847	known	1.59	1.86	1.41	2.61	2.45	2.72	3.88776e-05		GO:0005634///nucleus+++GO:0005737///cytoplasm
100151129	'rab11fip4b'	zgc:193668	mRNA	-0.325945	0.0333376	known	14.96	13.4	13.14	9.68	10.61	11.54	0.00712108	04144///Endocytosis	GO:0005768///endosome+++GO:0005813///centrosome+++GO:0016020///membrane+++GO:0030139///endocytic vesicle+++GO:0030496///midbody+++GO:0031410///cytoplasmic vesicle+++GO:0032154///cleavage furrow+++GO:0055038///recycling endosome membrane
100151141	'rnf111'		mRNA	0.393906	3.35292e-07	known	17.59	17.82	16.21	23.82	24.33	22.72	1.80709e-08		GO:0005634///nucleus+++GO:0005737///cytoplasm
100151151	'si:dkeyp-68b7.12'		mRNA	-2.30691	6.41325e-14	known	1.95	1.93	1.64	0.31	0.39	0.38	1.37482e-15
100151157	'si:ch1073-157b13.1'		mRNA	0.60524	2.79946e-10	known	15.87	16.08	15.18	24.31	22.68	21.42	9.17707e-12
100151220	'map1aa'	im:7151905	mRNA	-0.16805	0.0092829	known	65.67	68.14	60.29	53.32	58.73	52.82	0.00157663		GO:0005829///cytosol+++GO:0005874///microtubule+++GO:0005875///microtubule associated complex+++GO:0030425///dendrite+++GO:0042995///cell projection+++GO:0043025///neuronal cell body+++GO:0045202///synapse
100151347	'hmgn6'	fb06f03+++fb55f05+++si:dkeyp-86f7.3+++wu:fb55f05	mRNA	-0.278449	3.91743e-05	known	561.56	631.04	654.69	483.98	469.01	503.13	3.20891e-06		GO:0000785///chromatin+++GO:0005634///nucleus
100004133	'ddb2'	si:dkey-45f10.3	mRNA	-1.65394	7.72384e-28	known	22.04	25.19	26.54	6.25	7.64	7.05	5.9558e-30	03420///Nucleotide excision repair+++04115///p53 signaling pathway+++04120///Ubiquitin mediated proteolysis+++05161///Hepatitis B+++05169///Epstein-Barr virus infection+++05200///Pathways in cancer+++05202///Transcriptional misregulation in cancer+++05210///Colorectal cancer+++05212///Pancreatic cancer+++05213///Endometrial cancer+++05214///Glioma+++05216///Thyroid cancer+++05217///Basal cell car…	GO:0005634///nucleus+++GO:0080008///Cul4-RING E3 ubiquitin ligase complex
100151503	'LOC100151503'		mRNA	-0.584477	0.0101597	known	1.33	1.43	1.34	0.98	0.91	0.71	0.00175263
100151531	'gfi1b'	si:ch211-231o6.2	mRNA	1.6174	0.00856683	known	0.43	1.18	0.25	1.42	1.24	1.23	0.00142889		GO:0005634///nucleus
100151577	'si:dkeyp-51b7.3'		mRNA	0.348419	0.0153481	known	8.68	9.62	8.87	10.19	11.64	11.26	0.00284531		GO:0005615///extracellular space+++GO:0062023///collagen-containing extracellular matrix
100151755	'hypk'	zgc:171549	mRNA	-0.427943	7.49858e-05	known	209.19	191.92	218.18	149.87	150.16	140.31	6.63278e-06		GO:0005575///cellular_component
100151762	'stk26'	mst4+++zgc:175288	mRNA	0.468589	0.0421758	known	2.17	2.66	2.99	3.18	3.63	3.52	0.00941933		GO:0005737///cytoplasm
100170793	'ulk1a'	zgc:195008	mRNA	0.58431	0.0128425	known	2.15	2.25	2.27	2.95	3.04	3.59	0.00230356	04137///Mitophagy - animal+++04140///Autophagy - animal+++04150///mTOR signaling pathway+++04152///AMPK signaling pathway+++04211///Longevity regulating pathway
100170795	'prkab2'	zgc:172285	mRNA	0.677676	0.00152778	known	6.65	6.69	7.97	11.95	10.89	9.6	0.000196817	04068///FoxO signaling pathway+++04152///AMPK signaling pathway+++04211///Longevity regulating pathway+++04213///Longevity regulating pathway - multiple species+++04371///Apelin signaling pathway+++04530///Tight junction+++04710///Circadian rhythm+++04714///Thermogenesis+++04910///Insulin signaling pathway+++04920///Adipocytokine signaling pathway+++04921///Oxytocin signaling pathway+++04922///Gl…
100170805	'xpr1a'	si:dkey-6n6.7	mRNA	0.257494	0.00157406	known	46.54	43.13	42.49	51.66	51.7	47.48	0.000203986		GO:0005737///cytoplasm+++GO:0005794///Golgi apparatus+++GO:0005886///plasma membrane+++GO:0016020///membrane+++GO:0016021///integral component of membrane
100170811	'si:dkey-6n6.1'		mRNA	0.645121	0.0059418	known	3.51	4	3.49	5.57	6.09	4.73	0.000924973		GO:0031012///extracellular matrix
100170823	'zgc:194336'		mRNA	0.627274	0.0450732	known	2.72	3.05	3.29	4.34	4.47	4.55	0.010192		GO:0005634///nucleus
100170826	'stmp1'	si:dkey-13i19.8	mRNA	-0.73265	3.53858e-09	known	54.7	51.12	50.92	24.54	29.06	36.98	1.37143e-10		GO:0005739///mitochondrion+++GO:0005741///mitochondrial outer membrane+++GO:0005746///mitochondrial respiratory chain+++GO:0005758///mitochondrial intermembrane space+++GO:0016020///membrane+++GO:0016021///integral component of membrane+++GO:0031966///mitochondrial membrane
100170828	'trim105'	im:7159455+++zgc:193699	mRNA	0.669107	0.0243187	known	3.47	2.96	4.04	5.21	5.27	5.55	0.0048922		GO:0005575///cellular_component+++GO:0005737///cytoplasm
100174951	'mt2'	MT-2+++mt+++mt1+++wu:fc77e11+++wu:fj10c11	mRNA	0.734021	8.08786e-08	known	67.32	78.48	64.42	97.02	111.64	126.81	3.86924e-09	04212///Longevity regulating pathway - worm+++04978///Mineral absorption
100189615	'zgc:194398'		mRNA	-1.04996	2.1982e-05	known	4.1	3.66	4.35	1.91	2.14	1.49	1.71099e-06		GO:0005575///cellular_component
100190889	'smim13'	si:ch73-364o13.1	mRNA	0.323581	0.00381599	known	46.14	41.65	50.51	52.01	55.62	57.87	0.000555837		GO:0016020///membrane+++GO:0016021///integral component of membrane
100191016	'zgc:174690'		mRNA	-1.53144	0.0231015	known	1.08	1.56	1.18	0.23	0.67	0.41	0.00460444
100270726	'nrg2b'		mRNA	0.428291	1.26438e-07	known	17.93	17.19	18.53	25.51	23.23	23.51	6.26319e-09	01521///EGFR tyrosine kinase inhibitor resistance+++04012///ErbB signaling pathway	GO:0005615///extracellular space+++GO:0016020///membrane+++GO:0016021///integral component of membrane
100286774	'mrc1a'	im:5629217+++mrc1	mRNA	-0.896588	0.000193095	known	1.92	2.13	1.87	0.86	1.16	1.02	1.91692e-05	04145///Phagosome+++05152///Tuberculosis	GO:0005886///plasma membrane+++GO:0016020///membrane+++GO:0016021///integral component of membrane
100307104	'caly'	si:dkeyp-80c12.9	mRNA	0.217297	0.0210076	known	41.13	45.15	39.65	45.31	46.9	47.86	0.00412026		GO:0005768///endosome+++GO:0016020///membrane+++GO:0016021///integral component of membrane
100307105	'si:rp71-80o10.4'		mRNA	2.81182	2.01848e-06	known	0.34	0.57	0.75	3.74	3.15	4.21	1.25819e-07		GO:0016020///membrane+++GO:0016021///integral component of membrane
100310831	'galnt18b'	galntl4b+++si:ch1073-395o3.1	mRNA	0.452628	0.000325663	known	10.15	9.18	9.64	12.44	12.45	13.03	3.4448e-05	00512///Mucin type O-glycan biosynthesis+++00514///Other types of O-glycan biosynthesis	GO:0000139///Golgi membrane+++GO:0005794///Golgi apparatus+++GO:0016020///membrane+++GO:0016021///integral component of membrane
100317129	'ndst3'	si:ch211-152j23.1	mRNA	0.214895	0.0349906	known	20.22	20.73	23.89	23.11	24.39	22.75	0.00755751	00534///Glycosaminoglycan biosynthesis - heparan sulfate / heparin	GO:0005794///Golgi apparatus+++GO:0016020///membrane+++GO:0016021///integral component of membrane
100317326	'ranbp2'	nup358+++si:ch1073-55a19.2	mRNA	0.223427	0.00424654	known	14.21	15.31	15.45	17.7	16.2	16.2	0.000628837	03013///RNA transport	GO:0005634///nucleus+++GO:0005643///nuclear pore+++GO:0005737///cytoplasm
100317353	'hmbox1b'		mRNA	-0.723806	0.0325923	known	2.04	2.11	2.09	1.62	0.78	1.21	0.00693029		GO:0000784///nuclear chromosome, telomeric region+++GO:0005634///nucleus
100317496	'lonrf1l'	si:dkey-258f14.5	mRNA	-0.374136	0.000127185	known	21.44	22	23.16	17.91	16.22	14.88	1.19843e-05
100317924	'mras'	si:rp71-1n18.3	mRNA	-0.226643	0.00263561	known	37.11	37.06	36.07	27.97	30.67	31.48	0.000363474	04010///MAPK signaling pathway+++04014///Ras signaling pathway+++04015///Rap1 signaling pathway+++04072///Phospholipase D signaling pathway+++04137///Mitophagy - animal+++04140///Autophagy - animal+++04218///Cellular senescence+++04371///Apelin signaling pathway+++04625///C-type lectin receptor signaling pathway+++04810///Regulation of actin cytoskeleton+++05205///Proteoglycans in cancer	GO:0005886///plasma membrane+++GO:0016020///membrane
100318080	'tfap4'		mRNA	0.306458	0.00137725	known	13.31	13.51	12.01	15.97	15.96	13.79	0.000174866	05205///Proteoglycans in cancer	GO:0005634///nucleus
100318165	'emp1'	si:ch73-90k17.2	mRNA	0.515525	0.000137681	known	25.02	25.97	21.88	30.03	35.25	35.42	1.31414e-05		GO:0005886///plasma membrane+++GO:0016020///membrane+++GO:0016021///integral component of membrane
100318301	'dhrsx'		mRNA	0.283016	0.0267326	known	12.99	12.24	10.79	14.1	13.14	14.35	0.0054782
100318353	'si:ch73-212j7.1'		mRNA	0.264839	0.0443736	known	7.6	7.83	7.46	8.93	9.92	7.27	0.0100015
100318355	'mapk8ip3'		mRNA	0.498467	2.98187e-19	known	59.3	61.8	58.13	83	82.92	75.83	3.92446e-21	04010///MAPK signaling pathway	GO:0005737///cytoplasm+++GO:1904115///axon cytoplasm
100318736	'wnk1a'	im:7165255	mRNA	-0.199231	0.000544067	known	65.45	64.81	61.05	52.85	54.64	50.28	6.09742e-05		GO:0005737///cytoplasm+++GO:0005829///cytosol
100318899	'als2b'	wu:fi21b09	mRNA	0.310832	0.00919187	known	5.82	5.75	4.92	6.14	7.1	6.31	0.00155952	05014///Amyotrophic lateral sclerosis (ALS)
100318936	'rasa3'	si:ch211-129c2.7	mRNA	0.475827	3.4971e-06	known	14.72	15.34	14.55	21.76	18.3	19.14	2.28107e-07	04013///MAPK signaling pathway - fly+++04014///Ras signaling pathway
100319138	'ipo13'		mRNA	-0.363083	1.49695e-07	known	20.92	20.9	21.62	15.38	16.26	15.47	7.53008e-09		GO:0005634///nucleus+++GO:0005737///cytoplasm
100319849	'magi1a'	si:ch1073-268b21.1	mRNA	0.319708	8.32058e-06	known	52.69	50.28	58.51	67.45	64.98	61.28	5.85834e-07		GO:0005737///cytoplasm+++GO:0005911///cell-cell junction
100320280	'tac3a'	si:dkey-228g21.4+++tac2a	mRNA	-0.452517	0.0439784	known	20.91	18.34	23.84	12.78	18.21	16.7	0.00989115	04080///Neuroactive ligand-receptor interaction
100320415	'si:ch211-246m6.5'		mRNA	2.16445	0.000130675	known	0.07	0.14	0.08	0.38	0.47	0.37	1.23977e-05
100320511	'si:dkey-187a12.4'	zfyve20	mRNA	-0.563037	2.23627e-06	known	8.04	7.86	7.04	4.86	5.06	4.93	1.4058e-07
100321011	'plecb'	si:ch211-165e15.1+++si:ch211-24c14.1	mRNA	0.456394	0.00160346	known	1.32	1.35	1.37	1.64	1.98	1.55	0.000208185		GO:0005737///cytoplasm+++GO:0005856///cytoskeleton+++GO:0005882///intermediate filament+++GO:0005925///focal adhesion+++GO:0016020///membrane+++GO:0016021///integral component of membrane+++GO:0030056///hemidesmosome+++GO:0042383///sarcolemma+++GO:0048471///perinuclear region of cytoplasm
100321107	'si:dkey-193b15.8'		mRNA	0.634831	0.0103135	known	6.2	5.55	6.21	9.6	8.53	8.48	0.00178415
100321295	'l3mbtl1'	si:ch211-262h21.2	mRNA	0.421681	1.54658e-09	known	30.06	31.34	29.31	38.71	38.72	38.67	5.63189e-11
100322009	'gp9'	si:ch1073-66c17.4	mRNA	1.63312	3.94882e-09	known	5.18	4.15	4.74	11.82	15.43	14.53	1.54159e-10	04512///ECM-receptor interaction+++04611///Platelet activation+++04640///Hematopoietic cell lineage	GO:0016020///membrane+++GO:0016021///integral component of membrane
100322195	'tmem87b'		mRNA	0.356479	0.019772	known	3.95	4.3	4.21	4.48	5.35	5.45	0.00382877
100322583	'si:ch1073-184j22.1'		mRNA	0.865206	9.69813e-08	known	7.23	7.33	6.69	10.86	13.92	12.26	4.69441e-09		GO:0005615///extracellular space
100329270	'cartl'	si:ch73-380l10.2	mRNA	1.6721	0.0157921	known	1.75	0.66	2.16	2.67	5.23	6.04	0.00293847		GO:0005615///extracellular space
100329274	'si:ch73-100l22.3'		mRNA	0.570294	1.08843e-06	known	14.11	12.85	14.08	22	18.02	18.22	6.41987e-08		GO:0005814///centriole
100329277	'tcof1'	si:ch73-308l14.2	mRNA	-1.3471	9.17477e-14	known	9.23	8.43	10.39	3.51	4.12	2.82	2.00015e-15
100329282	'wu:fi46h04'	epb41l2+++fi46h04	mRNA	0.523513	0.00148376	known	40.66	40.26	47.93	66.89	53.8	56.17	0.000190427
100329294	'LOC100329294'		mRNA	-3.39007	5.22995e-07	known	30.92	33.73	23.36	1.75	2.51	3.64	2.92852e-08
100329297	'serinc2l'	si:ch211-255i3.3	mRNA	-1.01039	1.17451e-15	known	6.19	6.67	5.32	2.53	3.23	2.88	2.1053e-17		GO:0016020///membrane+++GO:0016021///integral component of membrane
100329307	'LOC100329307'		mRNA	0.277424	0.00188659	known	14.5	14.92	13.88	16.14	17.37	16.64	0.000249972
100329390	'iws1'		mRNA	-0.201352	0.0131773	known	45.24	45.84	49.39	38.22	39.5	38.26	0.00238117		GO:0005634///nucleus
100329397	'ankrd46a'	fc14c10+++si:ch73-289p21.2+++wu:fc14c10	mRNA	0.504925	7.66986e-06	known	21.56	24.82	23.09	31.07	30.71	32.48	5.35683e-07		GO:0016020///membrane+++GO:0016021///integral component of membrane
100329491	'si:zfos-932h1.3'	si: zfos-932h1.3	mRNA	0.824306	6.94283e-16	known	12.71	12.58	13.88	24.42	19.9	22.37	1.21927e-17
100329494	'tubgcp6'		mRNA	0.259105	0.00246371	known	15.53	16.5	17.03	19.35	18.43	18.26	0.000336385
100329607	'LOC100329607'	kcnj10+++kcnj10b	mRNA	0.452248	0.00258002	known	10.39	10.45	11.71	14.31	14.62	13.55	0.000354454	04971///Gastric acid secretion	GO:0005886///plasma membrane+++GO:0016020///membrane+++GO:0016021///integral component of membrane
100329612	'prrt2'	si:ch211-149k17.5	mRNA	0.39933	0.0026329	known	21.99	22.02	19.74	26.93	27.34	26.09	0.000362887		GO:0016020///membrane+++GO:0016021///integral component of membrane
100329627	'LOC100329627'		mRNA	-0.492801	0.0222058	known	9.54	11.36	11.2	6.92	8.03	6.81	0.00439545
100329707	'farp1'	si:ch211-235f1.1	mRNA	0.276407	0.000133878	known	18.16	18.25	18.61	20.34	21.71	21.64	1.275e-05		GO:0005856///cytoskeleton
100329773	'LOC100329773'		mRNA	0.678274	1.17309e-05	known	6.48	5.45	7.41	10.73	9.18	9.58	8.54404e-07
100329781	'si:dkey-85n7.6'		mRNA	-0.623303	6.02065e-05	known	6.1	5.8	6.49	3.99	3.57	3.83	5.17236e-06		GO:0016020///membrane+++GO:0016021///integral component of membrane
100329792	'cita'	cit	mRNA	0.498759	4.08131e-10	known	19.33	19.73	20.78	29.48	27.34	23.81	1.36263e-11		GO:0005737///cytoplasm+++GO:0005856///cytoskeleton+++GO:0015629///actin cytoskeleton+++GO:0032154///cleavage furrow
100329848	'LOC100329848'		mRNA	-1.22194	0.00191378	known	1.09	0.91	0.98	0.32	0.44	0.53	0.000254347
100329855	'myrfl'		mRNA	0.621452	0.00528645	known	2.28	2.55	2.09	3.38	3.4	3.39	0.00080716		GO:0005634///nucleus+++GO:0005737///cytoplasm+++GO:0016020///membrane+++GO:0016021///integral component of membrane
100329882	'trim107'		mRNA	0.502638	0.00754539	known	2.51	3.09	3.39	3.98	4.13	4.09	0.00122353		GO:0005737///cytoplasm
100329897	'irs4a'	si:ch73-362m14.1	mRNA	0.518551	4.61645e-07	known	7.32	6.67	6.89	9.7	9.77	9.07	2.54399e-08	04022///cGMP-PKG signaling pathway+++04068///FoxO signaling pathway+++04140///Autophagy - animal+++04152///AMPK signaling pathway+++04211///Longevity regulating pathway+++04213///Longevity regulating pathway - multiple species+++04910///Insulin signaling pathway+++04920///Adipocytokine signaling pathway+++04923///Regulation of lipolysis in adipocytes+++04930///Type II diabetes mellitus+++04931///…	GO:0005829///cytosol+++GO:0005886///plasma membrane
100330007	'LOC100330007'		mRNA	-5.80915	0.00021882	known	0.35	0.33	0.21	0	0	0	2.20056e-05
100330048	'brinp3b'	brinp3	mRNA	0.423619	0.000171952	known	12.9	11.41	10.94	14.16	15.16	15.34	1.6869e-05		GO:0005783///endoplasmic reticulum+++GO:0030425///dendrite+++GO:0043025///neuronal cell body
100330155	'cers4b'		mRNA	-0.194159	0.0174935	known	20.2	19.12	18.97	15.56	16.69	16.45	0.00331649	00600///Sphingolipid metabolism+++04071///Sphingolipid signaling pathway	GO:0005634///nucleus+++GO:0005783///endoplasmic reticulum+++GO:0016020///membrane+++GO:0016021///integral component of membrane
100330198	'capn15'	solh	mRNA	0.42842	0.000163577	known	7.51	7.95	7.47	10.42	9.24	9.29	1.59218e-05		GO:0005737///cytoplasm
100330224	'fabp1b.2'		mRNA	-1.5671	0.0130373	known	6.47	4.66	6.82	1.7	1.49	2.67	0.0023496
100330260	'si:dkey-117i10.1'		mRNA	0.603352	0.00551367	known	11.27	9.4	10.35	15.91	14.34	14.76	0.000846304		GO:0005834///heterotrimeric G-protein complex+++GO:0005886///plasma membrane+++GO:0016020///membrane+++GO:0031680///G-protein beta/gamma-subunit complex
100330290	'si:cabz01090193.1'		mRNA	0.95374	9.31521e-05	known	10.06	11.69	12.18	19.86	21	22.01	8.3788e-06		GO:0005887///integral component of plasma membrane+++GO:0016020///membrane+++GO:0045202///synapse
100330300	'si:ch211-261p9.4'	c9h3orf38	mRNA	-0.592934	0.0168439	known	3.82	3.48	3.8	2.37	2.53	2.11	0.00316818
100330349	'LOC100330349'		mRNA	-2.26418	5.60301e-16	known	6.05	6.48	6.4	0.98	1.59	1.24	9.68143e-18
100330358	'tiam1b'		mRNA	0.943929	3.03526e-13	known	3.17	2.95	3.03	5.6	5.49	5.21	6.93563e-15		GO:0005829///cytosol+++GO:0005886///plasma membrane+++GO:0016020///membrane+++GO:0045202///synapse
100330411	'ap1m1'		mRNA	-0.311801	2.37638e-07	known	49.88	51.04	47.38	35.95	39.03	39.24	1.24048e-08	04142///Lysosome+++05170///Human immunodeficiency virus 1 infection	GO:0005794///Golgi apparatus+++GO:0016020///membrane+++GO:0030131///clathrin adaptor complex+++GO:0030136///clathrin-coated vesicle+++GO:0030665///clathrin-coated vesicle membrane+++GO:0031410///cytoplasmic vesicle+++GO:0043231///intracellular membrane-bounded organelle
100330483	'cpeb2'		mRNA	0.371884	0.0110344	known	5.78	5.47	5.81	6.81	7.2	7.06	0.00193381	04114///Oocyte meiosis+++04320///Dorso-ventral axis formation+++04914///Progesterone-mediated oocyte maturation
100330508	'esyt2b'	esyt2	mRNA	0.448959	0.00318301	known	4.84	4.32	4.82	5.53	6.34	6.31	0.000452561		GO:0016020///membrane+++GO:0016021///integral component of membrane+++GO:0031227///intrinsic component of endoplasmic reticulum membrane+++GO:0031234///extrinsic component of cytoplasmic side of plasma membrane
100330519	'si:ch73-281i18.3'		mRNA	-1.19642	1.5901e-06	known	8.75	8.81	7.94	3.48	3.25	3.47	9.72545e-08		GO:0015630///microtubule cytoskeleton
100330526	'znf1113'	si:ch211-286l10.2	mRNA	-0.462703	0.0161588	known	7.02	8.73	7.67	4.45	5.7	5.18	0.00302105		GO:0005634///nucleus
100330539	'znf318'		mRNA	-0.461124	3.45553e-11	known	25.58	25.91	22.85	17.17	18.18	16.16	9.94667e-13		GO:0005654///nucleoplasm
100330543	'samd4b'		mRNA	0.412596	0.000159192	known	11.45	9.93	10.23	13.77	13.8	12.58	1.54501e-05
100330575	'LOC100330575'		mRNA	0.610506	4.2934e-05	known	4	4.35	4.23	5.99	5.82	6.57	3.53941e-06
100330581	'wdr60'		mRNA	-1.04531	3.17711e-13	known	6.97	7.37	7.14	3.14	3.57	3.22	7.29824e-15		GO:0005868///cytoplasmic dynein complex
100330617	'tsc1b'	fc38b04+++tsc1+++wu:fc38b04	mRNA	0.369964	2.45403e-06	known	17.18	15.38	15.22	19.96	19.96	19.05	1.56039e-07	04072///Phospholipase D signaling pathway+++04140///Autophagy - animal+++04150///mTOR signaling pathway+++04151///PI3K-Akt signaling pathway+++04152///AMPK signaling pathway+++04211///Longevity regulating pathway+++04218///Cellular senescence+++04714///Thermogenesis+++04910///Insulin signaling pathway+++05163///Human cytomegalovirus infection+++05165///Human papillomavirus infection+++05168///Her…	GO:0016020///membrane+++GO:0016021///integral component of membrane+++GO:0033596///TSC1-TSC2 complex
100330629	'ptprd'		mRNA	0.166816	0.00306151	known	211.37	208.77	212.7	233.9	227.25	213.89	0.000431725
100330660	'si:ch1073-314i13.4'	c3h7orf55	mRNA	0.757851	4.48822e-06	known	27.97	32.78	38.84	56.12	47.36	57.43	3.00604e-07		GO:0005739///mitochondrion
100330669	'r3hdm2'		mRNA	0.947625	6.40039e-11	known	4.18	5.18	4.12	9.07	8.73	6.98	1.90694e-12
100330681	'htr1e'		mRNA	1.08405	0.0175945	known	0.75	0.95	1	1.79	2.15	1.51	0.00334204	04024///cAMP signaling pathway+++04080///Neuroactive ligand-receptor interaction+++04726///Serotonergic synapse+++04742///Taste transduction
100330695	'galnt13'	si:ch1073-215b15.1	mRNA	0.483103	0.0244176	known	4.34	4.41	3.88	5.65	5.46	5.76	0.00491901	00512///Mucin type O-glycan biosynthesis+++00514///Other types of O-glycan biosynthesis	GO:0000139///Golgi membrane+++GO:0005794///Golgi apparatus+++GO:0016020///membrane+++GO:0016021///integral component of membrane
100330772	'ampd2a'	si:ch211-103a14.2	mRNA	0.379486	3.33921e-06	known	17.1	18.23	15.69	22.14	20.44	21.02	2.16772e-07	00230///Purine metabolism	GO:0005829///cytosol
100330782	'tmem79b'		mRNA	-1.01904	2.92057e-06	known	5.69	5.68	5.73	2.75	2.18	3.17	1.87656e-07		GO:0005765///lysosomal membrane+++GO:0016020///membrane+++GO:0016021///integral component of membrane+++GO:0032588///trans-Golgi network membrane
100330875	'gucy1a2'		mRNA	0.657095	1.52631e-06	known	9.79	9.95	9.11	14.55	13.94	15.02	9.29216e-08	00230///Purine metabolism+++04022///cGMP-PKG signaling pathway+++04270///Vascular smooth muscle contraction+++04540///Gap junction+++04611///Platelet activation+++04713///Circadian entrainment+++04730///Long-term depression+++04921///Oxytocin signaling pathway+++04924///Renin secretion+++04970///Salivary secretion
100330881	'zgc:171572'	bicd2	mRNA	-0.401655	2.45086e-08	known	28.98	28.32	26.54	18.43	20.71	21.59	1.07949e-09		GO:0005575///cellular_component+++GO:0005794///Golgi apparatus+++GO:0005829///cytosol+++GO:0016020///membrane+++GO:0016021///integral component of membrane
100330943	'atp8a2'		mRNA	0.639932	1.35927e-25	known	32.88	30.67	32.63	47.03	47.46	47.47	1.17982e-27		GO:0005794///Golgi apparatus+++GO:0005802///trans-Golgi network+++GO:0005886///plasma membrane+++GO:0016020///membrane+++GO:0016021///integral component of membrane
100330953	'wnk4a'		mRNA	1.18654	4.42846e-05	known	0.82	0.65	0.48	1.49	1.22	1.53	3.66863e-06
100330987	'si:ch1073-281m9.1'		mRNA	0.664232	0.000680847	known	9.05	8.47	9.68	14.22	12.99	13.83	7.82548e-05		GO:0005634///nucleus
100331014	'acvr2ab'	si:dkey-264o13.1	mRNA	-0.497853	1.44744e-06	known	6.9	7.12	7.03	4.45	5.05	4.74	8.75326e-08		GO:0005886///plasma membrane+++GO:0016020///membrane+++GO:0016021///integral component of membrane+++GO:0043235///receptor complex+++GO:0048179///activin receptor complex
100331050	'LOC100331050'		mRNA	-2.54726	0.00140589	known	0.15	0.18	0.2	0.02	0.03	0.04	0.00017873
100331077	'LOC100331077'		mRNA	1.33604	0.0301127	known	0.4	0.4	0.44	0.95	0.75	1.28	0.00630094	04080///Neuroactive ligand-receptor interaction	GO:0005887///integral component of plasma membrane+++GO:0016020///membrane+++GO:0016021///integral component of membrane
100331162	'si:dkey-248g15.3'		mRNA	-3.20699	4.59164e-06	known	13.68	12.69	14.35	1.77	1.82	0.53	3.08087e-07
100331190	'LOC100331190'		mRNA	0.508738	2.77432e-07	known	15.73	15.87	16.67	22.71	21.49	21.34	1.46497e-08	04072///Phospholipase D signaling pathway+++04080///Neuroactive ligand-receptor interaction+++04724///Glutamatergic synapse	GO:0005886///plasma membrane+++GO:0016021///integral component of membrane
100331225	'atad2b'	si:ch73-97d3.2	mRNA	-0.286932	0.0183056	known	9.07	9.34	8.69	7.06	7.82	6.3	0.00350224		GO:0005634///nucleus
100331268	'LOC100331268'		mRNA	0.932938	0.00526191	known	2.77	2.37	2.48	4.73	4.47	4.51	0.000802682
100331355	'hecw2b'	hecw2	mRNA	0.463975	5.80274e-05	known	5.85	5.58	4.77	7.33	7.56	6.44	4.96173e-06
100331367	'LOC100331367'		mRNA	0.525014	0.00694618	known	11.11	9.93	11.92	15.48	13.71	16.14	0.00111498
100331381	'LOC100331381'		mRNA	0.222552	0.0446319	known	7.83	7.51	8.72	8.89	8.96	8.96	0.0100724
100331400	'LOC100331400'		mRNA	-4.30112	0.0495052	known	0.04	0.13	0.14	0	0	0	0.01142
100331431	'tasora'	fam208aa+++fj36a11+++fj97g09+++wu:fj36a11+++wu:fj97g09	mRNA	0.208855	0.0418823	known	10.11	9.9	9.63	11.28	10.53	10.91	0.00934531
100331439	'slc29a1b'		mRNA	1.36798	0.000905161	known	0.83	0.91	0.95	2.16	2.49	1.89	0.000108235	05034///Alcoholism	GO:0005886///plasma membrane+++GO:0005887///integral component of plasma membrane+++GO:0016020///membrane+++GO:0016021///integral component of membrane
100331458	'si:ch1073-398c20.3'		mRNA	-0.887561	0.00146652	known	4.19	4.34	3.09	1.68	2.22	2.13	0.000187741
100331484	'ier2b'	wu:fj62d01	mRNA	0.323873	0.0121162	known	32.98	35.02	34.99	43.61	42.43	36.89	0.00215128
100331498	'srr'	si:ch73-263o4.4	mRNA	-2.10352	4.85811e-06	known	2.45	1.74	2.19	0.41	0.41	0.61	3.2832e-07
100331554	'slc37a3'		mRNA	0.345068	0.02153	known	11.03	9.98	8.87	12.47	12.15	11.52	0.00424342		GO:0016020///membrane+++GO:0016021///integral component of membrane+++GO:0030176///integral component of endoplasmic reticulum membrane
100331649	'dgki'		mRNA	0.425352	4.07745e-13	known	39.99	41.17	39.37	52.53	52.24	49.79	9.46522e-15	00561///Glycerolipid metabolism+++00564///Glycerophospholipid metabolism+++04070///Phosphatidylinositol signaling system+++04072///Phospholipase D signaling pathway+++04361///Axon regeneration+++05231///Choline metabolism in cancer
100331704	'LOC100331704'		mRNA	0.729708	3.37589e-08	known	4.08	4.36	4.73	7.7	6.3	6.82	1.52099e-09
100331732	'rapgef5a'	fk63g08+++fk78a01+++wu:fk63g08+++wu:fk78a01	mRNA	-0.218187	0.00803958	known	10.66	9.96	9.24	7.76	8.56	8.22	0.00132229	04014///Ras signaling pathway+++04015///Rap1 signaling pathway
100331906	'phlpp1'	si:ch73-40a17.1	mRNA	-0.417777	1.09995e-06	known	9.03	9.83	9.82	6.6	7.05	6.86	6.50112e-08	04151///PI3K-Akt signaling pathway	GO:0005737///cytoplasm+++GO:0005887///integral component of plasma membrane+++GO:0034702///ion channel complex
100331909	'LOC100331909'		mRNA	-4.31197	0.0451247	known	0.43	0.63	1.41	0	0	0	0.0102127
100331916	'dnm3b'		mRNA	0.744497	4.46467e-22	known	142.43	132.28	154.04	248.79	233.07	204.1	5.01081e-24
100331919	'dnttip1'		mRNA	0.47196	0.00648398	known	11.71	12.73	10.13	15.48	16.76	13.53	0.00102508
100331939	'ephx4'		mRNA	0.601372	1.71089e-08	known	16.34	15.82	15.96	21.52	23.18	24.9	7.34917e-10		GO:0016020///membrane+++GO:0016021///integral component of membrane
100331958	'ttc28'	fb80d02+++wu:fb80d02	mRNA	0.260132	0.000644766	known	14.43	14.82	16.09	17.75	17.33	16.76	7.36653e-05
100331987	'LOC100331987'	sez6l	mRNA	0.602109	2.04066e-13	known	11.72	12.56	11.88	16.81	17.31	18.38	4.59704e-15		GO:0016020///membrane+++GO:0016021///integral component of membrane
100331996	'LOC100331996'		mRNA	-2.1226	0.00119629	known	0.88	0.59	0.9	0.16	0.09	0.3	0.000148799
100332034	'ndufb3'	si:dkeyp-118h9.4	mRNA	0.232455	0.0348919	known	151.75	130.85	147.71	169.8	148.81	164.69	0.00753057	00190///Oxidative phosphorylation+++04714///Thermogenesis+++04723///Retrograde endocannabinoid signaling+++04932///Non-alcoholic fatty liver disease (NAFLD)+++05010///Alzheimer disease+++05012///Parkinson disease+++05016///Huntington disease	GO:0005739///mitochondrion+++GO:0005747///mitochondrial respiratory chain complex I
100332048	'csrnp3'		mRNA	-1.07944	7.82607e-06	known	5.18	3.83	4.03	2.02	1.72	2.17	5.4754e-07
100332050	'lrrk1'		mRNA	1.25231	3.24096e-09	known	0.93	0.9	0.74	2.05	2.03	1.77	1.24693e-10		GO:0005737///cytoplasm+++GO:0043231///intracellular membrane-bounded organelle
100332089	'ypel5'	zgc:63662	mRNA	0.395696	0.00268499	known	32.24	33.97	40.15	48.28	42.76	42.41	0.00037126		GO:0000151///ubiquitin ligase complex
100332095	'LOC100332095'		mRNA	0.16749	0.0466429	known	18.14	18.11	16.61	18.66	18.96	19.16	0.0106128
100332110	'dner'		mRNA	-0.31765	0.0383788	known	15.7	15.4	13.24	12.53	10.85	10.55	0.00839934		GO:0016020///membrane+++GO:0016021///integral component of membrane
100332121	'si:ch211-237c6.4'		mRNA	-0.745087	0.00841053	known	2.93	3.66	3.17	1.94	1.9	1.71	0.00139791	04340///Hedgehog signaling pathway	GO:0016020///membrane+++GO:0016021///integral component of membrane
100332173	'LOC100332173'		mRNA	0.851619	1.06529e-11	known	33.46	33.28	39.75	59.72	59.04	64.93	2.84707e-13
100332177	'LOC100332177'		mRNA	-1.00816	0.00350518	known	2.7	2.13	2.15	1.12	1.07	1.12	0.000505045
100332191	'LOC100332191'	tmem132c	mRNA	0.827214	0.0307777	known	0.43	0.66	0.75	0.88	1.2	1.04	0.00647239		GO:0016020///membrane+++GO:0016021///integral component of membrane
100332293	'LOC100332293'		mRNA	1.47179	4.58028e-08	known	1.52	1.57	1.45	4.01	4.27	3.74	2.1117e-09	04136///Autophagy - other+++04140///Autophagy - animal+++05131///Shigellosis
100332314	'sar1aa'		mRNA	-0.476544	0.00377114	known	5.84	6.03	5.32	3.86	3.85	4.12	0.000548696
100332318	'gramd1bb'	gramd1b	mRNA	0.378672	0.00185068	known	5.23	5.44	4.93	6.59	6.06	5.83	0.000244168		GO:0016020///membrane+++GO:0016021///integral component of membrane
100332329	'LOC100332329'		mRNA	-0.389202	0.000730031	known	4.93	5.37	4.85	3.64	3.69	3.73	8.47036e-05
100332351	'LOC100332351'		mRNA	0.795046	2.76029e-07	known	14.24	13.73	15.87	24.19	22.47	26.05	1.45537e-08
100332392	'tbcelb'	si:ch73-37h15.1	mRNA	0.461348	0.0131772	known	3.88	3.96	3.39	4.65	4.92	5.25	0.00238063		GO:0005737///cytoplasm
100332398	'si:dkey-163f14.6'		mRNA	-0.283492	0.0181112	known	14.71	13.84	15.73	11.32	12.38	12.12	0.00345626
100332402	'dync2h1'		mRNA	0.445817	0.00018581	known	2.14	2.19	2.29	2.92	2.71	2.97	1.83484e-05	04145///Phagosome+++04962///Vasopressin-regulated water reabsorption+++05132///Salmonella infection
100332407	'si:ch73-173p19.1'		mRNA	0.299729	0.032005	known	6.92	7.12	7.72	8.35	8.59	8.65	0.00678862
100332553	'mfsd3'	si:dkey-229d2.4	mRNA	-0.419334	0.0176333	known	3.41	2.88	3.18	2.35	2.26	2.13	0.00335224		GO:0016020///membrane+++GO:0016021///integral component of membrane
100332622	'spata5'		mRNA	0.768537	0.049665	known	1.33	1.75	1.42	2.36	2.64	2.32	0.0114628	03008///Ribosome biogenesis in eukaryotes	GO:0005737///cytoplasm
100332627	'epb41l4b'	si:dkey-218i12.1	mRNA	0.392085	0.0143625	known	6.25	6.44	6.92	8.17	9.13	7.2	0.0026307	04530///Tight junction	GO:0005856///cytoskeleton
100332721	'LOC100332721'	neo1	mRNA	0.388303	5.18514e-06	known	13.68	14.4	14.34	18.98	17.14	17.33	3.52305e-07		GO:0005887///integral component of plasma membrane
100332723	'LOC100332723'		mRNA	-3.88136	0.000899158	known	0.9	0.84	1	0	0.13	0.08	0.000107304		GO:0005576///extracellular region
100332760	'mex3a'		mRNA	-0.701209	7.75008e-25	known	22.81	23.22	20.57	12.6	13.4	13.15	7.07113e-27
100332762	'LOC100332762'		mRNA	0.586273	1.41797e-05	known	7.05	6.97	7.82	10.54	9.27	11.55	1.04874e-06
100332846	'acsl2'		mRNA	-0.729405	9.7042e-07	known	12.44	13.37	12.33	7.64	7.93	6.33	5.67286e-08		GO:0005783///endoplasmic reticulum+++GO:0016020///membrane
100332847	'LOC100332847'		mRNA	0.611295	1.45108e-06	known	18.47	16.78	23.59	31.07	26.85	27.82	8.78731e-08
100332852	'LOC100332852'		mRNA	-0.744626	6.81922e-07	known	20.7	22.49	19.33	11.92	12.75	10.92	3.88451e-08	04010///MAPK signaling pathway+++04014///Ras signaling pathway+++04015///Rap1 signaling pathway+++04151///PI3K-Akt signaling pathway+++04360///Axon guidance+++05206///MicroRNAs in cancer	GO:0016020///membrane
100332862	'tshz2'		mRNA	0.226535	0.00637142	known	24.47	23.11	23.63	26.37	25.39	28.53	0.00100446	04391///Hippo signaling pathway - fly	GO:0005634///nucleus
100332876	'myt1lb'	myt1l	mRNA	0.293854	0.00300237	known	16.54	15.3	15.95	20.32	18.84	16.71	0.000421811
100332911	'gpam'		mRNA	-0.324134	0.00185556	known	6.77	7.21	6.82	5.08	5.14	5.68	0.000244886	00561///Glycerolipid metabolism+++00564///Glycerophospholipid metabolism	GO:0005739///mitochondrion+++GO:0005741///mitochondrial outer membrane+++GO:0005886///plasma membrane+++GO:0016020///membrane+++GO:0031966///mitochondrial membrane
100332913	'grm5b'	grm5a	mRNA	2.0577	2.18865e-08	known	0.31	0.62	0.34	1.52	1.98	1.55	9.5534e-10	04020///Calcium signaling pathway+++04072///Phospholipase D signaling pathway+++04080///Neuroactive ligand-receptor interaction+++04540///Gap junction+++04720///Long-term potentiation+++04723///Retrograde endocannabinoid signaling+++04724///Glutamatergic synapse+++05016///Huntington disease	GO:0005886///plasma membrane+++GO:0005887///integral component of plasma membrane+++GO:0016020///membrane+++GO:0016021///integral component of membrane+++GO:0098839///postsynaptic density membrane
100332965	'onecut3b'	onecut3	mRNA	2.53443	0.00803843	known	0.16	0.17	0.06	0.93	0.73	0.51	0.00132178		GO:0005634///nucleus
100332969	'LOC100332969'		mRNA	-0.441623	0.0025782	known	6.61	5.17	5.53	4.01	3.82	4.38	0.000353995		GO:0005886///plasma membrane
100333053	'LOC100333053'		mRNA	-1.32849	4.22472e-19	known	13.4	14.08	12.95	5.02	4.5	6.02	5.67958e-21		GO:0005730///nucleolus
100333059	'si:ch211-39i22.1'	vcx	mRNA	-0.817584	5.98614e-06	known	5.61	5.71	5.03	3.13	2.74	3	4.11804e-07		GO:0005887///integral component of plasma membrane
100333060	'pitpnab'	si:ch211-213e17.2	mRNA	-0.335217	1.1999e-08	known	61.49	59.52	56.15	44.13	45.45	44.61	5.04761e-10		GO:0005737///cytoplasm
100333064	'uqcr10'		mRNA	-0.319713	0.00760148	known	327.95	309.75	332.03	224.92	226.16	293.92	0.00123489	00190///Oxidative phosphorylation+++04260///Cardiac muscle contraction+++04714///Thermogenesis+++04932///Non-alcoholic fatty liver disease (NAFLD)+++05010///Alzheimer disease+++05012///Parkinson disease+++05016///Huntington disease	GO:0005743///mitochondrial inner membrane+++GO:0005750///mitochondrial respiratory chain complex III
100333111	'LOC100333111'		mRNA	0.866334	5.26032e-05	known	3.2	3.99	4.08	6.79	6.38	6.42	4.44898e-06
100333113	'lyl1'		mRNA	1.51882	2.11364e-08	known	2.13	2.68	2.78	7.76	6.33	6.77	9.19866e-10	05202///Transcriptional misregulation in cancer
100333121	'pcdh11'	pcdh11x	mRNA	0.202337	0.00867037	known	21.73	21.65	20.49	23.54	24.38	22.2	0.00145055		GO:0005886///plasma membrane+++GO:0005887///integral component of plasma membrane+++GO:0016020///membrane+++GO:0016021///integral component of membrane
100333127	'rexo4'	im:7156740+++si:ch73-209e20.4	mRNA	-0.713971	0.00304879	known	6.91	6.52	5.96	3.85	3.05	4.45	0.000429193		GO:0005634///nucleus
100333160	'nav2a'	nav2	mRNA	0.337727	0.00976472	known	4.62	3.75	4.21	5.28	5.01	4.9	0.00167108
100333211	'zfhx3'	fd23d06+++fj32b02+++im:7148790+++wu:fd23d06+++wu:fj32b02	mRNA	-0.442622	2.52202e-13	known	21.76	22.3	20.68	14.27	15.76	13.69	5.71196e-15	04550///Signaling pathways regulating pluripotency of stem cells	GO:0005634///nucleus
100333227	'LOC100333227'		mRNA	-1.44065	5.94532e-16	known	6.11	6.74	6.59	2.26	2.55	2	1.03209e-17	00071///Fatty acid degradation+++01212///Fatty acid metabolism+++03320///PPAR signaling pathway+++04152///AMPK signaling pathway+++04714///Thermogenesis+++04920///Adipocytokine signaling pathway+++04922///Glucagon signaling pathway+++04931///Insulin resistance	GO:0005739///mitochondrion+++GO:0016020///membrane+++GO:0016021///integral component of membrane
100333241	'LOC100333241'		mRNA	0.205111	0.0063842	known	33.23	30.95	32.87	37.1	34.98	34.81	0.00100699
100333269	'aldh1l2'		mRNA	0.359015	0.0367726	known	4.69	4.1	3.38	4.8	5.02	5.13	0.00799881	00670///One carbon pool by folate	GO:0005737///cytoplasm+++GO:0005739///mitochondrion
100333293	'srpk2'	si:zfos-332c3.3	mRNA	0.59612	0.00356587	known	124.56	103.85	148.07	203	169.17	176.35	0.000515517		GO:0005634///nucleus+++GO:0005737///cytoplasm
100333310	'kdm5a'		mRNA	0.57801	0.00147838	known	17.16	16.65	21.43	29.25	24.48	25.03	0.000189557		GO:0005634///nucleus+++GO:0035097///histone methyltransferase complex
100333404	'klhl28'		mRNA	0.659337	0.000574566	known	5.49	7.47	7.25	11.17	10.39	8.82	6.46938e-05
100333421	'si:cabz01090165.1'	zmp:0000001073	mRNA	0.286284	0.0249715	known	9.6	9.17	8.52	10.84	10.38	10.59	0.00504673		GO:0009986///cell surface+++GO:0016020///membrane+++GO:0016021///integral component of membrane+++GO:0098978///glutamatergic synapse+++GO:0099059///integral component of presynaptic active zone membrane+++GO:0099061///integral component of postsynaptic density membrane
100333484	'LOC100333484'		mRNA	-1.69408	0.00101642	known	0.65	0.55	0.96	0.2	0.24	0.2	0.000123883
100333499	'LOC100333499'	ltbp4	mRNA	0.402872	0.00747612	known	2.73	2.38	2.87	3.34	3.42	3.32	0.00121061
100333534	'LOC100333534'		mRNA	-0.470116	1.88976e-05	known	10.08	11.27	8.82	6.82	7.4	6.58	1.44192e-06
100333556	'arhgap44'		mRNA	0.404043	0.00646942	known	9.07	8.37	7.99	10.26	11.72	10.65	0.00102252		GO:0005622///intracellular+++GO:0005737///cytoplasm+++GO:0014069///postsynaptic density+++GO:0031256///leading edge membrane+++GO:0043197///dendritic spine+++GO:0048786///presynaptic active zone
100333571	'zmiz2'	si:dkey-259k14.1	mRNA	-0.68072	3.03778e-30	known	21.73	22.13	22.05	13.19	13.02	13.07	1.9377e-32		GO:0005634///nucleus
100333572	'LOC100333572'		mRNA	-0.489395	0.00151809	known	7.06	7.13	7.81	4.93	4.95	5.09	0.000195078
100333625	'LOC100333625'		mRNA	0.388344	9.50434e-05	known	7.73	7.25	7.97	9.95	9.28	9.44	8.58345e-06		GO:0016020///membrane+++GO:0016021///integral component of membrane+++GO:0043291///RAVE complex
100333693	'lmf1'		mRNA	-0.546453	0.011345	known	6.06	7.43	7.78	4.52	4.94	4.43	0.00199557		GO:0005783///endoplasmic reticulum+++GO:0005789///endoplasmic reticulum membrane+++GO:0016020///membrane+++GO:0016021///integral component of membrane
100333708	'si:dkeyp-73b11.8'		mRNA	-5.31685	0.000453642	known	2.47	2.04	2.09	0	0.14	0	4.96314e-05		GO:0005615///extracellular space+++GO:0016020///membrane+++GO:0016021///integral component of membrane
100333709	'lrrtm4'		mRNA	1.19117	6.65199e-05	known	1.4	1.33	1.1	2.53	3.23	2.61	5.7792e-06
100333801	'LOC100333801'		mRNA	0.759215	0.00927962	known	2.13	1.7	1.89	3.45	3.22	2.55	0.0015757	00562///Inositol phosphate metabolism+++04070///Phosphatidylinositol signaling system+++04140///Autophagy - animal
100333825	'im:7140347'		mRNA	-0.436799	0.0234299	known	7.31	5.74	6.41	4.07	4.55	5.18	0.00468315		GO:0005575///cellular_component
100333835	'LOC100333835'		mRNA	0.301354	8.13873e-05	known	28.93	30.16	30.81	37.15	35.07	33.49	7.25158e-06
100333880	'LOC100333880'		mRNA	0.26927	0.000322757	known	21.51	21.82	21.02	24.89	24.89	22.52	3.40478e-05
100333948	'mapk8ip1b'		mRNA	0.452372	7.51503e-06	known	21.9	26.29	21.71	31.72	31.53	28.03	5.24566e-07	04010///MAPK signaling pathway
100333987	'man2a2'		mRNA	0.483917	0.00122763	known	4.27	4.5	3.99	6.17	5.83	5	0.000153154	00510///N-Glycan biosynthesis+++00513///Various types of N-glycan biosynthesis	GO:0000139///Golgi membrane+++GO:0016020///membrane+++GO:0016021///integral component of membrane
100334012	'LOC100334012'		mRNA	-1.29517	3.40791e-11	known	6.74	6.92	6.33	2.51	2.08	3.26	9.79585e-13
100334023	'tmem63ba'	fc90d11+++tmem63b+++wu:fc90d11	mRNA	-0.357029	3.08242e-06	known	20.77	19.61	18.89	13.41	15.32	16.11	1.98982e-07		GO:0005886///plasma membrane+++GO:0016020///membrane+++GO:0016021///integral component of membrane
100334024	'LOC100334024'		mRNA	4.64382	0.0199467	known	0	0	0	0.28	0.14	0.6	0.00387083
100334029	'si:ch73-236c18.5'		mRNA	-1.31372	0.00446206	known	1.21	1.74	0.83	0.34	0.56	0.62	0.000664715
100334106	'iqsec1a'		mRNA	0.53723	0.0461423	known	1.7	1.78	2.13	2.83	2.84	2.06	0.0104821
100334158	'LOC100334158'		mRNA	0.58871	0.000378941	known	5.27	5.24	5.01	7.36	7.84	7.08	4.07243e-05		GO:0005737///cytoplasm+++GO:0016021///integral component of membrane
100334190	'ttf1.2'	si:ch73-376l24.6	mRNA	-0.758834	0.000129297	known	8.49	7.93	8.48	5.33	4.85	3.65	1.22407e-05		GO:0005730///nucleolus
100334195	'LOC100334195'		mRNA	-4.32399	0.0469426	known	0.18	0.18	0.56	0	0	0	0.0106924
100334203	'si:ch73-278m9.1'	ccdc107	mRNA	0.741044	0.00197124	known	6.17	5.35	6.32	10.88	10.02	7.43	0.000263289		GO:0016020///membrane+++GO:0016021///integral component of membrane+++GO:0043005///neuron projection+++GO:0043025///neuronal cell body+++GO:0043231///intracellular membrane-bounded organelle+++GO:0045202///synapse
100334219	'LOC100334219'		mRNA	-5.28088	0.00214175	known	0.35	0.16	0.24	0	0	0	0.000287931
100334230	'tti2'	si:ch73-316k5.2	mRNA	0.333785	0.0480875	known	11.18	11.13	10.47	12.96	12.67	13.92	0.0110152		GO:0005654///nucleoplasm+++GO:0005813///centrosome+++GO:0005829///cytosol+++GO:0070209///ASTRA complex
100334261	'slitrk3a'	slitrk3	mRNA	0.387289	6.18768e-09	known	27.72	28.21	27.22	34.08	35.7	34.11	2.50055e-10		GO:0016020///membrane+++GO:0016021///integral component of membrane
100334291	'muc5d'		mRNA	-3.07008	1.81203e-05	known	0.74	0.72	0.82	0.03	0.08	0.17	1.37895e-06
100334308	'armc9'		mRNA	0.455445	0.00142923	known	6.91	7.02	7.17	9.94	8.82	8.84	0.000182044		GO:0005737///cytoplasm+++GO:0005814///centriole+++GO:0005856///cytoskeleton+++GO:0005929///cilium+++GO:0036064///ciliary basal body+++GO:0042995///cell projection+++GO:0097542///ciliary tip
100334314	'LOC100334314'		mRNA	1.04332	0.0273005	known	0.51	0.54	0.46	1.01	1.02	0.93	0.00561551
100334431	'col5a1'	si:dkey-87m23.1	mRNA	-0.453173	0.00481416	known	2.29	2.24	2.35	1.58	1.74	1.46	0.000724554	04974///Protein digestion and absorption	GO:0005581///collagen trimer+++GO:0005588///collagen type V trimer+++GO:0005615///extracellular space+++GO:0031012///extracellular matrix
100334475	'cog1'	ft63e05+++wu:ft63e05+++wu:fu33h09	mRNA	0.388541	0.0196923	known	6.1	5.5	6.64	7.64	7.69	7.45	0.00381127		GO:0005794///Golgi apparatus+++GO:0017119///Golgi transport complex
100334524	'rnf166'		mRNA	-0.645292	1.49339e-05	known	6.76	6.43	5.23	3.62	3.87	3.77	1.10753e-06
100334572	'arfgef2'	si:dkey-192i18.4	mRNA	0.272422	0.00199769	known	11.11	11.2	10.46	13.17	12.86	11.74	0.000267192	04144///Endocytosis
368924	'fkbp5'	si:zc263a23.8+++wu:fc31g11+++wu:fl87b03+++zgc:64082	mRNA	-1.60117	6.0174e-114	known	65.65	64.73	66.13	20.75	21.45	18.98	5.10155e-117	04915///Estrogen signaling pathway	GO:0005737///cytoplasm
100334602	'si:ch211-108c17.2'		mRNA	0.792266	5.45632e-13	known	9.5	9.21	9.24	16.36	14.11	15.77	1.27542e-14
100334605	'fig4a'	fig4	mRNA	0.530046	3.11746e-05	known	14.92	16.33	18.43	23.59	21.34	23.57	2.50328e-06	00562///Inositol phosphate metabolism
100334619	'LOC100334619'		mRNA	-0.43042	0.0494616	known	4.89	5.6	4.75	3.04	4.03	3.74	0.0114059
100334628	'cep120'		mRNA	0.541738	8.32595e-08	known	12.57	12.55	14.22	19.27	17.83	17.52	3.99323e-09
100334650	'tanc1b'		mRNA	0.540072	5.90623e-06	known	7.68	6.74	7.05	10.55	10.8	8.43	4.06068e-07
100334672	'si:ch1073-416d2.4'		mRNA	-0.475015	0.00012302	known	43.94	40.65	49.12	33.82	31.5	26.32	1.15421e-05
100334698	'reck'	si:ch1073-416f3.1	mRNA	0.495948	1.19317e-06	known	9.06	8.61	8.76	12.28	11.43	11.89	7.10506e-08	05206///MicroRNAs in cancer	GO:0005886///plasma membrane+++GO:0016020///membrane+++GO:0031225///anchored component of membrane+++GO:1990909///Wnt signalosome
100334703	'ston1'		mRNA	0.587735	3.47502e-06	known	9.86	9.89	10.16	14.65	13.08	15.24	2.26423e-07		GO:0005672///transcription factor TFIIA complex
100334728	'eml4'		mRNA	0.243575	0.0184648	known	9.53	10.64	9.29	10.82	11.49	11.02	0.00353642	05200///Pathways in cancer+++05223///Non-small cell lung cancer+++05235///PD-L1 expression and PD-1 checkpoint pathway in cancer
100334729	'rab11fip2'		mRNA	-0.426715	0.000442307	known	5.83	5.72	5.44	4	4.07	4	4.82127e-05	04144///Endocytosis	GO:0001891///phagocytic cup+++GO:0005768///endosome+++GO:0043231///intracellular membrane-bounded organelle
100334766	'mtus2b'	sb:eu971	mRNA	0.398775	0.0449345	known	3.26	2.34	2.83	3.67	3.35	3.58	0.0101461
100334776	'phactr1'		mRNA	0.579718	1.09549e-06	known	17.65	15.67	17.23	25.82	24.57	21.62	6.47032e-08
100334806	'mon2'	fc16c07+++wu:fc16c07	mRNA	0.394749	4.30125e-07	known	16.35	15.95	15.83	21.44	20.43	18.48	2.35466e-08
100334859	'vclb'	vinculin-b	mRNA	-0.621383	0.0340978	known	2.97	2.19	2.26	1.74	1.39	1.48	0.007311		GO:0005912///adherens junction+++GO:0015629///actin cytoskeleton
100334899	'si:dkey-77f5.8'		mRNA	-0.530051	0.0276884	known	5.92	5.16	4.88	3.87	3.44	3.32	0.00570871		GO:0005634///nucleus
100334988	'trappc10'	wu:fc21a02	mRNA	0.49392	5.88971e-08	known	13.23	13.73	15.28	19.74	19.08	17.92	2.77009e-09		GO:0005829///cytosol+++GO:1990071///TRAPPII protein complex
100359398	'rnf6'		mRNA	0.23025	0.0473661	known	11.02	11.55	10.31	13.78	13.41	12.24	0.010808		GO:0005634///nucleus+++GO:0005737///cytoplasm
100422734	'mpp5b'	ponli+++sb:eu974+++si:ch211-105d18.1	mRNA	0.287288	0.0313519	known	12.44	10.72	12.16	14.66	14.13	13.79	0.00662858
100462964	'selenol'	sell	mRNA	0.812759	0.0337379	known	1.89	1.83	2.71	3.09	3.98	3.74	0.00721627
100498669	'rxfp1'		mRNA	0.543188	0.00706382	known	2.91	2.77	2.77	3.68	4.01	4.09	0.00113671	04080///Neuroactive ligand-receptor interaction+++04926///Relaxin signaling pathway	GO:0005887///integral component of plasma membrane+++GO:0016020///membrane+++GO:0016021///integral component of membrane
100499203	'ptprea'		mRNA	-0.421063	0.00285421	known	4.73	4.87	4.48	3.29	3.34	3.37	0.000398344		GO:0016020///membrane+++GO:0016021///integral component of membrane
100499491	'rltgr'	rl-TGR	mRNA	-3.30419	0.000133012	known	1.72	2	2.01	0.26	0	0.32	1.26568e-05		GO:0005886///plasma membrane+++GO:0005902///microvillus+++GO:0016020///membrane+++GO:0016021///integral component of membrane
100526651	'tcf4'		mRNA	0.572875	0.0189458	known	3.03	3.13	3.73	4.92	4.87	4.2	0.00364387
100526672	'ptprsb'		mRNA	0.309586	0.0269807	known	116.39	109.99	120.47	152.27	137.81	120.45	0.00553665
100526811	'si:dkey-106l3.6'		mRNA	0.210543	0.00013815	known	121.81	127.79	126.64	137	136.43	142.62	1.31959e-05
100529857	'nup214'		mRNA	0.40356	2.00595e-06	known	10.1	9.81	10.8	13.24	13.01	12.51	1.24957e-07	03013///RNA transport	GO:0005643///nuclear pore
100534615	'ost4'		mRNA	-0.610864	0.0037639	known	138.77	138.33	139.05	97.57	70.5	93.75	0.00054749		GO:0016020///membrane+++GO:0016021///integral component of membrane
100534685	'mast3a'	im:6911368+++mast3	mRNA	0.339928	1.06041e-05	known	13.31	13.18	13.14	16.38	15.72	15.68	7.62881e-07
100534720	'isg20'		mRNA	-0.413693	0.0102664	known	20.85	22.19	18.37	12.98	14.08	17.21	0.00177434		GO:0005634///nucleus
100534771	'LOC100534771'		mRNA	0.276093	0.000230022	known	159.93	147.32	174.39	185.7	186.83	184.81	2.33365e-05
100534782	'si:ch211-284e13.6'		mRNA	0.935064	8.77376e-21	known	17.58	16.32	18.39	33.06	29.55	32.74	1.06263e-22
100534785	'LOC100534785'		mRNA	-0.507381	0.00557279	known	8.34	7.68	7.8	5.1	5.75	5.17	0.000857854
100534815	'LOC100534815'		mRNA	-1.2926	0.0492384	known	0.89	1.14	1.04	0.42	0.38	0.4	0.0113346		GO:0019898///extrinsic component of membrane+++GO:0046930///pore complex
100534851	'LOC100534851'		mRNA	-2.01522	4.65638e-05	known	1.04	1.1	0.69	0.17	0.32	0.22	3.87633e-06
100534866	'flnb'		mRNA	0.378365	0.02716	known	2.45	2.09	2.28	3.06	2.89	2.49	0.0055826	04010///MAPK signaling pathway+++04510///Focal adhesion+++05132///Salmonella infection+++05205///Proteoglycans in cancer
100534919	'peli1a'		mRNA	-1.08061	0.00330549	known	1.15	1.01	0.97	0.48	0.6	0.32	0.000471736
100534922	'tmem240b'	si:zfos-1324h11.2	mRNA	0.38198	0.0133577	known	12.51	12.01	12.87	15.96	15.3	15.11	0.00242326		GO:0016020///membrane+++GO:0016021///integral component of membrane
100534969	'nacad'		mRNA	-0.494483	4.28055e-16	known	38.18	37.26	37.04	24.03	27.27	24.99	7.29266e-18		GO:0005737///cytoplasm+++GO:0005854///nascent polypeptide-associated complex
100535008	'LOC100535008'		mRNA	2.23917	0.00235836	known	0.56	0.23	0	1.22	1.3	1.12	0.000320193
100535070	'LOC100535070'		mRNA	-0.41474	0.00131386	known	27.92	28.41	31.89	28.28	23.07	23.63	0.00016562
100535071	'si:ch73-287m6.1'		mRNA	0.357384	0.000226818	known	12.09	11.87	10.96	14.89	14.19	13.46	2.29382e-05		GO:0045202///synapse
100535100	'LOC100535100'		mRNA	0.999005	0.0275256	known	0.84	0.6	0.88	1.65	1.33	1.44	0.00566878	04960///Aldosterone-regulated sodium reabsorption
100535123	'si:ch73-281i18.7'		mRNA	-0.508193	0.0344279	known	10.83	10.08	9.91	7.31	6.12	6.2	0.00741172		GO:0015630///microtubule cytoskeleton
100535133	'LOC100535133'		mRNA	-0.356993	0.03893	known	6.26	6.58	6.92	5.02	5.06	4.63	0.00855925
100535231	'znf770'	fb73d07+++si:ch73-277l12.1+++wu:fb73d07	mRNA	-0.347444	0.00104902	known	15.73	16.89	15.25	10.7	13.42	11.85	0.00012828		GO:0005634///nucleus
100535350	'lrrc4bb'	lrrc4b+++si:ch1073-78f13.2	mRNA	0.396574	2.75027e-11	known	32.43	31.89	32.46	40	40.77	40.96	7.81667e-13	04514///Cell adhesion molecules (CAMs)	GO:0016020///membrane+++GO:0016021///integral component of membrane
100535363	'cox7a2b'		mRNA	-0.65996	0.00359506	known	32.57	34.48	34.85	20.74	18.84	22.23	0.000520464		GO:0005746///mitochondrial respiratory chain+++GO:0016020///membrane+++GO:0016021///integral component of membrane
100535451	'LOC100535451'	potec	mRNA	0.552927	1.66336e-07	known	6.9	5.88	6.75	9.4	9.42	8.51	8.45445e-09
100535467	'si:dkey-87k14.1'		mRNA	0.341073	0.000946281	known	14.75	15	14.23	18.13	17.18	17.94	0.000114073		GO:0005615///extracellular space+++GO:0016021///integral component of membrane
100535494	'LOC100535494'	nrg3	mRNA	0.265636	0.00109368	known	18.69	20.11	19.26	20.62	21.65	22.59	0.000134668	04012///ErbB signaling pathway
100535524	'sh2b2'		mRNA	0.599571	2.2329e-06	known	5.97	6.38	5.3	8.73	8.48	8.33	1.40086e-07	04722///Neurotrophin signaling pathway+++04910///Insulin signaling pathway	GO:0005886///plasma membrane
100535556	'sgsm1b'	si:ch73-46j18.1	mRNA	0.301735	0.00781066	known	8.75	8.49	8.55	10.69	10.3	9.12	0.00127802
100535615	'tom1l2'		mRNA	-0.265284	0.00422309	known	10.21	10.28	10.34	7.56	8.79	8.21	0.000624512		GO:0016020///membrane+++GO:0016021///integral component of membrane
100535618	'otos'		mRNA	-4.00191	0.00047307	known	2.87	2.54	3.16	0.32	0	0.19	5.20625e-05
100535622	'LOC100535622'		mRNA	-1.04192	3.75282e-05	known	13.7	14.6	14.88	7.46	4.6	8.07	3.06043e-06
100535636	'LOC100535636'		mRNA	1.12784	0.00889301	known	0.3	0.25	0.3	0.49	0.6	0.69	0.00149596		GO:0014069///postsynaptic density+++GO:0016020///membrane+++GO:0016021///integral component of membrane+++GO:0032281///AMPA glutamate receptor complex+++GO:0032591///dendritic spine membrane+++GO:0045202///synapse+++GO:0045211///postsynaptic membrane
100535646	'si:ch211-213a13.1'		mRNA	-0.749411	5.24331e-10	known	19.46	18.59	16.68	10.3	9.14	11.87	1.77811e-11
100535653	'si:dkey-31g6.6'	gb:eh603485	mRNA	-1.24318	0.0087392	known	10.21	9.09	7.43	3.28	4.3	3.14	0.00146559
100535672	'prss59.2'	si:ch73-103b2.3	mRNA	1.82337	4.03199e-05	known	0.98	1.84	4.2	6.62	7.68	8.79	3.30763e-06		GO:0005615///extracellular space
100535691	'LOC100535691'		mRNA	0.201594	0.0118611	known	26.89	26.3	27.54	29.76	29.58	29.32	0.00209915
100535699	'usp54b'		mRNA	0.185425	0.0188776	known	17.04	15.57	15.07	17.13	18.28	17.1	0.00362691
100535713	'LOC100535713'		mRNA	0.70584	7.49021e-08	known	41.57	40.97	48.3	75.03	63.92	64.87	3.56518e-09		GO:0005634///nucleus
100535762	'mast3b'		mRNA	0.2703	0.000854526	known	11.84	11.14	11.38	12.59	13.54	13.36	0.00010108
100535764	'ago4'	eif2c4+++fd14f04+++wu:fd14f04	mRNA	0.477683	7.81659e-11	known	35.39	35.2	32.19	47.1	45.69	43.89	2.35728e-12	04361///Axon regeneration	GO:0000932///P-body+++GO:0005737///cytoplasm+++GO:0016442///RISC complex
100535806	'LOC100535806'		mRNA	-0.867944	0.0236727	known	2.22	2.66	2.26	1.18	1.43	1.12	0.00474314
100535812	'nyap2b'	si:ch211-273k1.2	mRNA	0.881654	6.69673e-13	known	5.41	4.66	5.79	9.43	9.67	8.79	1.58159e-14
100535855	'si:dkey-32e23.6'	ptchd2	mRNA	1.36825	5.16692e-28	known	4.28	3.5	3.53	9.19	9.88	8.75	3.94246e-30		GO:0016020///membrane+++GO:0016021///integral component of membrane
100535864	'cipca'	gb:eb933766+++si:dkey-204k5.2	mRNA	-1.18522	2.24453e-05	known	7.38	6.22	8.44	2.69	3.11	3.5	1.74977e-06		GO:0005634///nucleus
100535903	'si:ch211-261n11.7'		mRNA	-0.688568	8.58558e-05	known	22.45	21.57	23.88	11.9	15.12	13.27	7.67052e-06		GO:0009897///external side of plasma membrane+++GO:0016020///membrane+++GO:0016021///integral component of membrane
100535921	'fbrs'		mRNA	0.161329	0.0233951	known	27.95	28.26	27.32	28.56	29.57	31.06	0.00467351
100536057	'dock3'	si:ch211-216d10.1	mRNA	-0.197295	0.00887148	known	21.24	20.73	18.52	16.82	17.68	15.75	0.00149171
100536073	'tbc1d24'	im:7158380+++si:ch73-171a6.3	mRNA	-0.612648	9.59781e-18	known	21.67	21.85	20.62	12.55	13.33	14.27	1.44529e-19		GO:0005575///cellular_component
100536098	'LOC100536098'		mRNA	2.75124	0.000999325	known	0.15	0.33	0.11	0.87	0.98	1.15	0.000121436
100536140	'poldip3'		mRNA	0.629825	5.83021e-10	known	27.5	27.21	32.97	43.58	40.72	45.29	1.98891e-11
100536210	'ahdc1'	si:ch211-199g17.5	mRNA	0.25963	0.000363337	known	20.71	19.86	21.55	24.46	23.03	23.51	3.89593e-05
100536270	'lsm10'		mRNA	1.11466	0.00578552	known	7.49	4.64	6.96	12.34	12.26	15.41	0.00089644
100536295	'tnxba'	si:dkey-8k3.1	mRNA	-2.78241	0.00204193	known	0.39	0.41	0.27	0.03	0.09	0.03	0.000273686		GO:0005615///extracellular space+++GO:0062023///collagen-containing extracellular matrix
100536316	'LOC100536316'		mRNA	0.469415	0.0189052	known	3.91	4.24	3.31	4.99	5.09	5.09	0.00363428
100536336	'nim1k'		mRNA	0.446817	0.00057267	known	6.93	6.42	5.75	8.4	8.9	7.66	6.4434e-05		GO:0005634///nucleus+++GO:0005737///cytoplasm
100536515	'mrpl33'	im:6911600	mRNA	-0.801769	0.000144392	known	33.46	28.37	23.2	13.63	15.52	17.72	1.38562e-05	03010///Ribosome	GO:0005739///mitochondrion+++GO:0005840///ribosome
100536523	'kmt2d'	im:7157663+++mll2	mRNA	-0.156755	0.0307577	known	10.6	10.73	9.64	8.79	9.05	8.7	0.00646605	00310///Lysine degradation+++04934///Cushing syndrome	GO:0005634///nucleus+++GO:0035097///histone methyltransferase complex+++GO:0044666///MLL3/4 complex
100536566	'si:ch211-152p11.8'		mRNA	0.335243	0.0080516	known	8.87	10.16	8.79	10.28	11.72	11.58	0.0013246		GO:0016021///integral component of membrane
100536647	'LOC100536647'		mRNA	0.666658	8.08806e-05	known	58.86	57.25	73.99	102.95	88.01	97.41	7.20318e-06
100536698	'LOC100536698'		mRNA	-1.34605	0.0104051	known	2.15	3.91	3.16	1.47	1.32	0.81	0.0018027
100536764	'trim110'	si:ch211-10e2.3	mRNA	-1.36633	1.36226e-07	known	4.09	3.38	3.9	1.52	1.4	1.21	6.79757e-09
100536767	'znfx1'	fb60c02+++si:zfos-1537b9.1+++wu:fb60c02	mRNA	-0.431928	0.0157084	known	2.33	2.22	2.23	1.49	1.45	1.88	0.00292099		GO:0005634///nucleus+++GO:0031380///nuclear RNA-directed RNA polymerase complex
100536777	'LOC100536777'		mRNA	0.662357	0.000203669	known	3.81	3.07	3.98	5.46	5.59	5.35	2.0334e-05		GO:0005737///cytoplasm
100536805	'znf106b'	si:dkey-12h9.16	mRNA	-0.785652	0.0122402	known	3.22	2.56	2.68	1.65	1.85	1.12	0.00217576		GO:0005829///cytosol+++GO:0016020///membrane
100536813	'si:ch1073-340i21.1'		mRNA	-4.5189	2.29959e-05	known	4.65	3.73	5.12	0.17	0.18	0.21	1.79919e-06
100536821	'myt1b'	fc20e12+++si:ch211-194p15.1+++wu:fc20e12	mRNA	-0.210662	0.00111152	known	24.26	23.27	22.23	19.08	19.57	18.89	0.000137044		GO:0005634///nucleus
100536827	'arid5b'	si:dkey-247f17.3	mRNA	0.298249	0.00307508	known	13.07	14.41	15.89	17.49	17.33	16.04	0.000433888		GO:0005634///nucleus
100536832	'si:dkeyp-123h10.2'		mRNA	-0.446247	6.27453e-07	known	23.71	23.7	23.07	17.11	16.18	15.92	3.54383e-08
100536858	'mfap5'		mRNA	-1.24047	0.00893972	known	5.27	4.88	4.75	2.48	1.46	2.09	0.00150644		GO:0001527///microfibril
100536880	'znf654'	fb71b03+++si:dkeyp-8h3.5+++wu:fb71b03	mRNA	-0.440368	2.54204e-05	known	8.61	8.49	8.21	5.62	6.44	5.76	2.00941e-06		GO:0005634///nucleus
100536895	'si:ch211-181d7.3'	Gene26712+++Gene26713	mRNA	-0.826443	1.03159e-05	known	2.43	2.63	2.26	1.34	1.34	1.27	7.40895e-07
100536916	'hook3'	zgc:100816	mRNA	0.553428	3.15481e-06	known	13.46	14.09	12.91	18.3	18.26	20.28	2.04164e-07
100536981	'LOC100536981'		mRNA	-0.508391	5.65213e-05	known	6.9	6.48	7.19	4.64	4.39	4.79	4.81469e-06
100536995	'LOC100536995'		mRNA	-2.68234	6.76485e-07	known	2.67	3.23	3.22	0.44	0.3	0.64	3.85081e-08
100537021	'shisa2'		mRNA	-1.04172	0.0306337	known	0.73	0.78	0.64	0.37	0.44	0.17	0.00643221		GO:0016021///integral component of membrane
100537031	'carmil3'	lrrc16b+++si:ch211-204d18.1	mRNA	0.209433	0.0185405	known	10.18	10.86	9.79	11.2	11.71	11.42	0.00355453
100537080	'zbtb7c'		mRNA	-0.698912	0.000493941	known	2.15	2.38	2.19	1.45	1.35	1.13	5.47582e-05		GO:0005634///nucleus
100537109	'si:ch73-335m24.2'		mRNA	0.550561	3.4971e-06	known	23.07	27.76	26.92	34.2	33.33	39.01	2.28151e-07		GO:0016020///membrane+++GO:0016021///integral component of membrane
100537160	'arhgef5'	fb07c11+++wu:fb07c11+++wu:fb07c11, zmp:0000000797	mRNA	-2.91992	1.54445e-11	known	1.03	0.94	0.98	0.08	0.2	0.11	4.2399e-13		GO:0005634///nucleus+++GO:0005737///cytoplasm
100537238	'trak1b'		mRNA	0.396757	2.84955e-08	known	101.29	95.28	108.01	138.51	121.27	123.09	1.26429e-09		GO:0005737///cytoplasm
100537263	'LOC100537263'		mRNA	-0.709665	3.72358e-05	known	13.62	13.7	16.91	8.77	8.41	8.64	3.03509e-06
100537264	'LOC100537264'		mRNA	0.895412	0.0125357	known	5.12	5.17	3.13	7.76	8.71	7.03	0.00223992
100537309	'ctif'		mRNA	0.768674	0.00941669	known	1.65	1.62	2.03	3.2	2.9	2.47	0.00160278		GO:0005829///cytosol
100537342	'LOC100537342'		mRNA	-0.438	0.00382432	known	9.74	10.53	9.88	6.55	8.19	6.53	0.000557205
100537347	'usp53b'	si:ch73-140j6.1	mRNA	0.459389	8.89463e-06	known	14.28	16.41	13.88	19.02	17.42	15.28	6.29842e-07		GO:0005911///cell-cell junction
100537363	'LOC100537363'	kcnq2	mRNA	-1.02004	2.3771e-06	known	2.52	2.19	2.08	1.1	1.19	0.9	1.50956e-07	04725///Cholinergic synapse	GO:0008076///voltage-gated potassium channel complex+++GO:0016021///integral component of membrane+++GO:0030424///axon+++GO:0032590///dendrite membrane+++GO:0032809///neuronal cell body membrane+++GO:0043025///neuronal cell body
100537384	'LOC100537384'		mRNA	-0.240011	0.0242267	known	9.08	8.34	8.47	6.85	7.4	6.67	0.00486979	05168///Herpes simplex virus 1 infection
100537396	'LOC100537396'		mRNA	0.587173	0.0412159	known	3.75	3.54	3.64	4.79	5.24	5.63	0.00916167
100537418	'samd14'		mRNA	0.554302	0.00135386	known	14.32	10.15	13	16.15	17.36	19.05	0.000171405		GO:0005737///cytoplasm+++GO:0014069///postsynaptic density+++GO:0015629///actin cytoskeleton+++GO:0030425///dendrite
100537436	'ppef2b'		mRNA	-0.557674	0.00231482	known	10.98	9.98	11.19	7.69	7.1	5.99	0.000313346
100537438	'si:ch73-364h19.2'		mRNA	0.81896	2.44832e-12	known	17.5	16.86	15.49	28.74	26.8	28.36	6.13809e-14		GO:0005737///cytoplasm
100537446	'im:7147486'		mRNA	-0.20879	0.029257	known	18.64	20.01	20.11	16.1	17.24	15.17	0.00608645
100537448	'cyth3b'	si:ch211-63e8.1	mRNA	0.546336	7.76071e-06	known	15.33	12.45	15.53	20.27	20.12	19.83	5.42655e-07	04072///Phospholipase D signaling pathway+++04144///Endocytosis+++05130///Pathogenic Escherichia coli infection
100537473	'si:ch211-261d7.3'		mRNA	0.207467	0.0226472	known	29	28.11	30.14	33	30.58	32.63	0.00450111		GO:0005634///nucleus
100537554	'LOC100537554'		mRNA	-0.387774	5.36268e-06	known	23.12	24.49	24.36	15.76	18.14	18.73	3.661e-07
100537580	'si:dkey-117m1.4'		mRNA	-0.747355	4.50204e-08	known	10.93	10.29	9.35	5.33	6.14	5.96	2.06472e-09
100537642	'ttyh1'	si:dkeyp-68a7.2	mRNA	0.33345	2.30585e-07	known	52	49.04	48.35	59.3	59.06	61.77	1.20086e-08		GO:0005886///plasma membrane+++GO:0016020///membrane+++GO:0016021///integral component of membrane+++GO:0030868///smooth endoplasmic reticulum membrane+++GO:0034707///chloride channel complex
100537710	'si:ch73-233f7.1'	fj33e10+++wu:fj33e10	mRNA	0.549596	9.24791e-08	known	9.63	9.16	9.73	12.81	14.19	12.75	4.45408e-09		GO:0005886///plasma membrane+++GO:0005887///integral component of plasma membrane+++GO:0016020///membrane+++GO:0016021///integral component of membrane
100537752	'si:dkey-204f11.64'	fb09a11+++wu:fb09a11+++wu:fb12h08	mRNA	-0.534909	0.00323943	known	8.43	7.38	6.22	4.01	5.29	5.28	0.000461785		GO:0005834///heterotrimeric G-protein complex+++GO:0005886///plasma membrane+++GO:0016020///membrane+++GO:0031680///G-protein beta/gamma-subunit complex
100537771	'LOC100537771'		mRNA	0.705248	0.0214083	known	3.39	2.83	2.23	4.92	4.17	4.07	0.00421597	04970///Salivary secretion+++04972///Pancreatic secretion+++05110///Vibrio cholerae infection	GO:0016020///membrane+++GO:0016021///integral component of membrane
100537790	'clip1b'	clip1	mRNA	0.858804	1.78574e-05	known	3.5	3.74	4.98	7.24	6.81	7.06	1.35391e-06
100537796	'LOC100537796'		mRNA	2.38481	4.55095e-05	known	0.63	0.36	0.59	2.12	3.07	2.7	3.78113e-06
100537845	'LOC100537845'		mRNA	0.711657	0.00107408	known	17.48	17.94	23.53	34.9	29.82	26.85	0.000131951
100537878	'ldlrad2'	wu:fb78c07	mRNA	0.390936	0.0312287	known	8.57	8.06	8.54	10.31	11.05	10.14	0.0065874		GO:0016020///membrane+++GO:0016021///integral component of membrane
100537884	'map4l'	MAP4+++si:dkey-77a20.5	mRNA	-0.314448	1.19278e-11	known	109.81	109.63	107.65	81.47	83.37	87.9	3.21671e-13		GO:0005737///cytoplasm+++GO:0005856///cytoskeleton+++GO:0005874///microtubule+++GO:0043005///neuron projection
100537899	'si:dkey-151m15.5'		mRNA	0.447166	0.00124085	known	5.43	5.14	4.56	6.41	6.37	6.97	0.000154944
100537920	'fam163ba'	fam163b+++si:dkey-180g13.1	mRNA	0.241019	0.039254	known	12.31	12.56	13.71	14.64	14.39	14.51	0.00864951		GO:0016020///membrane+++GO:0016021///integral component of membrane
100537923	'arid4b'	tomm20a+++zgc:73165	mRNA	1.01119	2.74472e-08	known	2.25	1.65	2.04	3.98	3.98	3.45	1.21335e-09		GO:0005634///nucleus+++GO:0005739///mitochondrion+++GO:0005741///mitochondrial outer membrane+++GO:0005742///mitochondrial outer membrane translocase complex+++GO:0016020///membrane+++GO:0016021///integral component of membrane
100537972	'LOC100537972'		mRNA	-4.4093	0.0317508	known	0.24	0.24	0.2	0	0	0	0.00672957
100538001	'gpr75'		mRNA	0.518239	3.3422e-11	known	42.19	45.83	47.27	65.58	56.26	63.2	9.59349e-13		GO:0005886///plasma membrane+++GO:0016020///membrane+++GO:0016021///integral component of membrane
100538103	'LOC100538103'		mRNA	-1.66181	0.00299006	known	1.08	1.21	1.33	0.38	0.28	0.47	0.00041996
100538163	'ppp1r15b'		mRNA	0.464238	0.00120932	known	28.02	26.16	31.38	38.62	36.79	37.28	0.000150616		GO:0000164///protein phosphatase type 1 complex+++GO:0005737///cytoplasm+++GO:0005783///endoplasmic reticulum
100538208	'LOC100538208'		mRNA	-1.22747	0.040702	known	1.85	1.29	2.38	0.55	0.81	0.98	0.00902114
100538256	'LOC100538256'		mRNA	-1.4748	0.00348792	known	1.33	1.82	1.18	0.49	0.51	0.5	0.000502137
100538279	'LOC100538279'		mRNA	0.533002	2.46611e-10	known	15.55	14.63	13.73	20.62	20.14	21.49	8.03451e-12
100538282	'si:dkey-208m12.2'		mRNA	-0.702091	7.19576e-05	known	4.72	5.12	4.04	2.38	2.91	2.88	6.33587e-06		GO:0009897///external side of plasma membrane+++GO:0016020///membrane+++GO:0016021///integral component of membrane
100538306	'si:ch73-181d5.4'		mRNA	-0.41438	3.57406e-05	known	6.56	6.69	6.75	4.93	4.78	4.62	2.91033e-06
100538326	'myom2b'	myom2+++si:ch211-270c19.2	mRNA	1.13165	0.000362311	known	0.7	0.58	0.73	1.38	1.48	1.34	3.88054e-05
100538330	'rbfox3a'	rbfox3	mRNA	0.2178	0.000831249	known	41.77	40.33	44.58	50.7	49.23	46.42	9.78907e-05		GO:0005634///nucleus+++GO:0005737///cytoplasm
100616532	'npc1l1'		mRNA	-2.23148	0.0103401	known	0.31	0.3	0.28	0.04	0.04	0.11	0.00178958	04975///Fat digestion and absorption	GO:0016020///membrane+++GO:0016021///integral component of membrane
100873093	'nfe2l2b'	nrf2b	mRNA	1.63267	0.00128601	known	0.73	0.55	0.68	1.96	2.28	1.56	0.000161613		GO:0005634///nucleus+++GO:0005737///cytoplasm
100913078	'fcho1'		mRNA	0.43453	0.000800874	known	6.57	7.16	7.46	8.28	10.41	8.61	9.37592e-05		GO:0005737///cytoplasm+++GO:0005856///cytoskeleton+++GO:0005886///plasma membrane+++GO:0005905///clathrin-coated pit+++GO:0016020///membrane+++GO:0030136///clathrin-coated vesicle
101180910	'trim8a'		mRNA	0.288388	0.00281828	known	18.1	18.8	20.87	24.91	25.16	28.1	0.000392989		GO:0005634///nucleus
101882057	'crybg3'		mRNA	0.292017	0.00171686	known	13.61	13.02	13.27	16.12	15.47	15.03	0.000224364
101882071	'LOC101882071'		mRNA	1.70211	5.26823e-12	known	0.57	0.64	0.67	1.89	2.21	1.73	1.36757e-13
101882084	'si:dkey-88e18.8'		mRNA	1.13409	9.70255e-05	known	0.67	0.48	0.69	1.37	1.17	1.29	8.78204e-06		GO:0005886///plasma membrane+++GO:0016020///membrane+++GO:0016021///integral component of membrane
317743	'gapdh'	bb02e05+++cb609+++gapd+++mg:bb02e05+++wu:fb33a10+++wu:ft80f05	mRNA	-1.5922	1.78335e-38	known	43.23	41.16	43.37	12.33	12.6	15.78	7.42139e-41	00010///Glycolysis / Gluconeogenesis+++01200///Carbon metabolism+++01230///Biosynthesis of amino acids+++04066///HIF-1 signaling pathway+++05010///Alzheimer disease+++05130///Pathogenic Escherichia coli infection	GO:0005634///nucleus+++GO:0005737///cytoplasm+++GO:0005829///cytosol+++GO:0005856///cytoskeleton+++GO:0015630///microtubule cytoskeleton
101882230	'LOC101882230'		mRNA	-2.68379	0.00659031	known	7.64	8.62	9.05	1.72	1.84	0.69	0.00104588
101882239	'LOC101882239'		mRNA	-0.286649	0.0191277	known	16.7	16.53	14.65	12.35	12.43	12.76	0.003685
101882272	'LOC101882272'		mRNA	0.536279	7.33901e-10	known	28.89	28.03	24.83	40.86	37.41	34.88	2.55695e-11
101882292	'sipa1l2'		mRNA	0.380527	0.000443043	known	24.07	22.93	28.53	34.25	30.57	28.94	4.83287e-05
101882295	'ggt7'		mRNA	-0.270543	0.00341607	known	26.58	27.23	23.98	20.21	20.44	21.02	0.000489724	00430///Taurine and hypotaurine metabolism+++00480///Glutathione metabolism
101882335	'meiob'	gb:co359183+++si:ch73-34a14.4	mRNA	-1.75825	0.0437919	known	0.44	0.67	0.75	0.07	0.34	0.09	0.00983682
101882338	'LOC101882338'		mRNA	-0.416152	0.00152693	known	9.51	8.66	7.47	5.96	6.14	6.28	0.000196645		GO:0005887///integral component of plasma membrane+++GO:0016020///membrane+++GO:0016021///integral component of membrane
101882339	'LOC101882339'		mRNA	0.792301	0.0171294	known	22.14	27.02	21.15	35	40.88	41.25	0.00323432
101882407	'LOC101882407'		mRNA	0.774603	0.00189133	known	9.11	9.85	14.15	17.33	17.19	19.52	0.000250844
101882473	'si:dkey-217f16.6'		mRNA	0.528775	0.0491002	known	1.99	2.59	1.37	2.49	3.05	2.66	0.0112849		GO:0000932///P-body+++GO:0005654///nucleoplasm
101882481	'lrrc66'		mRNA	-3.5041	0.00129499	known	0.18	0.2	0.13	0	0.04	0	0.000162958
101882495	'nrg3b'	si:dkey-17e6.2	mRNA	0.346627	8.22529e-06	known	26.2	24.78	28.24	31.04	31.65	33.06	5.78128e-07	04012///ErbB signaling pathway	GO:0005615///extracellular space+++GO:0016020///membrane+++GO:0016021///integral component of membrane
101882537	'tprn'	si:ch73-203i15.3	mRNA	-0.416267	5.14986e-06	known	11.93	12.38	10.79	7.82	8.72	8.62	3.497e-07
101882554	'rbm10'	si:ch73-205c16.2	mRNA	0.387409	0.0026642	known	4.51	4.28	4.8	5.94	5.91	5.35	0.000368079		GO:0005634///nucleus
101882596	'LOC101882596'		mRNA	-0.66147	0.00856683	known	2.41	2.84	2.56	1.52	1.41	1.8	0.00142865
101882638	'LOC101882638'		mRNA	-0.54647	0.0133418	known	4.16	4.12	4.28	2.88	2.93	2.37	0.0024179
101882642	'LOC101882642'		mRNA	-2.16814	0.00892518	known	0.23	0.29	0.34	0.05	0.05	0.08	0.00150218
101882691	'LOC101882691'		mRNA	-0.580489	0.00383347	known	4.37	4.09	4.07	2.32	2.69	3.07	0.000558848
101882729	'LOC101882729'		mRNA	-5.16743	0.000909361	known	0.22	0.37	0.17	0	0.02	0	0.000108851
101882764	'col25a1'		mRNA	-0.315599	0.0253127	known	6.07	5.17	6.25	4.62	4.66	4.57	0.00512719
101882841	'LOC101882841'		mRNA	0.328738	6.54173e-07	known	34.66	33.07	34.86	39.98	41.33	41.83	3.71059e-08
101882992	'zfyve9b'	zfyve9	mRNA	0.41348	0.0171883	known	4.53	4.33	4.13	5.5	5.99	5.02	0.00324614		GO:0005768///endosome
101883031	'LOC101883031'		mRNA	-0.895259	0.00385569	known	4.24	3.94	4.53	2.36	2.13	1.98	0.000562709
101883056	'si:cabz01083838.1'		mRNA	-2.11259	0.0105086	known	0.83	1.01	1.61	0.39	0.13	0.24	0.00182342
101883071	'LOC101883071'		mRNA	-0.73181	0.00467017	known	5.28	5.4	5.15	2.58	3.28	3.25	0.000700808
101883094	'ccsapa'	gb:ex155742	mRNA	0.44804	0.0109454	known	12.17	12.93	11.97	16.83	14.33	17.23	0.00191556		GO:0005814///centriole+++GO:0005819///spindle+++GO:0005856///cytoskeleton+++GO:0035869///ciliary transition zone+++GO:0036064///ciliary basal body
101883107	'LOC101883107'		mRNA	-1.0787	0.0202677	known	1.35	1.11	0.99	0.52	0.41	0.64	0.00394636
101883130	'LOC101883130'		mRNA	-0.133439	0.0491526	known	38.1	40.28	38.03	34.38	36.73	33.39	0.0113049
101883144	'LOC101883144'		mRNA	-4.39861	0.0331907	known	0.29	0.33	0.22	0	0	0	0.00708435
101883146	'ppp1r3aa'	si:dkey-112e7.1	mRNA	-1.79142	0.000864141	known	0.59	0.82	0.42	0.19	0.16	0.15	0.000102392		GO:0000164///protein phosphatase type 1 complex+++GO:0016020///membrane+++GO:0016021///integral component of membrane
101883188	'LOC101883188'		mRNA	-2.99359	0.0316469	known	0.27	0.25	0.18	0	0.02	0.06	0.00670245
101883257	'cipcb'	si:ch73-387e10.3	mRNA	-0.428042	0.0316521	known	7.89	6.91	8.67	5.22	5.26	6.22	0.00670483		GO:0005634///nucleus
101883270	'LOC101883270'		mRNA	-3.96028	0.0358835	known	0.44	0.55	0.7	0.09	0	0	0.0077731
101883296	'LOC101883296'		mRNA	3.41703	0.00196702	known	0.06	0.17	0	0.88	0.57	0.94	0.000262535
101883298	'osbpl8'		mRNA	0.738998	0.00185838	known	1.34	1.12	1.29	2.14	1.8	2.04	0.000245477		GO:0005829///cytosol+++GO:0016020///membrane+++GO:0016021///integral component of membrane+++GO:0043231///intracellular membrane-bounded organelle
101883301	'si:dkey-13m1.2'	il12rb1	mRNA	-1.3388	0.0193013	known	0.77	0.66	1.02	0.25	0.42	0.24	0.00372468	04060///Cytokine-cytokine receptor interaction+++04630///Jak-STAT signaling pathway+++04658///Th1 and Th2 cell differentiation+++04659///Th17 cell differentiation+++05200///Pathways in cancer+++05321///Inflammatory bowel disease (IBD)	GO:0009897///external side of plasma membrane+++GO:0042022///interleukin-12 receptor complex+++GO:0043235///receptor complex+++GO:0072536///interleukin-23 receptor complex
101883316	'si:ch73-290k24.5'		mRNA	-0.505824	0.00501958	known	4.24	4.64	5.47	3.22	3.18	3.24	0.000759726
101883341	'dlk1'		mRNA	0.463744	2.78286e-05	known	28.69	25.51	29.88	39.84	37.08	33.65	2.21101e-06
101883383	'LOC101883383'		mRNA	-1.86309	0.0174657	known	1.36	1.15	0.79	0.28	0.31	0.38	0.0033084
101883455	'slco5a1b'	Oatp5a2+++si:dkey-7l6.4+++slco5a2	mRNA	0.477733	1.11411e-09	known	64.02	65.59	71.55	88.69	92.81	85.98	3.97158e-11		GO:0005887///integral component of plasma membrane
101883461	'si:ch73-45o6.2'	atg2a	mRNA	0.58382	7.17084e-10	known	5.87	6.02	5.31	8.26	8.57	7.77	2.48967e-11	04136///Autophagy - other+++04140///Autophagy - animal	GO:0000407///phagophore assembly site+++GO:0019898///extrinsic component of membrane
101883513	'LOC101883513'		mRNA	-0.859021	0.000935682	known	3.14	4.24	4.1	1.96	1.99	2.16	0.000112607
101883589	'LOC101883589'		mRNA	-1.07752	0.000190181	known	0.56	0.78	0.63	0.24	0.3	0.36	1.88492e-05
101883622	'LOC101883622'		mRNA	-0.644367	0.000654428	known	3.46	4.18	4.6	2.61	2.78	2.06	7.49012e-05
101883656	'LOC101883656'	begain	mRNA	0.270206	0.0412887	known	14.56	12.97	16.59	17.44	17.82	15.48	0.00918452
101883658	'si:cabz01102082.1'		mRNA	0.714672	3.40256e-05	known	16.66	13.73	18.44	30.21	23.62	22.47	2.75496e-06		GO:0005887///integral component of plasma membrane+++GO:0016020///membrane
101883668	'LOC101883668'		mRNA	2.02254	0.00516458	known	0.16	0.53	0.1	0.98	1.3	0.74	0.000785841
101883670	'LOC101883670'		mRNA	-4.26399	0.0486545	known	0.23	0.28	0.14	0	0	0	0.0111605
101883690	'LOC101883690'		mRNA	-0.487306	0.00338003	known	72.97	68	74.82	47.9	44.7	55.03	0.000483738
101883702	'tet1'	si:dkey-228d14.7+++tet3	mRNA	0.386397	0.0142139	known	3.73	3.85	3.85	4.84	4.98	4.23	0.00259775		GO:0005634///nucleus
101883704	'LOC101883704'		mRNA	-0.234851	0.00690319	known	23.59	25.25	24.31	17.92	20.77	20.78	0.00110696
101883708	'LOC101883708'		mRNA	-3.55327	0.00569268	known	1.46	0.39	1.02	0.14	0	0.09	0.000879987
101883723	'LOC101883723'		mRNA	1.09782	1.49367e-10	known	2.09	2.46	2.1	4	5.41	4.23	4.68544e-12
101883751	'LOC101883751'		mRNA	-0.439758	6.08554e-05	known	9.3	8.83	8.69	5.93	6.91	6.04	5.23303e-06	04910///Insulin signaling pathway+++04931///Insulin resistance
101883805	'fam181b'		mRNA	-0.397242	0.0158184	known	8.89	9.45	9.49	6.67	6.55	6.99	0.00294463
101883815	'LOC101883815'		mRNA	-0.336016	0.0220513	known	7.64	7.39	5.86	5.48	5.49	4.83	0.00435862
101883842	'tspan2b'	si:ch73-181d5.2	mRNA	1.53032	1.59444e-07	known	0.99	1.12	1.36	3.35	3.32	2.85	8.07196e-09		GO:0005887///integral component of plasma membrane+++GO:0016020///membrane+++GO:0016021///integral component of membrane
101883855	'LOC101883855'		mRNA	0.55763	0.000771862	known	15.27	12.88	15.06	21.72	20.47	18.43	8.99622e-05
101883856	'si:ch1073-390k14.1'		mRNA	-1.89833	5.14389e-08	known	1.78	2.45	1.97	0.59	0.63	0.4	2.39854e-09
101883863	'si:ch1073-127d16.1'		mRNA	-0.691986	0.00705085	known	6.36	5.01	4.82	2.88	3.63	3.04	0.00113434		GO:0005634///nucleus
101883905	'si:ch211-244c8.4'		mRNA	0.18582	0.00912671	known	51.06	50.01	44.52	52.79	53.73	51.7	0.00154531		GO:0005886///plasma membrane
101883924	'col24a1'		mRNA	1.02333	0.0208624	known	0.93	1.16	0.74	2.37	1.65	1.44	0.00408573		GO:0005615///extracellular space+++GO:0016020///membrane+++GO:0016021///integral component of membrane+++GO:0031012///extracellular matrix
101883928	'gng4'		mRNA	-0.745349	0.00916967	known	3.41	3.97	2.46	1.89	1.88	1.85	0.0015537	04014///Ras signaling pathway+++04062///Chemokine signaling pathway+++04151///PI3K-Akt signaling pathway+++04371///Apelin signaling pathway+++04713///Circadian entrainment+++04723///Retrograde endocannabinoid signaling+++04724///Glutamatergic synapse+++04725///Cholinergic synapse+++04726///Serotonergic synapse+++04727///GABAergic synapse+++04728///Dopaminergic synapse+++04926///Relaxin signaling …	GO:0005834///heterotrimeric G-protein complex+++GO:0005886///plasma membrane+++GO:0016020///membrane
101883969	'pqlc1'		mRNA	-1.30998	0.00504763	known	1.63	1.47	1.77	0.5	0.76	0.62	0.000764786		GO:0016020///membrane+++GO:0016021///integral component of membrane
101884078	'togaram1'	fam179b	mRNA	0.461211	0.0282055	known	4.07	3.29	3.63	4.52	5.38	4.52	0.00582899
101884106	'LOC101884106'		mRNA	-0.618103	0.0103902	known	11.27	14.74	14	9.3	8.23	7.27	0.00179909
101884166	'LOC101884166'		mRNA	2.44724	4.32799e-12	known	0.11	0.19	0.25	0.86	0.95	0.97	1.11301e-13
101884172	'LOC101884172'		mRNA	-0.529234	0.0293011	known	5.26	5.37	4.39	3.72	3.08	3.13	0.00609799
101884183	'si:dkey-191g9.7'		mRNA	0.35984	0.00582355	known	10.49	11.33	11.44	13.84	14.01	12.86	0.000903508
101884193	'pcyox1l'		mRNA	0.244081	0.0264418	known	10.7	11.82	10.59	11.5	12.39	13.64	0.00540578
101884201	'si:ch211-266k22.6'		mRNA	0.427906	0.000243074	known	18.49	17.66	17.4	22.56	24.59	21.64	2.47882e-05
101884222	'adam12'		mRNA	1.73903	0.0456773	known	0.28	0.11	0.15	0.65	0.41	0.59	0.0103599		GO:0016020///membrane+++GO:0016021///integral component of membrane
101884250	'LOC101884250'		mRNA	0.428692	0.0132256	known	120.59	132.03	171.72	179.99	168.74	199.28	0.00239257
101884293	'gpr137bb'		mRNA	-0.581177	0.000267767	known	17.94	17.45	16.88	10.59	12.02	10.77	2.76926e-05		GO:0016020///membrane+++GO:0016021///integral component of membrane
101884319	'LOC101884319'		mRNA	0.454175	0.00493895	known	33.24	32.11	36.72	48.09	36.48	49.11	0.000745928
101884329	'LOC101884329'		mRNA	-1.33913	0.0235511	known	2.05	1.92	1.33	0.67	0.61	0.74	0.00471212
101884332	'rfx5'	si:ch211-210h11.13	mRNA	-0.630784	2.21675e-09	known	6.95	6.78	6.48	4.12	4.24	4.03	8.29603e-11	04612///Antigen processing and presentation+++05152///Tuberculosis+++05340///Primary immunodeficiency	GO:0005634///nucleus
101884341	'LOC101884341'		mRNA	0.509328	0.00186695	known	10.53	9.86	9.08	13.61	14.62	11.8	0.000246868
101884364	'pcgf3'		mRNA	0.575732	0.0235085	known	5.26	7.08	6.68	8.31	9.25	9.56	0.00470171	04550///Signaling pathways regulating pluripotency of stem cells
101884570	'LOC101884570'		mRNA	0.698702	0.00391727	known	3.94	3.49	5.22	6.76	6.63	6.22	0.000572804
101884591	'LOC101884591'		mRNA	-0.878276	0.0344279	known	12.03	11.55	12.95	5.96	5.64	7.42	0.00741235
101884625	'si:dkey-28a3.2'		mRNA	-0.491683	0.00474	known	4.95	4.39	3.89	3.02	3.13	2.85	0.000712053
101884636	'kiaa2012'		mRNA	-1.15622	0.016841	known	0.78	0.6	0.93	0.39	0.21	0.3	0.00316668
368253	'pinx1'	cb342+++zLPTS	mRNA	-1.55153	2.14683e-29	known	36.28	35.19	34.74	14.29	10.35	11.59	1.46473e-31		GO:0005730///nucleolus
101884715	'LOC101884715'		mRNA	0.272839	0.0026327	known	19.06	20.98	20.28	23.15	24.35	22.07	0.000362753
101884732	'si:cabz01032474.1'	si:cabz01032474	mRNA	-1.16084	0.0293709	known	4.84	5.68	4.15	2.73	1.03	2.49	0.00611594
101884733	'LOC101884733'		mRNA	2.08176	0.0393331	known	0.12	0.09	0.03	0.25	0.42	0.31	0.00867171
101884738	'LOC101884738'		mRNA	-1.28084	0.0238045	known	1.32	2.19	2.05	0.93	0.69	0.54	0.00477339		GO:0005576///extracellular region
101884750	'LOC101884750'		mRNA	-0.289418	0.0192489	known	9.87	11.01	10.18	7.92	8.4	7.97	0.00371301
101884756	'LOC101884756'		mRNA	-1.92373	1.99708e-18	known	2.73	2.34	2.01	0.61	0.61	0.56	2.86219e-20
101884790	'LOC101884790'		mRNA	0.694055	0.0312665	known	3.17	4.05	3.09	5.9	5.33	4.67	0.00659862
101884909	'LOC101884909'		mRNA	0.190084	0.0473918	known	23.25	24.45	21.17	23.93	26.5	24.67	0.0108157	04140///Autophagy - animal+++04152///AMPK signaling pathway+++04211///Longevity regulating pathway+++04920///Adipocytokine signaling pathway+++04921///Oxytocin signaling pathway+++05034///Alcoholism
101884911	'gsdmea'	dfna5a+++si:dkey-22m8.7	mRNA	1.53321	0.04026	known	0.33	0.24	0.27	0.68	0.82	0.84	0.00891181
101884914	'si:ch211-170a17.1'	lingo2a+++sc:d0348	mRNA	0.282102	0.000323761	known	34.05	30.37	32.48	35.41	38.57	37.82	3.41929e-05		GO:0005615///extracellular space+++GO:0016020///membrane+++GO:0016021///integral component of membrane+++GO:0031012///extracellular matrix
101884937	'LOC101884937'		mRNA	0.480694	0.0052886	known	6.44	4.33	5.17	7.62	6.82	6.76	0.000807702
101884949	'LOC101884949'	gpr21	mRNA	-0.424556	0.00825025	known	3.6	3.25	3.39	2.25	2.45	2.6	0.00136394
101884960	'LOC101884960'		mRNA	0.732909	0.0494616	known	5.93	6.9	5.69	9.35	10.63	9.48	0.0114043
101884985	'LOC101884985'		mRNA	0.262772	0.0146631	known	12.72	13.86	11.37	14.12	15.19	14.2	0.00269701
101884986	'si:ch211-153l6.6'		mRNA	-0.258907	0.0306149	known	20.93	20.67	18.35	15.44	18.03	14.41	0.00642702
101885000	'si:ch73-140j24.4'		mRNA	-1.46945	2.47527e-38	known	11.05	11.42	11.79	3.88	4.16	3.75	1.05926e-40		GO:0005737///cytoplasm+++GO:0005769///early endosome+++GO:0005886///plasma membrane+++GO:0030139///endocytic vesicle+++GO:0043231///intracellular membrane-bounded organelle+++GO:0048471///perinuclear region of cytoplasm+++GO:0055038///recycling endosome membrane
101885008	'LOC101885008'		mRNA	0.322534	4.07524e-05	known	14.63	14.62	13.82	17.1	16.96	17.43	3.3464e-06
101885028	'akap7'	si:ch211-272f15.3	mRNA	-0.610055	0.000108384	known	9.5	10.51	10.37	7.36	5.09	6.49	9.95456e-06		GO:0005829///cytosol
101885074	'znf1155'	si:dkeyp-79b7.2	mRNA	-0.602627	0.00602326	known	3.65	3.56	4	2.08	2.7	2.28	0.000939379
101885095	'hectd4'		mRNA	0.358604	0.00310135	known	2.39	2.42	2.47	3.17	3.08	2.64	0.000438471
101885155	'LOC101885155'		mRNA	-2.09725	0.0205872	known	0.14	0.19	0.28	0.07	0	0.09	0.00402019
406204	'per1b'	per4+++zfper4	mRNA	-1.53067	3.76402e-95	known	25.51	24.21	21.91	7.69	7.94	8.08	3.79897e-98	04710///Circadian rhythm+++04713///Circadian entrainment	GO:0005634///nucleus+++GO:0005737///cytoplasm
101885211	'lrrc75ba'	si:ch211-286e11.2	mRNA	0.302224	0.000279497	known	22.9	23.58	21.88	26.61	28.02	25.87	2.90566e-05
101885225	'LOC101885225'		mRNA	1.36216	0.0246833	known	0.34	0.69	0.63	1.4	1.04	1.66	0.0049805
101885252	'LOC101885252'		mRNA	-0.565831	1.90211e-06	known	16.24	15.33	15.36	9.46	11.71	9.07	1.17874e-07
101885269	'LOC101885269'		mRNA	-0.343052	0.000189745	known	27.81	27.8	24.72	21.41	21.21	17.77	1.87983e-05
101885328	'LOC101885328'		mRNA	0.382464	0.0417858	known	8.88	8.99	8.45	11.46	10.14	11.21	0.00932041
101885377	'LOC101885377'		mRNA	0.785535	4.78118e-07	known	7.46	7.66	4.82	11.37	11.21	10.29	2.65214e-08
101885509	'gprin1'		mRNA	-0.578466	0.0100682	known	5.17	4.61	5.12	3.45	3.66	2.36	0.00173359
101885597	'dtx1'		mRNA	2.378	0.0153786	known	0.39	0.13	0.43	1.57	1.72	1.34	0.00285221	04330///Notch signaling pathway
101885652	'eppk1'	cb159+++wu:fb54f07	mRNA	-0.89277	6.55262e-07	known	0.93	1.17	1.23	0.53	0.61	0.58	3.71941e-08		GO:0005737///cytoplasm+++GO:0005856///cytoskeleton+++GO:0005882///intermediate filament+++GO:0016020///membrane+++GO:0030054///cell junction+++GO:0045095///keratin filament
101885668	'LOC101885668'		mRNA	-0.669155	0.0160783	known	3.77	3.67	3.41	2.25	1.87	2.5	0.00300145
101885690	'LOC101885690'		mRNA	2.44963	0.00623251	known	0.07	0.07	0.15	0.59	0.35	0.5	0.000978028	04512///ECM-receptor interaction+++04611///Platelet activation+++04640///Hematopoietic cell lineage
101885702	'si:dkey-185m8.2'		mRNA	-2.15854	9.85555e-09	known	0.7	0.83	0.82	0.13	0.24	0.12	4.09421e-10
101885714	'LOC101885714'		mRNA	1.40064	0.00697697	known	0.41	0.33	0.24	0.93	0.92	0.64	0.00112077
101885743	'rab26'		mRNA	0.45166	8.67601e-06	known	26.98	28.99	25.35	33.23	35.17	38.07	6.12609e-07		GO:0012505///endomembrane system
101885759	'ttc41'	si:dkeyp-27e10.6	mRNA	-2.9988	0.0308016	known	0.24	0.19	0.19	0	0.02	0.06	0.00647866
101885767	'si:dkey-220o5.5'		mRNA	-4.38753	0.0111286	known	0.4	0.27	0.4	0	0.04	0	0.00195187		GO:0005737///cytoplasm+++GO:0005829///cytosol
101885815	'LOC101885815'		mRNA	1.56148	0.011832	known	4.99	2.49	3.17	14.05	8.79	7.09	0.00209222
101885820	'zmp:0000001174'	rai2	mRNA	0.597744	5.58289e-12	known	14.07	15.61	16.25	22.47	21.45	22.47	1.45151e-13
101885825	'si:zfos-1324h11.5'	c22h1orf233	mRNA	0.278599	0.00710315	known	38.63	39.69	40.75	47.31	43.31	47.41	0.0011439		GO:0016020///membrane+++GO:0016021///integral component of membrane
101885875	'LOC101885875'		mRNA	-0.933896	0.00321711	known	15.63	15.22	12.9	4.89	9.7	7.58	0.000457954
101885888	'wu:fb74b10'	fb74b10	mRNA	0.382191	0.0135743	known	27.19	24.13	27.73	35.17	31.38	31.77	0.0024677
101885898	'prr18'	im:7151139+++si:ch211-130h14.2	mRNA	0.46992	3.69726e-07	known	37.86	37.81	42.81	53.76	55.19	47.58	2.00163e-08		GO:0005575///cellular_component
101885998	'LOC101885998'	nyap1	mRNA	0.432521	0.000887784	known	7.12	6.51	5.56	8.64	8.76	7.31	0.000105624
101886018	'trarg1a'	si:dkey-151p21.9+++tusc5+++tusc5a	mRNA	0.804846	1.25892e-05	known	5.63	5.75	4.17	7.95	8.91	8.67	9.22463e-07		GO:0016020///membrane+++GO:0016021///integral component of membrane
101886064	'LOC101886064'		mRNA	-0.776454	0.000574768	known	0.96	1.03	0.92	0.47	0.64	0.51	6.47397e-05
101886098	'LOC101886098'		mRNA	1.15506	0.000392682	known	1.53	1.38	1.93	3.48	3.11	3.63	4.24388e-05		GO:0016020///membrane+++GO:0016021///integral component of membrane
101886116	'LOC101886116'		mRNA	1.4985	0.00119528	known	0.08	0.21	0.27	0.52	0.36	0.57	0.000148578
101886162	'sprtn'		mRNA	0.399014	0.0484211	known	2.83	2.85	2.66	3.67	3.13	3.71	0.0111015		GO:0005634///nucleus
101886167	'LOC101886167'		mRNA	-0.401714	0.0141261	known	9.22	11.46	9.71	7.62	7.83	6.12	0.00258
101886206	'plcb1'		mRNA	0.834608	2.97752e-06	known	2.97	2.49	2.72	4.76	5.2	3.94	1.91609e-07
101886230	'rps6kl1'		mRNA	0.366235	0.0369297	known	6.12	5.7	6.72	7.3	7.91	7.62	0.00803896
101886250	'si:ch1073-391i24.1'		mRNA	0.59266	0.0179449	known	8.08	9.67	7.72	12.81	13.55	10.26	0.0034209
101886267	'cldn20'		mRNA	0.398115	0.0220326	known	5.52	5.69	5.19	5.9	7.69	7.17	0.00435315	04514///Cell adhesion molecules (CAMs)+++04530///Tight junction+++04670///Leukocyte transendothelial migration+++05130///Pathogenic Escherichia coli infection+++05160///Hepatitis C
101886309	'LOC101886309'		mRNA	0.357422	0.000115427	known	17.29	17.23	15.64	19.22	19.96	19.57	1.06946e-05
101886358	'LOC101886358'		mRNA	0.374857	0.000518294	known	11.96	12.53	12.31	14.73	16.25	14.24	5.77091e-05		GO:0005886///plasma membrane+++GO:0005912///adherens junction+++GO:0009986///cell surface+++GO:0016020///membrane+++GO:0016021///integral component of membrane+++GO:0016342///catenin complex
101886386	'LOC101886386'		mRNA	-0.647107	5.23594e-06	known	1.65	1.57	1.44	0.99	0.96	0.9	3.56391e-07
101886447	'LOC101886447'		mRNA	0.585899	2.27119e-10	known	18.75	20.41	20.29	26.56	26.62	32.23	7.35363e-12
101886546	'LOC101886546'		mRNA	-0.740262	0.00139672	known	2.25	2.49	2.48	1.3	1.33	1.51	0.000177508
101886567	'rph3aa'	fc61h10+++rph3a+++wu:fc61h10	mRNA	0.572352	0.0165387	known	3.59	3.75	3.42	5.28	4.96	5.03	0.00310476
[truncated: 4,785 more rows]

## Sheet: RNAq-MIA (ASD scored genes)
Gene ID	Gene Symbol	Other Symbols	gene-score	Type	log2 (ip_50ug / PBS)	Qvalue (ip_50ug / PBS)	PBS_1 FPKM	PBS_2 FPKM	PBS_3 FPKM	ip_50ug_1 FPKM	ip_50ug_2 FPKM	ip_50ug_3 FPKM	KEGG Pathway Desc	GO_C Desc
[truncated: 991 more rows]

[truncated: 1 more sheets: RNAq-PIVE (ASD scored genes)]
